# Supplementary material for: Exploring phylosymbiosis in the skin microbiome of coral reef fish: synergistic effects of environmental and host-specific factors
Source: ISME Commun. 2026 May 7;6(1):ycag121. doi: 10.1093/ismeco/ycag121 (PMC13196597; doi:10.1093/ismeco/ycag121)
Supplement: Supplementary_material_ycag121 [file supplementary_material_ycag121.zip]

Archive with 8 entries (8 files):
- Supplementary Data 6.tsv
- Supplementary Data 7.xlsx
- Supplementary Information.docx
- Supplementary Data 1.xlsx
- Supplementary Data 2.xlsx
- Supplementary Data 3.csv
- Supplementary Data 4.csv
- Supplementary Data 5.tsv
