# Supplementary material for: Exploring phylosymbiosis in the skin microbiome of coral reef fish: synergistic effects of environmental and host-specific factors
Source: ISME Commun. 2026 May 7;6(1):ycag121. doi: 10.1093/ismeco/ycag121 (PMC13196597; doi:10.1093/ismeco/ycag121)
Supplement: Supplementary_material_ycag121 [file supplementary_material_ycag121.zip › Supplementary Data 6.tsv]

pathway	description	A10	A100	A101	A102	A103	A104	A105	A106	A107	A108	A109	A11	A110	A111	A112	A113	A114	A115	A116	A117	A118	A119	A12	A120	A121	A122	A123	A124	A127	A128	A129	A13	A131	A132	A133	A134	A135	A136	A137	A139	A14	A140	A142	A143	A145_2	A145	A146_2	A146
ko00010	Glycolysis / Gluconeogenesis	15057.637	29371.29075	14255.0085	10971.73875	37148.6985	26026.92925	17671.91525	19504.27875	13865.5185	18366.7295	20194.3145	17274.569	10380.95225	19953.36675	26068.18925	30181.57025	24549.8075	13663.22175	41223.50525	34343.89975	29920.6615	15265.4955	16419.9535	25637.02675	37741.886	26996.8435	29872.7165	31802.95725	13267.5155	22165.2655	39307.62125	18587.014	28196.97525	38561.6545	29616.04325	16547.4595	14783.93525	22225.76925	18508.42425	17745.30125	32686.26775	42987.93425	16162.9965	19521.52325	28885.6635	15236.8335	13494.84175	7291.9835
ko00020	Citrate cycle (TCA cycle)	11673.11519	31355.13407	12829.06815	9781.114815	39503.77407	29669.14148	19356.25889	23441.86148	13466.00259	13067.04556	17227.33333	14654.11444	6924.935556	15872.68593	18756.41889	24116.02519	23429.70259	11180.9463	51114.48889	44043.76926	33016.37889	18310.71222	10828.91111	29750.86963	45223.21704	31618.0563	34524.72667	37721.32889	9428.838889	26451.6963	49343.30037	20333.13185	24929.1537	31377.14778	33782.80704	15741.19	14761.05963	20091.33444	17537.01926	21300.55333	35964.28111	51060.0737	20001.92	19609.95333	7498.548148	18832.03667	16061.15815	5751.971852
ko00030	Pentose phosphate pathway	18808.39909	38163.75273	18914.36091	17180.59955	45825.46864	24960.39818	23363.33909	23445.34955	18778.46727	24731.455	25220.255	21834.95091	13553.04455	26035.00318	35889.98682	38510.23545	28828.26682	18150.78682	48972.29182	40113.43773	35521.45682	19573.35955	20494.90364	32649.37773	47423.31091	34625.76682	38641.36636	41234.69409	16816.55636	26893.91682	47497.20364	23745.97455	37566.10545	50683.28955	40262.88591	23132.52318	20487.69364	27766.70136	29657.02364	22441.33773	42144.54409	57403.83091	19203.35636	25500.15273	32477.64364	17712.47773	17597.24773	10040.87955
ko00040	Pentose and glucuronate interconversions	6477.435769	13502.25423	7166.530769	6351.533846	13320.66731	12386.37654	9474.078846	9906.469231	5746.225769	8439.568846	8744.929615	6651.901923	4373.765	9293.743077	11820.71923	13777.83538	11073.72077	6657.991154	17984.68192	14529.03885	11322.62654	7610.528462	6780.692308	11348.67154	18930.15385	13472.27154	14669.79115	15557.30385	4238.740385	12494.93808	21892.11692	8109.080385	15005.30115	19686.69846	14933.30231	8191.075	6451.244231	9819.440385	9632.086154	8472.331923	16265.07885	20358.35885	8385.266154	8993.709615	8400.678846	7400.739231	5961.033462	3412.596923
ko00051	Fructose and mannose metabolism	10513.90061	16716.50545	9138.004545	8581.043939	22254.56485	12601.25818	11068.63909	10245.38152	10217.06242	12992.09455	13379.38758	10404.86091	7497.962424	13852.22091	17837.79788	18828.07	13823.08152	8687.075758	22065.37758	16960.27515	16085.60788	7653.248788	11157.79909	12976.62879	19937.38939	14328.75636	16221.46667	16677.7503	10145.79848	12028.78606	21149.63061	10619.48212	18505.82939	24212.1303	18983.34818	11338.99758	10164.73424	14173.46182	13769.57	9513.448485	18710.04424	22435.75212	8235.104545	13570.69879	23242.38242	7926.614242	7846.125758	5329.54
ko00052	Galactose metabolism	10093.96	18515.52552	9488.026897	9395.322759	19862.76034	9166.592069	11340.29172	9923.065172	8691.871724	12475.96586	13963.42276	10650.53379	7649.74	14733.89897	16364.23483	18512.66414	13299.15862	8155.252069	19949.3831	15011.6231	14985.03724	8021.961034	11966.09621	14879.84586	20979.21103	15545.53655	17621.35966	18873.61	10327.10207	10726.14897	19887.31414	11337.8031	17587.70862	22327.75379	20166.96138	12480.16621	10171.64483	13273.97241	14299.06793	9954.894138	20593.77414	25342.0631	6897.745862	13773.01862	24170.3831	6675.055172	8013.409655	5237.534138
ko00053	Ascorbate and aldarate metabolism	4282.986111	9614.898333	3854.478889	2609.94	11450.69444	9278.412778	5501.366111	6994.91	3942.926667	4106.412778	6387.526667	5074.223333	2782.156111	5779.261111	6036.631111	7871.285	6747.542222	3241.473889	12251.88667	10345.98111	9103.161111	4796.649444	4818.42	8553.086667	12689.875	8926.13	10159.74056	10637.61611	2127.180556	7377.991111	14091.2	5351.327778	8396.143333	11016.67556	8038.614444	4126.805556	3570.219444	6780.305556	3901.496111	6066.321667	11161.45333	13723.66222	5641.87	5592.541667	7315.297222	4541.978889	4220.57	2118.082222
ko00061	Fatty acid biosynthesis	22675.62308	44882.23154	22383.51846	17024.72	54493.19923	32553.25846	30440.25692	34480.29	20933.62846	27188.81692	29002.15077	26268.50538	15144.93385	28745.77615	39395.88923	47231.79462	40434.16385	22116.72231	77394.21231	63545.23462	49408.16077	24206.10462	23326.73769	40939.63923	64862.99	44627.41077	49941.28308	51568.97154	19689.11385	40325.99154	70132.89308	29398.53923	42624.90385	58748.70077	48695.87769	26190.25923	24976.64154	33714.47462	32406.22769	27936.24692	52877.20077	67362.79	28952.42462	28932.36692	32450.06615	28268.55077	20102.17538	11150.37692
ko00071	Fatty acid metabolism	8002.99375	20674.02208	9048.673333	4117.525833	25001.29667	29849.24167	13762.81625	17690.84708	6533.369167	8733.741667	12006.56167	8687.535	5163.883333	10546.09333	12860.95333	16696.65917	17330.72125	8641.160417	34087.88042	29235.94958	19619.675	12866.19167	8199.875	17234.93833	33907.92917	22392.55917	24192.3625	25064.40958	3672.6175	22911.07292	39854.97667	13802.96375	18556.59917	26171.46375	20205.68917	8330.324167	7392.686667	14128.85917	7058.575	14970.63083	25414.59542	30434.49292	15770.7825	13459.26208	7110.245	16948.42	10605.70875	4384.759583
ko00072	Synthesis and degradation of ketone bodies	13372.9825	28687.3275	14603.825	5407.5825	35722.1625	57430.1025	24004.8925	33230.0175	11417.19	11125.6075	17507.6475	14345.69	7086.9775	13327.265	17800.4675	26807.8775	30193.26	15236.3325	63802.58	56221.1775	32804.145	25764.39	11244.965	28787.7725	63539.5075	42359.025	42504.155	44771.7775	2260.5025	45669.7675	77560.2275	23080.135	31525.365	46306.2025	35212.925	11774.68	9633.6375	21291.4075	9987.0675	26260.2275	45014.955	55675.0675	41857.385	19829.22	10451.81	37962.5725	17723.6825	6351.0675
ko00100	Steroid biosynthesis	69.635625	99.84375	29.76	14.46	78.841875	86.803125	84.980625	99.1375	40.655625	12.84375	30.10375	23.365	37.19875	20.954375	16.11375	147.214375	280.615	91.8425	621.48	560.154375	553.016875	204.67625	43.09375	163.8525	528.791875	341.594375	263.823125	346.125	48.0425	53.79875	453.3225	126.625	228.4275	264.698125	286.415	69.1225	77.76375	120.65875	159.5525	122.426875	389.73875	355.47875	28.80125	38.69875	17.3225	253.104375	143.7925	61.44875
ko00120	Primary bile acid biosynthesis	1925.842222	7377.671111	2086.964444	1361.837778	3493.834444	508.7222222	1705.727778	2621.892222	398.5022222	1954.021111	4005.293333	4218.754444	1237.143333	3560.335556	3184.743333	2266.308889	1388.414444	911.6166667	2379.712222	1560.296667	2023.645556	2094.33	2065.054444	5208.624444	3917.918889	3468.853333	4451.731111	5227.614444	1100.748889	2440.204444	1507.438889	3084.853333	1475.717778	2557.857778	2019.676667	2166.608889	1013.823333	2296.08	1317.833333	3860.234444	6422.808889	8451.252222	1082.647778	4009.933333	3697.756667	1100.292222	1766.256667	981.49
ko00121	Secondary bile acid biosynthesis	16550.41	64903.04	18089.52	12200.04	30183.85	2849.67	12887.22	22118.53	3523.52	17395.19	35259.87	37867.79	10712.62	31425.35	28160.19	18906.2	10154.15	7053.88	13656.41	9066.17	16787.31	17618.47	18035.49	46238.12	30311.1	28340.84	37377.58	44502.53	9858.04	5031.34	7047.95	27008.68	10629.46	19144.72	13178.42	19232.48	8870.41	19974.72	11494.5	33503.31	56214.11	75576.94	7962.33	35505.23	33188.81	7705.26	15774.81	8271.41
ko00130	Ubiquinone and other terpenoid-quinone biosynthesis	7756.6315	25034.6115	9053.371	4736.557	31912.0065	11205.6835	10597.7355	15109.105	5451.8675	7758.9375	13023.9075	12870.9625	3781.549	11460.931	11244.501	12647.308	11934.372	6405.155	25420.062	24827.9135	18559.844	12471.8415	6955.1185	21175.845	27810.4055	21184.5975	23421.636	26704.463	3236.792	12670.6875	24491.438	15899.893	12572.0885	16584.065	15712.7105	9684.7645	8435.401	14699.066	7284.942	15707.738	27485.3945	40445.7245	11719.1205	15605.936	3695.557	9555.3305	12144.9825	3249.2685
ko00140	Steroid hormone biosynthesis	853.3866667	2327.743889	517.6677778	289.6533333	2709.399444	173.4222222	572.4383333	404.4311111	40.82833333	578.3211111	1233.000556	561.4194444	588.4544444	1167.191667	429.2866667	469.1855556	581.7316667	308.1022222	616.4583333	1030.656111	1454.343889	842.0361111	819.0555556	893.565	1405.079444	1219.072222	1242.083889	1181.946667	23.70222222	226.5494444	1156.597222	1511.625556	1161.897778	793.8327778	668.9738889	366.5866667	484.5283333	1919.022222	388.0072222	1182.845	2550.673333	1952.305	287.5355556	1531.755	245.4577778	429.79	1820.476111	452.2766667
ko00190	Oxidative phosphorylation	5938.356408	14381.01602	6386.355534	4426.952621	15347.20243	9929.333981	9068.406893	10834.87718	5249.110097	6665.795049	8660.082136	6791.582233	3782.769029	8310.623107	8917.949029	12826.2699	11781.68136	5543.13	24522.31146	19468.33922	14965.64068	7565.938252	5900.007767	13532.95961	21801.53631	14981.81301	16278.3868	17224.75602	3268.997087	12114.47573	24135.51155	8732.090777	12997.86738	16964.28272	16072.32981	7223.935437	6493.795922	9105.693592	8302.901748	9203.62165	16283.32107	21078.7001	9710.625922	8975.324175	7038.696019	9211.958932	6222.353301	2755.209903
ko00195	Photosynthesis	6437.861563	14691.44219	6688.701562	4068.499375	12621.55156	8996.459062	7025.331875	9588.542813	6258.364375	0	8833.864375	8580.290625	4257.813125	8951.975	11919.43125	12737.16906	10374.29312	6153.4	19486.61313	15784.31969	13087.66	7174.9325	6511.10125	13127.035	18190.28594	13019.92438	14627.53	15650.63563	4263.179375	9170.765313	18641.97781	8182.333125	12007.95844	16629.79531	12748.59531	6824.446562	6491.077813	9305.302813	8702.923437	8590.044688	15935.34938	21032.74781	8114.675625	8851.934375	8875.770312	7217.446875	5533.526875	3143.449375
ko00196	Photosynthesis - antenna proteins	39.66666667	49.14285714	0	4.285714286	309.8095238	13.33333333	26.80952381	39.42857143	17.33333333	0	0	57.80952381	26.07142857	22.28571429	9.285714286	32.33333333	45.73809524	102.6666667	6.666666667	0	6.666666667	95.33333333	87.64285714	6.19047619	61.9047619	70.83333333	14.97619048	10.95238095	16.64285714	23.57142857	55.42857143	75.80952381	53.78571429	0	22.97619048	57.35714286	1.047619048	513.6428571	35.9047619	1.19047619	107.547619	45.80952381	0	15.57142857	8.523809524	28.14285714	10.80952381	1.380952381
ko00230	Purine metabolism	10939.6016	23284.68748	11342.84866	8803.85084	26321.89244	16526.99639	14011.69647	15507.65286	10376.32513	13631.47202	15146.19857	12837.07546	7652.638403	15152.41151	19676.97555	22676.57832	18595.95714	10584.32773	32683.71958	26934.44748	22430.95891	12097.86849	11827.41546	20535.58168	29513.33269	21122.08218	23863.22538	25191.38126	9812.260336	17020.1837	30103.1137	14638.02227	21155.36639	28901.46983	22655.99924	13146.40958	12076.25765	16367.48723	15592.33496	14304.30597	26172.16538	34696.49134	13537.18092	15768.24714	16995.43857	12724.21059	10464.83286	5820.153866
ko00240	Pyrimidine metabolism	13754.32427	27220.0056	14315.04653	11900.09093	30441.22907	19246.09227	18345.07533	18969.28653	14100.61493	17843.13507	18372.49813	15356.74907	9819.431067	19054.05893	25671.08347	29470.97	23560.1308	13531.71187	41585.3516	33609.79613	27929.30813	13919.26	14880.8988	23707.49893	35367.21173	25084.10147	28354.17613	29691.6892	13070.32053	21189.93093	36727.718	17203.12333	27146.9216	36932.38613	29977.27307	17081.40227	15745.51107	19896.1096	21261.0852	16111.68467	30311.53493	39406.68653	16714.69853	18605.46867	22501.39747	15535.89627	11996.126	7360.5016
ko00250	Alanine, aspartate and glutamate metabolism	18144.11852	40002.61963	19788.32889	17048.69148	45811.34593	31158.1763	26194.90296	27444.87222	19063.10185	23220.21333	25655.84519	20580.2437	13193.5163	26480.81667	31901.46852	37721.87296	30746.82778	17581.91519	57002.87556	45426.09259	37079.11407	20719.53815	20157.7837	34527.64704	50258.81741	36049.47296	40869.58593	43215.37963	17991.28074	29773.3	53545.62889	25509.09778	36186.92556	47209.99111	42022.83333	24488.21481	21729.14778	27335.21	29561.64481	24619.68704	45458.86704	61260.51741	23706.05704	28911.36333	30353.84	23332.9963	18504.73074	10367.97889
ko00253	Tetracycline biosynthesis	9266.634444	0	0	0	0	0	0	0	0	0	0	0	0	0	0	21339.31222	17757.69444	0	28627.19333	24323.65444	0	0	0	0	24156.82444	16753.64222	18254.51	19198.67	0	0	25609.01333	0	16731.70111	26036.78667	16213.24111	0	0	0	11946.94222	0	20586.84667	0	0	0	0	0	0	0
ko00260	Glycine, serine and threonine metabolism	12855.71471	31381.79029	14117.66088	11326.07088	42640.51912	28958.47412	20666.58088	22743.91912	13300.91059	14903.70559	19425.69971	15349.48971	8606.632941	18486.45088	20460.17588	25632.78353	22230.74265	12333.22529	43165.77176	37236.75265	30222.71529	17827.31471	13713.14176	27918.58941	42617.30824	30879.45912	34165.33324	36707.085	9808.199412	28128.48353	45391.66	20573.00471	27664.37	34746.18353	32185.49529	17317.42618	16196.08294	22332.02912	19520.49882	20777.52735	37784.77912	51721.81941	20232.30971	21794.62853	16184.33912	18639.84176	16233.51176	6744.607059
ko00270	Cysteine and methionine metabolism	14369.52455	28426.13576	14840.23909	12832.33727	33746.28	21372.29394	18657.73939	19744.52727	13772.41182	18703.42303	19655.45879	14906.92333	10871.25242	20053.77061	26661.62182	29400.66576	23680.2597	14014.59818	41941.30242	34754.10212	28189.05485	15794.56576	16378.98091	23747.20879	37306.87	26569.77485	29576.63152	31034.3703	15581.19727	23167.02091	39323.13545	19221.84515	28082.69273	38247.59333	30744.0103	17746.52182	16060.29061	21528.48455	22536.2597	17795.00788	34239.66848	43889.29485	17393.33212	20929.74848	24989.14879	17487.51273	14380.84697	8604.09
ko00280	Valine, leucine and isoleucine degradation	8774.484138	20307.23379	9211.982414	4281.738966	26166.62862	28013.05931	16265.72448	21314.77517	7789.874828	7598.917586	11986.7569	8499.681034	5038.313793	10115.05931	10842.82	17161.48034	18751.49345	9455.186207	41718.07931	37399.75483	23197.60793	15717.92207	8561.775172	19013.27517	39804.01862	26741.67862	27618.14621	29040.99828	3498.04069	29467.03172	48452.84655	16244.38586	20736.23034	28051.52379	25018.98138	9337.143103	8264.480345	14796.37862	8732.352759	16344.9531	28102.66069	36282.81759	19636.83897	13410.47345	7267.987931	18627.02931	12839.57	4374.504483
ko00281	Geraniol degradation	7579.33875	24975.6375	9838.04	2469.87	33118.55625	23829.5175	12113.29625	20894.10375	3457.37375	7220.415	13675.91875	9372.01	4021.37375	10284.455	9753.53375	14142.50375	16209.08625	7940.49625	36135.87375	36226.85	21523.93375	17206.1875	7115.55	22393.97125	40461.98375	27586.18875	29288.82875	32204.41875	512.99625	23011.6575	42794.8875	17549.94125	17016.635	23889.655	17132.98	7161.26625	6332.9325	15145.4275	2975.0175	20556.6175	32444.91125	44623.1325	19600.885	17024.75125	2349.70875	21393.60875	15231.1275	3925.70875
ko00290	Valine, leucine and isoleucine biosynthesis	23713.57182	45462.77091	24802.01818	24418.51727	50233.74091	46609.09273	38296.80455	35607.05364	27295.07636	29175.65636	31397.21636	23554.74455	16999.91	32072.26636	40882.20818	50252.95091	42486.54091	24064.88455	84590.41	64376.32545	52166.04364	25916.14636	25354.97455	41625.19182	72780.04091	48947.23182	55396.26182	55190.51455	23403.31455	52841.49909	83458.84364	31073.78	51133.80818	65723.43636	63892.73636	32966.02182	31217.18	36258.06636	40856.01727	29063.55091	57355.70182	67732.91818	34196.00455	33102.9	39780.94909	32684.99909	22373.25091	12238.00182
ko00300	Lysine biosynthesis	17502.5705	33049.906	17561.1335	16145.7865	39961.2065	27107.007	24403.4745	24470.171	17946.6025	21542.915	22358.4705	18060.6865	12387.2775	23337.401	30742.5545	36447.662	29595.112	17071.944	54615.5245	44171.942	35794.9345	19930.2395	18029.7575	30628.2155	47719.24	33715.2525	37475.136	38855.383	17566.31	29638.044	49670.2705	23200.145	34812.065	45911.0495	39272.538	22122.869	20887.5595	25832.7165	27795.12	21777.3705	42755.4255	53935.5985	22674.409	22781.209	26252.0735	21946.0885	18399.2945	9284.418
ko00310	Lysine degradation	4122.962593	9675.520741	4683.038148	2036.409259	11771.71407	17781.00037	7832.608148	9869.883333	3725.233333	4175.488148	5708.675926	3783.576667	2549.359259	4914.822963	6402.967037	8767.142963	9535.264815	4742.582963	20299.47333	17233.76593	11086.25519	6869.673333	4101.965926	8445.506667	18726.45259	12224.25889	12801.60222	13203.53185	1505.707037	14312.36407	24161.20333	6678.357037	10477.99926	14781.73111	12025.02185	4116.855926	3612.178148	7210.585185	3856.158148	7339.111852	12400.85519	14748.1837	9682.757037	6725.797778	3252.722222	9486.714444	5148.469259	2228.025926
ko00311	Penicillin and cephalosporin biosynthesis	1050.36	1732.045714	440.9442857	113.7142857	860.4357143	3682.665714	1095.631429	1097.352857	358.3828571	294.34	568.0557143	1186.528571	166.5914286	301.9814286	360.0328571	962.3185714	1310.35	524.2414286	2977.522857	3175.421429	2251.462857	1680.682857	546.0957143	1524.271429	4373.612857	2856.644286	2467.898571	2683.254286	52.85142857	668.2142857	5747.815714	2405.07	1662.95	1997.608571	2278.634286	670.7428571	463.7714286	1110.567143	210.5714286	1360.772857	2726.267143	3519.014286	637.8185714	978.81	205.9285714	1241.597143	1407.904286	230.8242857
ko00312	beta-Lactam resistance	1514.345	1607.285	406.8125	3909.9375	883.1875	1257.2875	1393.98	928.5575	547.02	392.945	630.1225	1852.0425	202.1875	334.375	300.645	1383.36	647.3925	424.5425	2509.2825	1559.3475	836.2425	1202.32	372.4175	1089.615	1865.7525	1358.44	1201.915	1240.4425	46.595	1073.1675	1806.06	2169.5275	1034.8625	501.895	1747.55	1673.4375	760.5	622.355	2270.375	1330.9025	2394.23	3070.6925	479.52	1262.6875	172.4375	2284.76	1245.75	278.9375
ko00330	Arginine and proline metabolism	8739.932698	20032.18476	9224.712063	7494.712063	22965.54	17879.1781	13734.71111	14759.91968	8205.546825	10186.15651	12554.20238	9733.961746	6271.216667	12441.52032	14555.97429	17409.57079	14809.16048	8796.910794	27972.75254	23527.95762	18454.10619	11887.51984	9964.480794	17653.10603	28107.57524	20206.77571	22162.15937	23621.62556	9186.462381	17352.6773	30111.78603	13702.8854	17819.00063	23503.02984	21053.80286	11773.76429	10233.15508	13994.89619	13019.39587	13271.57524	24969.26857	33088.63476	11716.78905	13323.25238	12603.85857	12028.78206	10547.51286	5128.962063
ko00340	Histidine metabolism	12452.53684	25119.08632	12885.12316	13616.48579	32509.07579	30685.22526	22854.85579	22365.14947	14996.57368	14192.31211	17770.42	10312.23105	9108.292105	17194.36684	18036.24474	24887.50895	22381.20526	12269.83105	46327.44316	37218.84842	28294.39526	15966.05053	14190.17263	21955.51158	41930.99947	28685.59105	31379.42263	32492.27	12576.90263	29670.05	49087.16474	18214.54842	27422.92421	33521.94895	37974.10579	18861.66053	17115.45368	20381.61368	21906.90053	17134.79368	31844.62421	40335.99579	19670.15526	18360.79053	24152.72368	20616.35526	13218.27579	6778.136316
ko00350	Tyrosine metabolism	5175.972581	15100.70516	6222.237097	2815.845806	16231.12161	12906.09258	6744.977097	10861.37871	3647.445161	6605.793548	8701.11871	7498.917742	3517.074516	7961.755161	10203.18903	10228.5471	9366.253871	5262.634516	16442.50774	15716.01097	10913.43806	8220.400645	5784.587419	12597.79581	18386.49774	13216.59903	14770.57806	16017.83935	3479.946774	10261.75032	17618.93194	9131.702903	9471.284839	14358.37903	9335.442903	5809.269355	4915.876129	9397.620323	4765.618065	10499.02194	17718.47516	23709.89548	7880.166774	10145.02194	5383.577742	8317.43871	6697.201613	3110.790645
ko00360	Phenylalanine metabolism	4721.89	10562.02769	5146.661154	3111.806154	14990.58923	15759.89385	8046.772692	9867.029231	4392.829615	5494.345769	6643.198077	4116.389231	3303.888077	6416.180769	7945.897692	10046.925	9739.756923	5190.048077	20402.53308	17971.68154	11780.78423	7254.736154	5317.952308	9117.787692	18685.89	12405.39885	13603.84423	13524.52577	3747.194231	13706.91423	22586.27808	7658.328846	11477.80808	15667.73154	11798.10654	5499.298462	5351.751154	8711.669231	5634.717692	7888.720769	14202.39962	17433.76846	7566.381923	7551.588846	4759.167692	8323.334231	6187.087692	2894.706154
ko00361	Chlorocyclohexane and chlorobenzene degradation	1801.621	3339.795	872.25	534.738	2801.632	12688.436	3512.241	4146.805	604.858	723.637	1531.391	1175.668	735.849	1199.263	1154.417	3107.359	4066.873	1611.34	7480.452	6226.07	3235.939	3966.24	1471.344	3053.65	8699.494	5321.835	5325.962	4962.532	546.686	4758.819	11353.002	3447.995	4003.328	5323.368	3421.068	942.441	826.005	2509.949	478.619	3609.005	6078.503	6457.299	2217.385	1302.144	427.075	3048.067	2874.883	558.256
ko00362	Benzoate degradation	3506.676579	8414.529737	3831.702632	1717.470526	9107.664737	18096.23132	5979.169737	7910.207105	2389.188684	4393.156053	5244.615263	4326.665789	2064.325263	4412.422368	6222.620526	8330.326842	8651.840789	3700.520263	14858.48526	12680.42184	8165.663684	5580.375263	3349.992895	6988.401579	14949.38763	9151.491842	10016.11842	10178.25105	1245.348158	7837.332105	17851.23158	5119.318158	8387.327368	12795.48105	7848.186842	3204.195263	2543.903158	5521.432895	2806.412895	7465.702632	10570.74421	12012.89526	6153.521316	5221.024211	3216.785	8787.053158	3455.948421	1784.480789
ko00363	Bisphenol degradation	3662.32	6756.416667	4132.321667	0	3118.44	8063.648333	5666.871667	5794.241667	0	6585.448333	5429.301667	0	3154.651667	0	0	9454.253333	8267.996667	4755.063333	12783.58	8344.375	4955.201667	3632.235	4855.888333	5111.588333	10563.08833	6375.36	6933.13	6577.326667	3067.256667	10252.22	12680.07833	3979.635	10711.365	16694.80833	7236.453333	3831.058333	0	5226.865	0	5208.9	9121.048333	0	3945.235	5193.72	10629.52167	5778.921667	1961.108333	2366.915
ko00364	Fluorobenzoate degradation	813.895	2163.705	726.9475	108.4275	1285.32125	7476.46625	2219.3675	3244.36375	365.8825	889.42625	1398.50625	315.045	410.78125	709.3125	562.0075	3236.21375	5307.80125	1024.44	6337.73	4680.92375	2245.4725	3077.2475	824.265	2359.80125	7539.7	3957.375	3961.82875	4087.6925	88.08875	2877.565	9352.4825	2154.9425	2926.09625	3850.10375	2906.13625	535.3225	524.8125	1476.88625	227.9275	4200.49625	5134.34375	5014.305	1481.36125	857.3225	247.84375	6135.42875	1419.0625	382.96875
ko00380	Tryptophan metabolism	5024.880645	11269.66226	5314.167742	2532.106452	14498.76	18646.2471	8731.952581	11348.23258	3840.361935	4649.273871	6889.672258	4732.094194	3044.479677	5893.765161	6919.991935	10049.74613	10702.73129	5261.956129	22096.36419	19925.71355	13922.14032	7879.797097	4935.962903	9836.478387	21019.00097	13800.5729	14589.22903	14879.84839	1948.018387	14767.76581	26298.05742	7664.074194	11283.85645	15993.25774	12569.72452	4543.953226	4230.127742	8441.929355	4245.10129	8450.672258	14314.61355	17268.85903	11000.8371	7696.985161	4073.503548	10911.93484	6245.380323	2634.308065
ko00400	Phenylalanine, tyrosine and tryptophan biosynthesis	12921.28194	25485.09871	12584.36645	12349.26613	30628.77484	23232.47484	18878.18484	20329.6171	14406.51032	14336.50065	17443.95548	13040.98452	8746.695161	17185.85806	18247.95871	25353.85323	22437.75258	11583.60968	44618.76065	35881.66516	29207.40355	14467.44548	13435.25871	23877.53097	38331.70419	26061.79806	29646.61677	30458.52484	12154.8771	24082.79452	41649.67	16987.82355	24957.15258	30872.08	31478.89935	16882.67806	16010.56677	19192.53645	21038.06194	16788.78	29705.61355	39345.24387	17906.26774	17359.18129	21508.96161	18320.95774	11875.01806	6331.940323
ko00401	Novobiocin biosynthesis	0	0	0	0	0	0	0	0	0	0	0	0	0	0	0	0	0	0	13096.1275	10576.9925	0	0	0	0	0	0	8765.6505	0	0	0	0	0	0	0	0	0	0	0	0	0	0	0	0	0	0	0	0	0
ko00410	beta-Alanine metabolism	7679.39625	18110.35625	8130.574375	5160.42625	19775.45938	20872.45438	13361.48625	14567.89187	5758.54375	8617.885	11513.25563	7236.011875	5559.25625	10650.70563	11603.01	15066.3	14617.27125	7855.693125	29873.57063	26059.0075	17485.21875	11254.12688	9187.75	14824.0675	29298.57	19645.02813	21244.43375	21937.46563	5143.43625	20089.5425	34130.19375	12562.4225	17220.97313	23519.495	19647.9175	8825.626875	7745.391875	12513.87125	9135.8125	12303.56375	21863.30188	26906.35688	12513.40688	11412.4525	12963.18313	12937.83438	9691.913125	4483.3325
ko00430	Taurine and hypotaurine metabolism	11714.83375	30645.94375	12364.21125	7707.55125	33334.82125	10445.07125	13859.50375	17145.41125	8199.99	12622.5525	17586.65125	16198.83375	7172.0025	16811.8625	18485.6675	20919.1175	16950.3	9815.8175	28725.715	26879.55	24595.60875	15248.88875	11609.76	26340.78	32550.53125	25111.495	28560.6625	30934.765	7406.52875	16754.065	28813.8	19142.11875	20107.5225	26281.76	19817.705	13483.93875	12210.1675	18861.555	12418.50875	18768.86	35440.30875	48522.84375	14548.08	19645.765	13975.81625	11962.97375	14924.43	5453.48875
ko00440	Phosphonate and phosphinate metabolism	2751.480714	8177.8	2837.880714	1397.002143	12027.625	4163.633571	2291.657857	4476.301429	1155.971429	2441.336429	5012.721429	4893.865	1653.715714	3986.022857	3645.905	3851.017143	3280.435	1619.225714	5285.049286	6272.023571	5908.754286	4646.032857	2896.752143	7957.065714	8894.163571	7207.890714	7858.597143	9489.620714	1607.909286	3442.145	5969.23	4908.388571	3101.170714	4278.047857	2692.482143	2498.637143	1999.642143	4712.848571	1524.422857	6008.118571	11308.95857	16109.08286	3632.028571	6368.122857	4765.426429	3371.670714	3985.792143	1477.499286
ko00450	Selenocompound metabolism	13289.64333	33110.406	15061.15267	10797.63867	34048.9	23780.69667	17489.44533	21958.95	13097.73133	17421.25667	20305.726	16718.76	9897.977333	20205.654	26409	27516.78067	22931.46333	13925.76	43606.04533	37640.764	29971.388	17968.38867	15088.62467	28594.86733	42835.27733	31055.386	33994.91133	36837.20133	12528.38867	26786.668	43509.724	21367.378	26863.26933	37644.11267	31296.534	17144.32467	14781.98333	21757.46467	17662.81867	20803.67533	38745.08133	51363.746	17454.654	22497.37867	17638.67933	16435.83267	16667.54733	7837.268
ko00460	Cyanoamino acid metabolism	8265.454286	16737.97786	8104.704286	0	18847.86429	0	9731.124286	0	0	0	0	0	0	0	0	14312.99714	12331.27929	7517.542143	22267.79786	19427.27	15806.72714	10744.07857	0	0	24534.26643	17558.36143	18234.17429	19300.07929	0	0	26975.515	0	16048.03214	19197.70714	17718.49857	0	8050.205714	12198.91	0	0	22701.035	26699.72	0	0	0	0	0	0
ko00471	D-Glutamine and D-glutamate metabolism	23609.72	41138.76	24963.77667	21793.61333	41383.87333	34733.13	33118.40667	31310.11667	26148.41333	32188.26	28546.13667	24485.99667	16684.62	31234.06	48854.49	55195.3	44115.8	24806.99	75365.2	57198.29333	48312.21	22285.55333	23664.37333	37090.85333	60256.79667	40714.22667	45737.93	46193.82	22915.97333	38002.14	66819.52	25246.55667	50081.11333	68672.35	55903.71	29290.89	28291.43333	31527.46667	38639.92333	25252.47	45439.56667	62317.11	31285.01667	30015.23667	35031	28757.18	16846.02667	12603.88667
ko00472	D-Arginine and D-ornithine metabolism	2059.38	3743	1830.27	563.92	2686.42	15224	6312.16	5988.41	1104	409	1326	823	806.25	910.94	1680.75	4520.46	5901.92	2089.97	27880.75	21182.39	8244.72	6794.17	2309.5	8071.11	17879.45	12187.38	11114.67	11088.92	78.25	17974.16	27798.95	5765	8746.98	11393	7630.5	1126.33	1016.5	2953.36	468.67	4939.33	14613.58	16041.94	2810.07	2247.25	612.75	2557.83	5360.33	644.75
ko00473	D-Alanine metabolism	19296.51	33835.61667	19763.90333	16330.08667	37948.18333	26366.12333	26352.84667	26314.23	20161.43333	25071.06	22498.31333	22356.80333	13100.64667	24350.55333	38703.7	43650.08	35723.22	19684.84667	65837.38667	50555.84333	38940.47667	20003.24667	19378.94333	33828.53	55414.16	37890.66	41490.80667	43057.6	22497.53667	32560.89	61454.15	21448.29333	40241.85	56774.82333	46667.23	23008.17	21202.12667	25692.59667	30046.39667	22214.05333	41668.8	53857.52667	23287.78	22625.58333	24606.64333	24109.22	13767.69667	10775.02333
ko00480	Glutathione metabolism	11445.93158	31035.15474	12875.87263	4478.794211	34877.81105	16705.49263	13478.24368	21279.18	5120.441053	12362.06895	17388.83737	14607.38737	6879.472632	15662.84737	17847.73632	20774.45947	19740.86895	11236.40789	37369.59158	36421.70263	25736.26053	19379.46474	11760.73263	28069.09158	41049.79	29990.47211	31736.48053	35098.69474	4019.779474	25856.54579	40626.16263	22596.32684	19472.98105	28140.07158	19348.12211	11140.19842	8982.441053	19152.11316	6753.514211	21898.16105	39018.83579	54260.77	20102.67842	20408.62895	12437.55842	16993.86737	17794.85474	5178.602105
ko00500	Starch and sucrose metabolism	10279.44575	19489.32325	10105.01775	8846.61175	25057.52475	9603.40175	10265.56425	9252.2085	8411.192	14332.5715	14398.469	9773.53725	8438.49975	15435.4495	19021.31325	20234.64025	14910.351	9689.83825	22079.5045	17901.20025	17531.48375	10005.8415	11810.61	15463.49825	22895.72125	17099.27225	18442.189	19674.11725	8827.06125	11734.32725	22111.18875	13618.52175	19487.687	25585.58725	19667.68825	11692.2335	10278.39875	15716.80125	14177.43275	11047.60225	22748.3225	28275.14375	8022.61875	13913.89575	21555.113	7841.47925	10974.21575	5521.64675
ko00510	N-Glycan biosynthesis	289.9895455	275.6704545	329.2459091	609.5495455	191.8313636	948.8768182	827.2590909	824.9109091	772.7504545	410.4227273	277.7168182	57.00909091	112.2136364	478.2159091	146.3286364	617.8936364	624.8677273	208.4386364	1856.543182	1215.226364	994.6736364	158.4836364	250.155	314.1459091	1913.125	1116.370455	1084.925	1059.598636	240.4027273	1425.381818	2741.383182	140.1668182	1190.117273	1015.452273	2504.859091	692.5031818	590.3968182	356.4022727	745.6886364	162.1695455	262.4922727	94.80590909	181.5495455	162.8704545	31.59681818	181.8245455	15.70454545	66.01818182
ko00511	Other glycan degradation	9149.695	22775.29875	11956.395	12648.36375	27315.04125	4264.69875	14909.57875	10557.67	6183.8775	11426.865	15725.2675	11793.85375	5597.9725	18274.86375	9825.06875	12115.19875	8858.69375	4193.41375	15057.1075	11004.49125	11519.60625	7447.335	8582.9175	14892.485	18109.785	14559.1175	18526.66875	20770.26125	3703.43375	11190.27125	15536.29125	12279.945	13276.63125	9152.89	23695.93375	17337.99875	12333.7025	13054.54625	15441.205	12079.7475	23462.9875	29171.8775	4196.02	20224.5625	9196.22625	5360.86	10901.8525	4520.36625
ko00513	Various types of N-glycan biosynthesis	0	0	0	0	0	0	0	0	0	0	0	0	0	0	0	0	0	0	0	0	0	0	0	0	0	0	0	0	0	0	0	0	0	0	0	0	0	0	0	0	0	0	0	0	0	0	0	0
ko00514	Other types of O-glycan biosynthesis	0	0	0	0	0	0	0	0	0	0	0	0	0	0	0	0	0	0	0	0	0	0	0	0	0	0.228571429	0	0	0	0	0	0	0	0	0	0	0.271428571	0	0	0	0	0	0	0	0	0	0	0
ko00520	Amino sugar and nucleotide sugar metabolism	12472.33593	24297.14278	12483.14556	10586.52759	27648.69204	15285.18241	13988.73648	14283.47963	12386.68315	16122.65815	17406.4313	13660.19296	9234.941296	17839.95926	22489.55611	24472.71204	18569.10889	11156.81759	30481.23222	24721.14352	22443.85259	11496.60426	14371.11148	20420.56944	28967.08815	21131.85722	23878.96111	25363.56741	12589.06667	15744.86815	28124.79333	15132.47907	23044.11315	30639.80537	25327.17963	15180.68963	13512.34352	17949.83037	17445.29019	13656.31426	26940.71167	34621.06352	11520.45185	17838.62926	27076.8713	10780.54333	10375.45	6694.643148
ko00521	Streptomycin biosynthesis	17000.77667	30440.79889	17930.26556	15505.56667	27969.00667	20561.31889	24790.61333	22236.04889	18198.75333	24466.38333	21598.18778	16987.27333	12275.60444	24230.21333	33834.65	38375.47667	30182.32111	18249.49222	55433.56778	40356.31556	34631.84333	14039.81222	16460.85556	26005.04889	48606.11889	32137.22111	35461.85778	35976.48222	11649.08111	31187.02	57970.95889	20051.10556	39525.09333	52350.59	46979.21222	22495.80778	20031.69222	23277.45222	27647.38	16241.94111	33973.65111	38796.24222	15779.00111	21021.12	18061.83333	13728.31444	13714.18778	8180.582222
ko00522	Biosynthesis of 12-, 14- and 16-membered macrolides	0	0	0	0	0	0	0	0	0	0	0	0	0	0	0	0	0	0	0	0	0	0	0	0	0	0	0	0	0	0	0	0	0	0	0	0	0	0	0	0	0	0	0	0	0	0	0	0
ko00523	Polyketide sugar unit biosynthesis	0	10504.36188	0	0	0	0	0	0	0	0	0	0	0	0	0	12341.63625	9249.205625	0	17957.47688	0	0	0	0	0	15527.99812	10234.80688	11426.90125	11737.06188	0	0	18781.9325	6462.0775	12615.525	17363.51063	15017.88063	0	0	0	0	0	0	12204.63375	0	0	0	0	0	0
ko00524	Butirosin and neomycin biosynthesis	0	0	0	0	0	0	0	0	0	0	0	0	0	0	0	0	0	0	0	0	0	0	0	0	0	0	0	0	0	0	0	0	0	0	0	0	0	0	0	0	0	0	0	0	0	0	0	0
ko00531	Glycosaminoglycan degradation	3365.145714	13700.52143	5434.802857	4467.118571	14373.29571	719.0485714	6112.938571	5300.077143	2100.631429	4449.347143	7662.602857	7098.362857	2050.09	7896.248571	5822.562857	5396.897143	4143.97	1924.295714	5161.04	5715.158571	6444.16	4705.331429	3331.872857	10147.74429	8921.808571	8096.194286	10209.6	11854.51286	450.2228571	3660.985714	4103.274286	6849.022857	4737.888571	4286.738571	7356.314286	7166.12	5049.4	6769.972857	6102.302857	7546.118571	14259.50143	19510.22286	2241.63	10844.60571	1069.587143	2921.09	6034.697143	2001.877143
ko00532	Glycosaminoglycan biosynthesis - chondroitin sulfate	0	0	0	0	0	0	0	0	0	0	0	0	0	0	0	0	0	0	0	0	0	0	0	0	0	0.454545455	0	0	0	0	0	0	0	0	0	0	0	0	0	0	0	0	0	0	0	0	0	0
ko00540	Lipopolysaccharide biosynthesis	10338.99867	34357.71733	18877.73533	8301.660667	40750.31733	11356.28933	18924.01267	25298.27467	13016.36467	22054.504	19524.01667	14309.11533	7369.288667	20672.092	35267.912	33341.22067	28012.17133	17060.60333	52526.30667	47084.226	35647.73667	17795.31267	10436.53867	32631.42467	46753.33867	32480.11867	36839.64	39452.712	5997.751333	25478.73533	48367.61267	21296.704	27844.01467	42095.00533	32187.178	17537.92067	16304.942	24337.554	13958.31067	22490.37333	37134.54667	56153.292	24082.39733	22967.93933	4549.432667	17823.288	17572.84467	5348.720667
ko00550	Peptidoglycan biosynthesis	21382.56211	40932.57947	22119.74368	19411.95105	41986.30947	28629.22737	28423.17895	29585.83947	22583.72263	26301.70053	27363.36737	23596.19105	14980.44895	28665.06526	38874.12895	45225.74211	36824.94	20499.54105	68112.72211	52497.36789	42727.85053	20645.58947	21663.44526	36957.09789	56358.43	38994.07789	44657.86789	45785.05842	23155.48737	34805.93368	60250.83684	25187.01368	42064.82	56838.07737	48673.92263	26126.61105	24478.81684	28773.95105	33647.62632	24883.18211	45935.03421	58157.44632	28261.35421	29393.39474	28575.31263	26889.99474	17018.12684	11720.90211
ko00561	Glycerolipid metabolism	5766.747813	11230.21531	5240.717188	5051.195625	13649.4475	9970.851563	7596.644688	7882.025	5211.5925	6475.829688	7486.1925	5736.722812	4237.114375	7232.061563	9209.845	11365.9125	9550.079063	5230.228125	15870.33406	12550.64656	10886.61188	5855.065313	6786.4575	9148.3525	15273.47344	10766.87719	11843.88375	12184.54094	5836.725313	9134.631563	16599.25781	7356.837813	11323.57469	15200.53438	12690.98031	6624.56875	6077.7625	8498.217813	8622.444375	6790.162813	12829.52656	15656.01094	7240.113125	7486.672188	10517.73531	7150.672188	5189.073125	3379.545938
ko00562	Inositol phosphate metabolism	2794.410435	4940.14	2539.52087	1831.703478	7304.157391	6888.145652	4757.471304	4796.263043	2019.367391	2286.333478	2934.813043	2196.854348	1595.861304	2918.978696	3015.803913	5570.201304	5359.060435	2595.071304	10442.05	8497.446087	6471.866087	3548.13913	2829.312174	4868.171739	9235.540435	6282.344783	6549.178261	6616.256087	1753.00087	6080.056957	11307.96391	3984.26	6816.917391	8699.190435	6813.45087	3055.156087	2868.908261	4267	3363.426522	3752.091739	6859.888696	8315.296957	4414.723043	5094.754783	1924.585217	4103.111739	2947.328696	1781.413043
ko00563	Glycosylphosphatidylinositol(GPI)-anchor biosynthesis	0	0	0	0	0	0	0	0	0	0	0	0	0	0	0	0	0	0	0	0	0	0	0	0	0	0.615384615	0	0	0	0	0	0.769230769	0	0	0	0	0	0	0	0	0	0.153846154	0	0	0	0	0	0
ko00564	Glycerophospholipid metabolism	8006.71175	18674.8105	8557.42225	5743.73425	19562.2245	11215.6865	9108.1985	11721.55825	6894.693	10275.10325	11566.2785	10276.77425	5592.96875	11244.5685	15247.2525	15953.6315	12923.785	8014.49525	22856.46	19231.9405	15398.89325	9368.348	8884.29375	16118.8615	22447.08475	16186.28825	18408.88675	19560.163	7353.3305	11759.8195	21520.97575	11475.9155	14747.6855	20996.16675	15496.96	9212.20975	8561.491	12251.98425	10294.5695	11388.714	20810.37925	27881.19875	10476.96675	11970.31975	12390.84025	9469.6125	8260.34975	4307.7135
ko00565	Ether lipid metabolism	0	0	0	0	0	0	0	0	0	0	0	0	0	0	0	0	0	0	0	0	0	0	0	0	0	0	0	0	0	0	0	0	0	0	0	0	0	0	0	0	0	0	0	0	0	0	0	0
ko00590	Arachidonic acid metabolism	2623.874286	0	0	0	0	0	0	0	0	0	0	0	0	0	0	0	0	0	0	0	0	0	0	0	9618.377857	0	0	0	837.4085714	0	0	0	0	0	4311.600714	2008.799286	0	0	0	0	9076.867143	0	0	0	0	0	0	0
ko00591	Linoleic acid metabolism	3325.75	6236.945	3913.196667	2528.448333	2852.066667	4333.916667	4423.661667	5472.776667	2694.28	6498.708333	5340.441667	4132.161667	2947.151667	5215.115	9874.318333	8598.673333	7328.286667	4352.063333	9552.78	6994.81	4777.705	3104.743333	4406.04	4405.528333	7922.953333	4953.815	5439.823333	5448.686667	3026.39	7466.715	8972.293333	3427.431667	8123.44	12885.53	5712.475	3647.641667	2903.433333	4998.14	5176.368333	5137.011667	8322.936667	7525.021667	3440.651667	4478.623333	10579.55	4988.666667	1558.636667	2073.331667
ko00600	Sphingolipid metabolism	1974.499	3672.1325	2346.381	3619.184	4993.4225	953.712	4217.638	1919.236	1598.8195	2441.6335	2886.4	389.983	1546.4195	3829.492	1197.7685	2986.9935	2389.822	1003.002	3787.432	2473.6115	2629.363	1240.473	2055.093	1387.6775	4032.6485	2887.229	3293.138	3098.5055	959.7605	2828.6295	4937.078	2579.147	4179.247	2539.999	6579.5235	3878.378	3066.346	3452.563	4193.9505	1847.6835	4292.3505	3232.301	789.4415	3952.5135	1851.9815	1748.4485	2661.274	1260.285
ko00601	Glycosphingolipid biosynthesis - lacto and neolacto series	0	0	0	0	0	0	0	0	0	0	0	0	0	0	0	0	0	0	0	0	0	0	0	0	0	0	0	0	0	0	0	0	0	0	0	0	0	0	0	0	0	0	0	0	0	0	0	0
ko00620	Pyruvate metabolism	16078.90189	36185.44459	16659.26324	11972.03378	46860.38216	31479.49514	20901.52946	24369.95081	13776.59108	19430.97811	22784.24541	19848.90865	11087.14162	21622.09189	28403.81324	33436.63054	27914.70486	15552.27351	50295.89838	42601.96162	34438.06973	19801.16324	17248.11541	32462.21027	46777.31649	33779.13973	37547.06865	40355.3673	13541.37297	27989.99811	48066.10865	22629.41432	30538.22892	43040.97027	32318.95054	18132.58351	16382.32622	25679.49081	20787.19676	23288.75054	41460.13135	57378.11054	22934.71649	24512.40784	25252.79595	21340.14027	16752.99568	8524.475676
ko00621	Dioxin degradation	3075.548571	5485.317143	2424.372857	921.3914286	6096.637143	8053.415714	1832.638571	2186.312857	930.2414286	3571.604286	3444.885714	4301.48	1844.715714	3393.684286	5335.137143	6236.4	4666.547143	2406.467143	7797.157143	6990.078571	5722.772857	2247.54	3166.934286	4004.017143	5541.818571	3745.028571	4346.401429	4431.404286	2392.218571	3093.898571	5804.154286	3024.584286	4677.947143	7898.351429	3222.698571	2213.031429	1342.908571	3518.801429	1274.38	2685.685714	5198.3	0	1963.447143	3580.467143	4870.254286	1809.781429	1621.535714	1600.982857
ko00622	Xylene degradation	1567.994	3624.559	1612.73	0	3928.842	6519.02	878.678	1179.881	612.802	2437.929	2291.84	2276.549	1196.857	2225.088	3665.64	3835.998	2793.385	1464.918	2778.202	2887.921	3175.08	1402.716	2021.571	2391.576	2545.836	2004.805	2254.296	2508.508	1665.86	468.894	2150.409	1940.609	2466.766	4333.655	1451.819	0	823.391	2252.72	831.221	1645.545	3584.671	0	971.043	2366.598	0	1095.953	0	1059.354
ko00623	Toluene degradation	5087.88	19426.19286	7436.038571	0	22131.74571	15244.97	7785.990714	11500.51429	3721.16	6911.896429	9857.956429	8287.336429	2845.473571	8923.898571	10597.085	12042.23214	11320.72	5413.326429	20586	19170.58	14663.34571	9899.158571	5047.817143	16540.165	22597.56429	16388.15429	18271.19286	20459.54929	1333.480714	10326.33571	20787.49286	11894.26857	11460.27429	15971.12857	11803.21357	6997.311429	5814.604286	10838.15786	4390.673571	12594.73286	20470.12143	29824.25357	9065.495714	11884.16929	1805.051429	8280.723571	0	2486.42
ko00624	Polycyclic aromatic hydrocarbon degradation	359.2964706	884.0058824	176.1958824	41.68647059	828.1335294	4047.939412	1228.303529	999.0541176	48.83294118	208.9023529	424.1005882	136.1770588	206.9117647	343.9117647	233.9605882	666.2941176	911.8217647	349.6776471	2198.065294	1963.768824	1066.462353	715.8923529	441.8435294	478.8270588	2459.499412	1291.705882	1448.215294	1147.793529	21.14117647	2232.439412	3627.269412	544.0988235	1759.647647	2379.745294	1071.333529	145.9311765	93.18823529	683.4864706	60.51	899.7876471	1112	887.2247059	404.6658824	305.2547059	69.91176471	746.3770588	510.7941176	186.8823529
ko00625	Chloroalkane and chloroalkene degradation	7370.916923	15301.22769	6310.003077	4653.123077	15691.07385	17091.36308	10276.06769	12553.72923	4961.346154	7454.533846	9454.079231	8030.964615	4870.543077	8729.356923	11718.09846	13026.30077	12120.91615	6751.11	20383.48231	16183.62	12340.55077	8315.103077	7757.282308	11719.39615	20164.16308	13775.44077	15310.23923	15110.22308	6193.628462	16357.09923	23856.32846	9890.23	14511.53615	20564.77308	12721.46846	6985.29	5998.825385	10976.76615	6808.839231	10226.81385	18642.17308	20441.31	8832.001538	9757.875385	10779.67154	9339.473846	7182.180769	3798.318462
ko00626	Naphthalene degradation	0	16283.05857	0	0	16546.48286	0	6991.708571	11707.065	0	0	0	8632.151429	0	0	11622.91714	0	10688.99429	5681.311429	0	0	0	0	5614.011429	0	19537.385	13597.74214	0	0	0	0	18249.15857	9365.825714	0	0	0	5626.812143	0	9764.936429	0	0	19039.01071	0	0	0	0	9745.481429	0	0
ko00627	Aminobenzoate degradation	2576.079333	7207.054333	3192.088	1361.464	5145.029667	8076.345	3847.371	5283.178	1451.791667	3815.29	3979.724667	4050.686333	1699.040667	3809.661667	5813.961667	6253.371667	5668.109	3058.976333	9810.821667	8900.034	5989.846667	4866.282667	2837.949667	6592.849333	11971.69	7838.657333	8351.137667	8852.706333	1061.939667	5328.791667	12459.02567	4282.657	5748.881333	9327.277333	5932.779667	2835.599333	1987.475667	3927.505333	2223.878333	5806.457667	8919.329667	11884.50033	3176.229667	5416.691	1804.350667	4277.728667	3028.494	1706.475333
ko00630	Glyoxylate and dicarboxylate metabolism	9013.148788	24519.49909	9881.22697	6892.96697	26470.96576	24209.27909	15343.83182	18835.71212	8649.753333	8986.870606	13834.64879	11212.65455	5422.576364	12402.62909	12911.44788	17438.82485	16512.37727	8677.281515	37161.87485	30973.32424	20620.25667	13099.27576	9145.073939	20816.79788	33974.44848	23687.29727	26616.02121	27643.91394	5854.007273	25787.81515	38211.09242	15786.10485	21043.02121	27324.72242	22529.31788	11343.43879	9848.941515	15345.07273	10302.7803	15978.90758	27928.7797	36618.93303	15900.35182	15073.82212	9316.121212	15187.21818	11195.38	4269.443939
ko00633	Nitrotoluene degradation	3560.779091	8786.928182	4173.458182	2970.082727	11036.60182	6193.296364	6194.022727	5547.812727	4630.364545	6010.128182	5306.098182	3072.171818	3472.264545	5747.863636	9459.892727	7598.739091	5702.990909	4245.631818	12787.51091	8637.656364	6574.43	3702.952727	5251.414545	6246.140909	12279.64091	8583.928182	9331.510909	9117.617273	5476.168182	9128.2	14914.14091	5598.984545	8773.222727	13121.70182	10935.19182	5438.386364	4706.557273	6967.79	5248.025455	4482.443636	9789.990909	11717.01182	4553.852727	5823.954545	6698.4	3460.471818	3995.161818	3126.053636
ko00640	Propanoate metabolism	10952.97818	22035.45788	11535.82788	7092.400909	29802.08	24079.42879	15623.52788	18162.75212	9528.030303	13283.21273	14546.65303	10955.27818	7597.505758	14068.84424	19096.84545	22917.16939	20636.23394	11440.57879	39429.72	33854.15636	24751.50242	13537.02182	11803.44636	19111.67273	36085.09545	24303.15818	26170.73212	27076.5897	7477.540606	24394.69333	42153.05091	15209.55303	23353.72333	33153.5397	26192.55212	11842.2803	10458.71515	17370.04485	13355.80727	15190.72545	26991.95848	33863.28212	18109.20545	16214.64758	15190.17879	17818.99758	11465.45	6202.631212
ko00642	Ethylbenzene degradation	4631.403333	0	8276.618333	0	0	0	0	11895.47167	0	0	11043.03833	0	0	0	0	12049.12667	9793.445	6297.725	13206.095	15574.77833	11871.97833	11264.75	5250.23	17656.07667	21262.06333	16368.29	17683.66667	20744.81833	0	0	15048.91833	10994.37333	8881.99	17435.92333	6333.831667	0	0	10403.73167	0	14952.94333	23338.87667	0	0	0	0	7043.29	0	2896.676667
ko00643	Styrene degradation	3135.597778	8457.581111	3502.246667	921.5611111	12614.69444	7288.305556	4397.271111	7206.384444	1335.204444	3511.112222	4722.78	4012.493333	1773.008889	4040.452222	6005.438889	7213.976667	7102.497778	3845.253333	12938.98333	13285.01556	9176.536667	5588.507778	3035.958889	7468.14	15175.45333	10387.80556	10565.51333	11497.60556	669.1811111	6258.24	16471.61667	5734	7361.233333	11712.75222	6962.855556	2599.951111	2159.497778	6262.391111	1590.288889	6487.874444	11686.87222	15179.30111	5789.448889	5034.824444	1073.121111	6588.31	5683.716667	1647.166667
ko00650	Butanoate metabolism	10641.32143	29138.56971	12859.58571	7672.608	33230.43229	28978.21486	15323.43571	19388.82514	9161.994286	14438.9	17202.58857	14981.99571	7328.636571	16185.022	21888.81171	23147.51714	20126.39057	11343.04286	39146.498	33246.18057	23734.11114	15500.87257	12023.66371	24977.43314	36899.45114	26456.51514	29227.36029	31735.11029	6822.367429	24516.128	39228.582	17722.39971	22598.35	33331.68943	23938.16714	12795.026	10700.41314	18481.76543	12644.176	19029.28371	33436.44229	44397.75171	17234.92371	20418.326	14726.72686	16913.10029	12697.40943	6288.296286
ko00660	C5-Branched dibasic acid metabolism	18342.30167	45705.21333	21654.325	19485.93	51747.5	41111.52167	31298.08	32029.96667	21183.055	24537.55	27898.745	22333.24167	12850.095	27167.61833	35710.87	40541.78667	35483.64	19684.845	74422.66667	59766.62833	48185.785	25961.69167	18771.19167	42541.18833	68713.96333	47246.70167	53108.23333	54923.69833	15701.12833	45607.43833	74602.33	30208.92667	41822.05667	53225.51667	55007.515	27709.45	25816.50833	33320.02833	29835.91333	29529.545	55581.01667	70847.885	31097.165	30765.25333	24176.695	29548.80833	21990.315	9016.585
ko00670	One carbon pool by folate	18860.73429	36263.575	19875.56714	17133.66857	42769.37429	33356.25786	29270.77929	28453.43571	21145.89643	23645.53071	24577.83357	19396.63643	12861.68857	25443.45929	32698.14214	40910.98	34375.54714	18676.53357	62638.17714	51273.17929	41238.07	19979.02357	19352.39071	32345.56714	50510.46357	34825.78143	39814.35571	40549.3	16730.855	34450.82143	56745.95357	24080.49714	39337.06714	50851.20429	43829.95071	24022.21	22958.94143	28166.18	31121.28286	22911.83643	41379.56571	53529.22571	26776.46714	26367.18286	27380.635	26033.58357	16692.87429	9768.934286
ko00680	Methane metabolism	5885.919032	13079.64688	6211.852043	6009.099247	14237.06312	9027.66914	8897.125699	8878.207849	6805.920215	7100.78914	8341.711075	6625.931505	4163.33914	8305.96086	10119.52935	11893.48527	9202.467097	5454.720538	17450.06602	13341.86656	11100.55849	6246.721398	6386.841505	10881.94581	15661.45065	11319.86151	13363.88419	13547.35301	6185.805591	9801.797957	16083.7029	8260.123226	11914.53043	15228.6828	13612.20591	8440.952903	7440.864194	8976.378495	9700.624839	7660.102581	14446.85387	18795.77075	7811.602688	8667.514516	9887.077312	7491.783656	5221.177957	3142.053333
ko00710	Carbon fixation in photosynthetic organisms	16872.22833	34926.83333	18049.23389	15869.71111	42948.58889	22041.48611	25194.39556	25528.73	19197.235	22799.905	23624.68222	17925.70389	12789.20556	24425.12556	32380.16222	37218.32222	30058.64222	17297.8	55935.02056	45838.56722	37352.225	18322.45833	19190.71611	31155.03722	48065.525	33930.465	38075.1	39943.67833	16453.87389	28213.74444	51451.69833	22661.79111	36360.61056	48518.53889	40465.09889	22318.77556	20736.025	26357.68667	29215.79722	21465.25722	39809.38778	53144.92722	20679.88222	24317.85556	28647.62167	19276.66278	16846.49333	9673.035
ko00720	Carbon fixation pathways in prokaryotes	13616.72588	30898.94235	14773.33706	11644.51	39168.07706	26462.62118	21675.37529	23974.81941	15457.02853	15985.71912	18992.26412	15300.94	8742.036176	18304.92235	22700.55735	28023.75059	25278.16765	13341.98441	52330.63853	43474.00912	32079.41471	17548.41971	13430.67941	28459.57029	45628.14912	31335.28529	34729.91324	36854.86706	12712.815	28986.42912	51465.59	20432.45765	28865.77941	37057.69676	36677.965	17581.97676	16514.00206	21853.03559	20659.34382	20827.34176	36285.25971	49059.81059	23045.98882	21064.88794	16277.73971	21424.74853	15141.26	6837.764118
ko00730	Thiamine metabolism	16055.53273	31283.78091	16586.75636	16215.15545	35738.90818	25516.09	22989.60636	21878.76091	16371.79364	21341.61364	21190.09636	16763.87091	13013.29182	22003.00545	31572.61909	35954.98636	29153.72818	16701.97364	48893.54	38644.33091	34502.09	15998.03818	18252.08	27446.34	38309.34364	26655.33091	31803.92273	32031.60818	18172.72182	26244.35	40063.95182	19353.72182	32335.71545	44274.70182	34281.70364	20690.05636	21136.78909	22601.54273	30306.03091	18959.26727	34870.08636	44958.44727	19625.95091	21935.29182	28111.61091	18413.89455	13536.93273	10399.38727
ko00740	Riboflavin metabolism	10184.9075	25681.47417	12853.70667	8724.863333	27946.13417	14466.32083	14667.08333	18246.68583	10905.7175	15567.47083	16509.8325	12529.24583	8033.866667	16683.4425	22146.485	22306.59667	18337.83667	11415.04	31831.18167	27665.94833	21870.07667	13843.08417	12307.06667	22407.76917	31577.945	22723.83917	26267.18083	28014.60333	9678.2475	16180.48667	29818.0025	16407.21583	22166.33417	30516.03417	21630.09583	14217.55667	13849.47	17394.10333	16757.3875	16891.55917	30331.99	41477.27667	15080.68583	16990.32833	17650.39083	13331.13417	11093.94083	6212.971667
ko00750	Vitamin B6 metabolism	12656.05375	32590.34375	14019.57125	10206.64375	39363.37375	22202.46125	18208.41625	22952.0775	11433.03375	15199.97625	19540.085	14614.8125	8562.86125	18805.5475	19511.8725	23921.2725	20937.46625	11676.84125	39909.06125	36364.02125	29561.2025	18577.75375	13145.65375	29164.03375	41597.8925	30944.59375	34074.84	37215.67875	9774.99625	22248.77625	43363.945	21519.29	25293.05125	31895.525	30757.52875	15924.66625	14606.68875	21147.98	17233.7825	22451.6525	39805.54875	54474.71875	20811.025	21185.1925	17609.355	18772.42875	18531.7825	6058.24875
ko00760	Nicotinate and nicotinamide metabolism	13149.67111	32541.31	15778.44167	10933.82389	39145.11111	22523.26056	18946.17389	21041.58222	12913.69389	17186.35944	19807.73	16781.10333	9155.397778	19684.03889	25140.12889	28393.06944	24216.12889	13274.005	42620.15111	34781.42056	28050.24722	16784.28389	13828.21222	28767.38667	41220.96333	29501.21778	33537.16333	36142.29611	10875.36111	23852.82278	42214.26222	19662.87667	26886.60167	36443.79667	30267.75167	16924.43944	15697.50722	20853.99278	19950.07833	20744.38667	35667.81444	50512.39444	21817.52778	23005.89722	15088.91333	19190.525	14285.96389	7545.229444
ko00770	Pantothenate and CoA biosynthesis	18900.34067	38521.95	20445.86533	18402.35333	43930.70467	33244.114	30100.23	29494.71467	21444.188	24484.09533	26129.68	19519.31333	14204.828	26861.72867	34071.536	41278.91	34844.78267	20114.23067	67088.134	52619.31533	43079.13133	21937.54533	21080.622	35800.72667	59436.13267	40475.08333	45518.47333	46460.81467	18379.26133	39146.102	67193.24867	25633.678	41514.902	54441.016	50426.61267	25733.76867	24344.34667	28982.22867	32219.68133	24497.974	46394.794	59548.20533	27538.31067	27002.80467	33726.12267	26036.49467	18477.00667	10343.88933
ko00780	Biotin metabolism	15728.598	36425.27	22476.826	15037.878	40457.78	29591.384	22299.372	27227.272	18988.95	26933.072	23298.892	16997.478	13050.002	26280.354	43181.992	40781.988	33200.926	21685.866	54408.606	46964.098	37652.75	20752.876	17442.548	32387.508	47586.116	33756.86	38977.224	40074.494	19534.124	23999.074	46089.852	23348.556	35477.9	52524.078	36149.644	23050.274	22628.036	26691.62	27350.664	23102.296	40898.75	57272.556	28118.644	25706.006	17709.782	23275.298	17657.92	10770.92
ko00785	Lipoic acid metabolism	11314.115	32224.11	14541.22	8976.28	39809.315	28982.97	24586.125	29315.705	14878.04	11177.11	17859.87	15957.11	5177.545	16990.75	13524.23	24404.31	25450.305	10948.08	59493.505	52375.955	36261.85	20357.73	9246.52	31829.57	52606.715	36501.185	39854.64	42838.745	5584.235	32692.005	58534.275	21639.98	26567.435	28816.54	37770.61	17557.24	16978.155	22120.345	15433.075	23331	37025.725	55150.005	24971.82	18806.205	2924.095	21627.815	16688.575	4587.22
ko00790	Folate biosynthesis	14701.92333	34660.25917	17519.42667	10901.18667	40536.67583	22173.84833	20352.80917	24751.72417	11998.99833	19847.3925	22553.20583	17080.03333	10113.18083	22242.76	27022.735	29208.1325	25095.60417	15003.97	45978.7975	41530.52667	31666.30917	21364.66417	16483.14833	30910.92167	46691.45	33714.19167	36684.6825	40467.60833	10184.36583	24783.9625	45968.94667	23971.92	26594.76167	36723.795	31875.5375	18768.895	16056.0875	23403.29	18514.34083	23417.17583	39950.28333	59334.13583	23892.755	24304.23333	25818.365	20828.02833	18317.38	7678.415833
ko00791	Atrazine degradation	1751.602857	9829.924286	0	447.24	3285.242857	4137.907143	0	5033.477143	0	2519.024286	4631.33	0	751.69	3921.167143	0	4821.398571	4320.84	2380.311429	7330.105714	5894.282857	2711.17	4180	0	8952.38	9668.754286	7416.888571	8779.665714	10087.73714	2668.145714	0	9337.107143	0	4321.48	8703.025714	2541.167143	2461.337143	1073.94	0	1342.712857	6365.367143	9473.092857	0	3728.52	0	643.8571429	4176.637143	2016.855714	746.3571429
ko00830	Retinol metabolism	1248.986667	3313.896111	1143.57	0	3269.808889	3250.536667	1417.591667	2461.256111	658.8283333	909.1338889	1802.134444	1698.162778	775.0877778	1504.299444	1408.091667	1814.75	2111.245	1071.223333	3536.013333	2912.037778	2293.635556	2132.23	1022.192778	3027.543333	4283.539444	3036.430556	3415.266111	3538.452778	863.4766667	2826.277222	3948.279444	2117.501667	0	2367.222222	1880.126111	1069.211667	0	1896.923333	0	2657.385556	4375.792778	5506.457778	1921.027222	2216.905	331.7905556	2390.817778	2062.822222	643.5005556
ko00860	Porphyrin and chlorophyll metabolism	8454.15434	19131.40453	10371.44245	7553.140755	19999.07943	14430.81925	11669.55189	13637.15981	9074.571132	13942.2283	13000.09019	8908.73566	7688.761698	13518.8766	20627.31226	19241.99189	15042.19679	10561.00623	28489.18717	23618.04755	17771.08094	9702.896226	11556.31679	15046.86113	24567.67094	17307.41302	19862.76396	20224.67321	8945.810566	17090.59755	26153.30962	12263.06906	20826.76453	30236.85623	18918.22226	10979.67604	10661.38566	14605.41038	14953.50604	11161.8483	21888.5766	27246.06755	11235.52226	13420.02509	18038.70132	10775.62528	7771.560566	6012.253585
ko00900	Terpenoid backbone biosynthesis	15903.42611	28380.38611	15677.07111	13772.23	31952.73389	28974.89722	21810.37389	21861.33	17884.90722	18571.53056	19786.81167	16449.45222	11054.06389	20127.66833	26330.17167	32728.23833	27602.56556	15275.29278	52463.99	39397.05944	31004.17	16112.49333	16091.98056	26141.63278	43055.02389	29197.96722	33123.82389	33716.38667	14552.51722	27483.68389	48279.43611	18454.29333	31850.29333	42453.02444	37229.06	18893.08556	17822.39333	21316.39944	24826.21278	18079.83889	33636.06556	41738.03333	22513.68111	19838.27389	24688.07722	21757.00444	12969.73667	8273.200556
ko00901	Indole alkaloid biosynthesis	0	0	0	0	0	249.1	0	0	0	0	0	0	0	0	0	0	0	0	0	0	0	30.66	0	0	0	0	0	335.5	0	104.3	0	0	0	0	0	0	0	0	0	0	0	28.9	0	0	0	27.454	0	0
ko00902	Monoterpenoid biosynthesis	0	0	0	0	0	0	0	0	0	0	0	0	0	0	0	0	0	0	0	0	0	0	0	0	0	0	0	0	0	0	0	0	0	0	0	0	0	0	0	0	0	0	0	0	0	0	0	0
ko00903	Limonene and pinene degradation	4754.565455	13806.41727	5961.220909	2254.780909	13496.05182	20127.75545	8715.027273	11383.76636	2370.327273	6159.453636	7922.03	0	3180.88	6981.902727	9811.117273	10204.26182	10042.96182	5456.890909	18215.42091	16811.88909	11470.07182	8804.020909	5354.664545	11559.76727	21020.50455	14218.73	15281.88091	16258.40818	1189.380909	16966.88273	24076.63727	7960.777273	11518.91818	18173.65273	11219.75636	4576.12	3511.684545	8878.356364	3403.498182	10544.89091	16323.10818	20928.04818	8801.952727	9482.687273	4098.313636	9223.27	6128.360909	2877.645455
ko00905	Brassinosteroid biosynthesis	0	0	0	0	0	0	0	0	0	0	0	0	0	0	0	0	5.1	0	0	0	0	0	0	0	0	0	0.5	0	0	0	0	0.7	0	0	0	0	0	0	0	0	0	0	0	0	0	0	0	0
ko00906	Carotenoid biosynthesis	390.2794118	669.9441176	585.0711765	41.37764706	556.0652941	334.0511765	561.3917647	996.5323529	302.4082353	782.4064706	401.8947059	216.9523529	387.0735294	549.9258824	1611.833529	1444.210588	1403.522941	798.7270588	2391.76	1919.065882	1066.812353	313.4852941	498.2964706	316.5676471	2197.126471	1313.532941	1190.498824	1108.104706	323.5670588	1333.628235	3011.311765	292.4770588	1479.251176	2620.804118	1811.517059	301.9276471	217.6958824	928.7117647	260.4894118	242.3435294	543.4305882	187.5176471	428.4258824	445.6770588	176.8676471	399.8135294	30.39647059	325.2852941
ko00908	Zeatin biosynthesis	6398.775	10386.89	6413.12	5675.9975	11453.285	8632.0175	8749.055	8226.5275	7319.9025	8097.065	7618.715	6028.2125	4192.84	8740.225	10175.255	13376.9225	10995.09	5840.575	20891.4525	15807.7625	13004.0625	5660.99	6044.84	9777.5225	16289.3875	10918.875	12484.655	12598.3725	5742.3625	10335.8425	18668.0925	6841.5675	13232.3325	15974.54	16334.145	8540.0125	7893.395	8165.74	10776.7975	6376.3125	11918.78	14674.2575	7654.47	6938.7625	8713.575	7394.685	4930.105	2956.5075
ko00909	Sesquiterpenoid biosynthesis	0	0	0	0	1.3	1.8	0	0	0	0	0	0	0	0	0	0	2.2	0	0	0	0	0	1.3	0	1.8	0	0	0	0	0	2.4	0.7	0	0	1.9	0	0	0	0	0	0	0	0	0	0	0	0	0
ko00910	Nitrogen metabolism	7900.442	21694.5716	9601.5432	6199.1928	28002.9616	12972.6886	9782.4014	12249.0204	6480.529	11064.0096	13330.9126	9465.2462	5938.414	12839.6922	15598.8462	16107.0934	12775.0094	7858.4058	24313.0572	21592.7522	16387.8644	9502.1386	9933.4832	16167.6654	22457.6926	16595.6322	19204.4222	20724.385	7477.3682	10873.5434	21145.016	13933.769	15974.9472	22430.2172	14953.4136	10497.6402	8868.7298	14433.1172	9867.4028	12387.5818	22886.0338	30380.2496	11496.8496	15093.698	14587.0112	10499.866	9393.2988	4839.8238
ko00920	Sulfur metabolism	10437.65375	30030.75438	12558.38125	8318.06125	35232.51938	19537.66625	13829.46313	19058.845	9641.968125	13098.30375	17697.69187	14221.7175	7448.186875	16323.59438	19325.74688	20436.36938	17805.5325	10676.63313	32826.40313	30606.20313	23130.86063	17494.26188	11538.595	25798.095	36105.52813	27059.53625	29522.0275	33031.6475	7808.493125	20161.7075	32971.76062	19959.36313	19998.74688	27650.76875	20824.54625	13684.13625	12113.0175	19283.85563	13534.44188	20478.75438	36863.61813	51323.04	15565.28875	21002.84938	12332.28813	14727.2975	15959.46188	6038.660625
ko00930	Caprolactam degradation	3295.624286	10963.88571	3980.827143	688.2028571	15606.65286	13779.28	6371.511429	8779.774286	633.82	2797.202857	5558.338571	3774.941429	2014.192857	4178.837143	4062.402857	5795.095714	7063.032857	3747.805714	14811.79857	15202.97429	10067.1	7397.004286	3433.521429	9135.151429	17451.67714	11772.07286	12397.45286	13172.73429	243.55	9899.374286	20162.93571	7977.358571	8159.248571	11920.45	6762.52	2644.25	2328.638571	6929.535714	787.49	8975.788571	13882.55143	18038.63	8119.965714	7803.18	1014.961429	9337.394286	6389.448571	2027.611429
ko00941	Flavonoid biosynthesis	175.067	367.834	672.666	30.75	121.7	156.617	106.784	266.631	59.783	1241.517	305.06	210.9	266.317	555.867	2227.233	1476.677	1095.832	826.909	522.46	373.292	240.067	220.8	230.342	192.433	1424.916	905.818	680.133	843.366	27.32	97.937	1836.6	121.884	1423.817	2705.233	1315.301	170.75	103.05	497.4	295.55	416.411	338.707	589.799	332.683	318.667	190.8	347.363	29.75	192.05
ko00943	Isoflavonoid biosynthesis	1.81	16.28571429	118.0628571	52.85714286	35.66714286	4.118571429	27.02428571	7.071428571	0	57.42857143	101.69	0	42.66714286	90.85714286	30.78571429	36.5	25.78571429	12.42857143	126	43.71428571	36.14285714	13.33285714	128.8571429	14.85714286	69.92857143	66.07142857	44.92857143	56	0	14.35714286	88.69	54.28571429	8.714285714	23.40428571	34.71428571	57	9.428571429	29.59571429	2.285714286	30.71428571	148.9285714	51.84857143	86.01571429	924.8571429	7.642857143	60.81	2.571428571	193.3814286
ko00960	Tropane, piperidine and pyridine alkaloid biosynthesis	5253.25	10959.08417	5491.730833	4293.7125	13780.19667	10345.01583	7801.644167	8933.084167	5543.088333	6542.556667	7490.865	4106.710833	4173.113333	7680.925833	8680.923333	10164.76	9328.923333	5238.091667	19303.00583	15211.635	11426.53917	6086.264167	6484.649167	9044.635	15983.0475	10743.56417	12350.11917	12366.81417	5307.658333	10509.2275	18141.35	7246.641667	11053.16333	14288.06417	12571.4525	6736.113333	6313.255833	8604.79	8071.809167	7126.811667	12894.32167	15674.76083	7605.9475	7601.344167	8728.345833	8435.7475	5261.1875	3383.414167
ko00965	Betalain biosynthesis	269.085	178.75	0	0	191.04	0	988.085	646.25	0	0	0	0	0	0	164.5	363.25	549.25	0	787	378.25	237.25	0	0	119.95	2308.25	1126.785	1012.5	1016.25	0	273.25	3554.25	0	510.5	795.5	1869.335	0	30.375	366.5	31	0	261.5	0	0	0	0	0	0	85.5
ko00970	Aminoacyl-tRNA biosynthesis	19008.51031	33104.8	18697.38594	17253.3725	36017.54563	27049.71844	25856.58812	25157.53688	21172.20875	23292.07375	22785.39938	19730.38656	13155.42937	24204.53719	33577.14188	41169.51187	33822.57844	18575.265	62280.94	47467.47125	39535.36563	17567.65094	18949.37844	31184.16969	49819.56875	33731.47906	38309.52688	38598.75406	18961.32406	30797.56313	55231.14688	21005.24344	38736.16	51404.10344	45094.90469	23222.39969	22646.46	25489.40844	31162.68969	20096.61188	37674.09437	46812.03469	24801.08031	23024.89906	27333.40719	23806.79969	14504.67281	9860.147188
ko00980	Metabolism of xenobiotics by cytochrome P450	5137.662727	14656.80364	0	0	16465.55818	10582.57364	7251.683636	11526.99364	0	3786.225455	7419.94	6365.283636	2848.341818	6015.415455	5734.671818	8424.178182	10239.48364	4755.15	18295.40091	16935.79364	10488.87909	8896.480909	4350.746364	12773.94364	20221.76909	13775.80364	15454.45455	15688.55545	0	18281.98273	22163.15364	10108.53909	8682.056364	12289.36455	8062.142727	4069.050909	0	8664.756364	0	11636.94455	18500.76273	23622.70636	0	8374.458182	1356.975455	11811.99818	7433.118182	2012.364545
ko00983	Drug metabolism - other enzymes	14805.60636	29705.64455	15202.76909	12567.02727	33866.59273	21697.25182	19451.51545	19351.66	14607.31455	19764.82727	20516.07091	16351.31727	11121.32455	21301.02364	27132.19818	30032.91545	22882.06182	14238.05182	37524.63091	30032.45727	26563.45727	14665.96455	17811.49545	23818.25818	36714.11364	27066.07273	29494.43091	32033.49182	14203.74636	23457.17818	37995.00273	18935.45818	29019.34545	38978.09818	33402.50727	18903.91636	16237.50364	21153.91455	24028.97273	16664.98455	32406.15091	42665.86364	15158.86364	20561.08091	30086.36182	14303.56091	12358.68	8634.973636
ko01040	Biosynthesis of unsaturated fatty acids	7207.998	20326.50333	7909.595333	4467.968667	26005.29067	13639.768	9752.780667	13884.01133	4617.535333	7546.535333	11340.85533	10054.66933	4413.893333	9660.839333	11275.61667	13032.42867	12321.64467	6947.918	24456.582	22502.42133	17052.45667	11560.25733	7351.806	18215.88733	28319.092	20084.506	21924.86733	23921.956	4218.288667	14749.85067	27778.926	13121.362	12922.42533	18062.48867	15393.93333	8096.492	7487.885333	12881.76267	7570.811333	14046.466	24097.15067	33739.05533	11943.04533	12709.35067	7744.810667	11910.538	9674.749333	3507.264
ko01051	Biosynthesis of ansamycins	47232.36	81351.27	48850.99	54997.22	113183.43	57393.31	67089.71	53831.91	55629.29	71530.03	67911.27	42479.42	41545.75	69674.68	103297.62	100246.67	71228.28	49838.21	144363.14	109056.87	91828.54	38953.68	64593.69	68276.42	121196.62	82456.86	94051.71	95328.57	51030.87	57614.22	131450.17	52437.5	106803.46	147755.47	118907.75	66337.87	57203.1	72813.97	93029.75	47428.98	93508.39	117025.28	46872.93	70156.38	127959.25	44802.71	37215.54	31140.23
ko01053	Biosynthesis of siderophore group nonribosomal peptides	681.589375	3201.885	722.38	176.825625	2309.56375	1547.1	686.776875	1287.721875	396.323125	796.0475	1410.6525	1158.201875	280.713125	1227.40625	879.43625	805.69	790.28	392.465625	1554.25875	1660.85875	1659.166875	950.95125	696.765625	1500.895	2194.98375	1577.251875	1816.29875	2001.513125	44.241875	1458.9525	2019.039375	1329.810625	2884.15875	2825.72875	1199.555625	830.02	612.82	1595.936875	432.553125	1686.544375	2294.105	2955.800625	431.141875	1175.68125	207.19	617.89125	876.64	263.859375
ko01055	Biosynthesis of vancomycin group antibiotics	22124.34	45747.43	27086.79	20813.58	49054.54	15864.39	31213.75	33948.19	26922.77	39784.17	31125.45	25767.05	16369.66	34977.67	61275.04	62333.86	47160.71	29093.92	85492.4	64461.73	54902.1	16183.4	19974.48	38196.33	74567.43	49445.05	51831.06	54749.53	6629.97	39406.55	89740.05	27249.75	61814.46	87387.44	71873.3	30112.71	27214.16	35664.8	37616.93	21584.77	48280.52	53000.9	20754.84	29183.58	9051.33	15477.82	20480.78	10494.44
ko01056	Biosynthesis of type II polyketide backbone	6.666666667	16.33333333	0	0	0	0	0	0	0	0	0	1.666666667	0	0	0	9	4.333333333	0	45.33333333	20	4.666666667	0	2	6	500	272.3333333	288.6666667	199.3333333	0	0	543.6666667	0	154	242.3333333	314	0	0	0	0	0	0	0	0	0	0	0	0	0
ko01057	Biosynthesis of type II polyketide products	0	12	0	0	0	10.5	1.33	0	0	0	0.67	0	0	0	0	0	5.33	0	0	0	0	0	0	0	14	0	0	0	5.5	1	0	0	0	0	0	0	0	4.5	15	0	2	0	0	0	2.5	15	0	14
ko02010	ABC transporters	10117.55718	23901.49515	11376.8584	8143.841534	29066.48479	20495.98779	13677.93859	14836.03681	8229.636135	13853.50258	14988.89687	12299.79301	7712.322147	14854.91387	21386.00761	21528.16975	16639.77393	10841.7908	29508.22497	23515.99908	18410.44951	10394.00061	12301.75374	18103.75055	28626.19994	20380.85055	23626.58466	23705.87988	8411.257362	19571.80871	31432.30693	13320.39147	24326.17558	35057.84043	20357.47528	11133.33141	10509.36442	17681.99607	12301.04356	13753.1335	25741.99466	31533.67546	14825.4046	16482.93767	15958.25276	12719.83442	9881.574601	6134.136626
ko02020	Two-component system	5903.970435	17212.40062	6665.947205	5265.553292	21371.59261	9517.233168	7617.062547	10820.13342	5111.474845	7006.110994	10272.37099	8069.320062	4507.585963	8853.139068	9853.25	11072.30267	9179.679441	5760.551056	20321.74205	18434.95578	12827.48379	9869.15441	7449.475963	15675.81627	20866.46087	15767.12863	17633.29652	19356.73516	5906.221988	10053.54	18808.73019	11596.82944	11113.89845	15114.94056	11468.90379	7566.025155	7169.305839	10891.82	7202.836832	11670.83907	21218.10385	30751.05137	9202.724534	11584.12814	10600.68329	9201.605776	8871.192795	3600.69528
ko02030	Bacterial chemotaxis	20464.17538	60396.89077	21231.92846	26255.29077	69264.87308	27838.12923	30663.3	43795.33538	21574.27	22912.50385	36759.09846	30535.41308	18245.73462	30114.95385	32466.96462	33361.59154	25148.54846	21013.61308	75297.53308	69558.11846	43756.80538	40577.08308	30199.96462	61102.45308	73924.12	58513.76462	67116.50308	73383.28769	32726.44462	41274.29615	65305.06846	42861.76692	37096.24692	48885.32846	41416.14	30576.64923	32910.76846	38470.10538	34809.00308	43272.41308	78812.05462	126819.6262	25122.51615	39348.66308	52860.93154	26432.73692	32630.77923	14085.84077
ko02040	Flagellar assembly	14321.40381	46739.00952	15380.86095	16781.49381	42446.85476	16823.23762	21971.49	29863.98762	14730.60333	15658.43143	27106.87952	24755.67143	12605.66571	22248.61952	22944.79952	23716.41	18019.8019	13355.5281	51378.92762	42759.04238	30280.37143	23874.06714	21460.18524	44266.66476	47346.12333	37782.40048	45414.59952	49578.13476	23051.92	30736.8281	41121.22286	27130.79524	25103.91095	34178.15857	27470.63762	21040.19857	22186.37095	25487.07619	24644.65429	28802.00095	53288.73286	82024.11952	15756.83333	31491.41381	35779.24333	15568.26524	16908.28524	10768.28524
ko02060	Phosphotransferase system (PTS)	9988.043158	18741.79763	8469.568947	2917.886053	24833.36789	2387.626316	2917.845	6032.748947	6647.921842	13262.35132	15351.50895	12834.18895	7499.461316	14115.875	20551.91842	17109.66632	10409.09289	7571.648158	8708.942895	9121.992368	13195.41316	5948.716316	13231.35763	14408.07921	11668.70658	10261.46921	12146.97474	14356.18684	9018.972632	2806.263158	5167.031316	10375.48921	12305.54895	21077.95158	5366.002368	6696.244474	4664.759211	13859.12895	3825.100263	9201.909737	18399.66658	24781.63921	5070.805	13083.46921	36216.33132	2432.362368	7025.31	4695.99
ko03008	Ribosome biogenesis in eukaryotes	747.8880488	1646.533659	814.92	581.095122	1946.33122	1729.830244	951.6185366	1187.045854	676.5329268	870.2153659	1033.350488	865.9334146	501.7729268	970.0995122	1247.829512	1589.911463	1362.623902	798.982439	2663.976098	2349.097317	1714.184146	1164.614146	710.0153659	1693.69	2509.926585	1773.737561	1943.257073	2089.993415	567.3319512	1075.510244	2474.755854	1136.402683	1423.519512	1931.023902	1631.470244	894.4034146	858.9814634	1117.00561	1025.931707	1204.829268	1955.54	3036.342683	1334.865854	1060.590732	909.0921951	1210.52561	922.192439	356.0358537
ko03010	Ribosome	17573.21431	29336.19778	16870.19139	16052.34431	31675.54181	24929.28958	25051.50722	23886.81208	20101.17861	20854.4325	20564.08694	18001.68569	11752.68083	21840.71611	29356.18764	37983.40333	31508.20292	16667.99389	59091.17847	45264.58583	37111.98347	16363.20417	17122.80153	28608.63931	45817.01153	30957.28569	35019.18556	35470.53736	17292.27236	28642.39347	51099.31181	19208.94792	35260.21764	45861.12375	42376.15292	22004.53722	21291.43292	22801.50986	29870.1125	18151.71903	34224.30153	43113.98833	22410.85583	19037.42	26218.09847	21902.93264	12802.65375	8477.840556
ko03013	RNA transport	674.1077273	1098.244848	660.1231818	567.4272727	1204.738636	319.3771212	703.6448485	811.6169697	587.5575758	863.8833333	850.5109091	709.0883333	471.6137879	887.0236364	1170.415455	1292.232879	928.9857576	621.6389394	1436.871061	1256.632879	1075.705303	560.6225758	713.0506061	916.3259091	1576.137879	1118.407576	1233.988788	1296.968485	637.6160606	561.9183333	1589.365455	738.8387879	1088.517273	1504.71697	1330.75803	763.42	679.8104545	872.7734848	879.7030303	628.2428788	1216.802879	1698.591061	863.6440909	784.0369697	1464.999697	705.5231818	538.3357576	324.28
ko03015	mRNA surveillance pathway	0	0.555555556	0	0	0	0	0	0	0	0	0	0	0	0	0	0	0	0	0	0	0	0	0	0	3.851851852	2.481481481	2.425925926	6.055555556	0	0	9.944444444	0	0.185185185	0	11.09259259	0	0	0	0	0	0	0	0	0	0	0	0	0
ko03018	RNA degradation	7700.066053	16288.62632	8054.345789	6348.518421	18488.87579	11209.03842	10986.45132	12062.56132	7392.038684	9125.763684	10442.91711	8924.419211	5080.583158	10468.82395	12981.53	16311.14921	13834.48237	7443.150789	25547.93368	21540.01737	17421.11105	8961.756842	7849.093684	15035.84395	21753.63737	15503.66789	17456.47184	18415.02658	6615.727105	13598.79605	22769.29658	10527.10737	14827.92316	19630.71368	16900.86132	9584.946053	8922.006579	11641.84526	10950.80211	10382.52237	18560.30447	25334.79737	10434.26079	10838.35763	10360.37184	9511.021579	7735.499474	3821.449211
ko03020	RNA polymerase	10730.63767	19884.27467	10255.196	11866.915	19788.33533	13750.752	15842.13133	15065.636	12031.47467	13193.338	14256.72967	10291.309	8592.145667	14789.303	17635.741	21739.903	17367.94333	10163.657	35558.87467	26928.393	20549.43233	11155.041	12881.164	17404.572	30119.381	20795.55233	23049.719	24071.93333	13594.66067	18774.66033	32928.03033	13231.35267	21485.43967	27792.063	28081.621	14717.80333	13069.88967	14410.69733	19634.32	12018.44433	24331.81233	29902.04133	11130.981	13526.32867	21024.17267	13038.83767	9093.734333	6576.479333
ko03022	Basal transcription factors	0	0	0	0	0	0	0	0	0	0	0	0	0	0	0	0	0	0	0	0	0	0	0	0	8.076923077	5.461538462	4.846153846	12.57692308	0	0	22.03846154	0	0	0	24.69230769	0	0	0	0	0	0	0	0	0	0	0	0	0
ko03030	DNA replication	14244.20038	27574.59462	14368.32346	12219.15731	31079.17385	20249.39885	19102.49115	20295.28231	14412.30923	17612.73654	18731.54577	15406.60269	9906.744615	19151.28385	24887.895	30522.20538	25162.31692	13797.33038	46719.00923	37610.965	30441.85423	14956.36115	14960.74692	25291.02846	38327.54923	26931.35423	30069.16154	31288.67654	12852.55654	22588.05269	40684.74	17996.41731	28640.08846	38175.50346	32096.58731	17475.04077	16314.43538	20378.60577	21763.92346	16953.42077	31546.83	41101.15	17863.23808	18767.82846	22544.59692	16928.62308	13138.78423	7398.134231
ko03040	Spliceosome	0	0	0.05	2.033333333	0	11.76666667	3.266666667	3.556666667	2.833333333	0	0.366666667	0	1.2	0.383333333	0	1.583333333	5.466666667	1.233333333	17.29	0	1.213333333	0.05	0.95	0.3	4.05	1.666666667	1.25	1.75	0	10.54333333	5.366666667	0	1.6	2.3	27.65333333	18.73333333	0.75	0.413333333	9.45	0.066666667	0.923333333	0.05	0	0.183333333	0	0	0	0.433333333
ko03050	Proteasome	6.367916667	61	2.947916667	0.25	18.53458333	653.2291667	35.25666667	5.069583333	2.291666667	1.25	5.167083333	0	8.9375	1.458333333	4.76375	15.68041667	32.0275	15.36125	78.64583333	32.5625	38.35416667	80.73625	13.09708333	10.02083333	244.375	118.9166667	112.6666667	136.25	5.180416667	3.027916667	282.2083333	7.23625	143.8333333	192.4929167	158.6875	3.208333333	1.458333333	15.10416667	9.583333333	23	12.84708333	1.708333333	2.958333333	11.78125	1.909583333	41.625	2.5625	19.41666667
ko03060	Protein export	17440.104	33364.957	17252.8805	15115.0255	37724.0825	27306.127	24235.1295	26021.218	18366.8695	20058.834	22363.636	18350.9825	11733.343	22601.0515	27642.8405	35473.15	30179.004	16192.566	58272.924	46696.387	37702.4145	19470.205	17363.073	31724.191	49106.1685	34152.047	38036.0755	39408.382	16258.0685	28817.5165	52195.111	22746.319	33607.69	43071.545	40077.373	21388.8845	20604.3355	24506.841	26221.7625	21504.509	40231.951	51924.4025	23431.5575	22385.7905	25892.726	21957.1995	16179.6325	8566.1615
ko03070	Bacterial secretion system	10775.03189	27458.74243	12078.72541	8716.536216	39240.80757	15723.90243	15234.62838	18439.00297	9773.367838	12915.49622	16497.40514	12532.13378	7385.458919	15232.29135	17809.15378	22560.94568	20050.35108	10570.43595	39833.88162	34687.97595	27124.35297	15250.90378	10741.09973	25037.89946	35876.29216	25697.62757	28398.43838	30596.58081	7591.871351	17575.35622	34754.31054	18288.75108	20477.57811	26941.97243	23252.65892	13448.96811	13143.66351	19221.65676	14179.24297	18621.02757	32959.50649	45253.21378	17040.72108	18266.15541	12386.75676	18045.79108	14530.60946	5417.230541
ko03410	Base excision repair	11049.0619	21179.63333	10971.2219	9175.267143	24433.12714	20111.9519	14764.47762	15831.82333	11021.86619	13131.89333	13967.57667	11320.19619	7609.344286	14441.80762	18656.72524	23243.54952	19580.43952	10731.21619	36486.63238	28953.26905	23309.94429	11800.77333	11122.57476	18960.60524	30511.97286	20936.08095	23426.91333	24061.05333	10041.06286	18054.5581	33376.85381	13794.78143	22650.96143	29862.2319	25087.01476	13087.05286	12493.24476	15577.44238	16329.27143	13208.45095	23666.28048	30369.26333	14323.47476	14395.54667	15213.55524	13995.67048	10051.85619	5702.768571
ko03420	Nucleotide excision repair	8747.76	15539.73542	8749.051667	7794.517083	16709.27625	13439.70333	11540.45167	11550.22167	9079.308333	11241.81583	11445.24583	8789.504167	6669.8225	11986.945	15452.885	18456.44417	15030.98458	8511.967083	27832.91583	21298.15583	17693.67167	8192.697083	10073.3075	14218.09083	22319.05458	15218.03958	17330.27333	17664.035	8885.5875	12946.385	24292.5575	9894.152917	16932.23333	22921.75292	19888.55875	10738.57958	9899.54875	11802.53875	13892.07625	9304.9825	17594.43542	21697.98458	10362.4425	11857.60625	16641.47792	10235.75625	6716.18625	5190.036667
ko03430	Mismatch repair	19553.70087	37784.48	20240.43609	17110.94261	42876.64696	24718.06565	25077.38217	26355.4613	19673.08609	25483.19043	26400.27174	21463.35522	14326.26304	27000.59478	35864.92043	41947.88565	33691.78739	19391.0313	60417.8287	48374.46652	39734.9187	20224.4813	21850.65043	34624.81087	51127.0013	36428.77174	40720.28783	42618.28783	18376.21	28587.55913	52866.78652	24787.68	38528.78478	52441.64391	42798.86783	24041.95391	22204.1213	27955.73435	29917.59913	23062.63217	43689.29696	57176.03739	25014.44304	27461.64391	35243.0213	23434.85478	17717.43565	10869.19261
ko03440	Homologous recombination	17356.832	34402.89767	17889.27233	15198.48767	39374.23533	23074.33167	22729.75633	24231.75733	17576.99333	21464.42433	22962.60433	18944.054	11962.59567	23468.59667	30485.17433	36777.32033	30200.20033	16767.13767	54346.46133	44292.164	36708.81867	18876.808	17875.02033	31704.73867	46641.712	33223.389	36912.96033	38823.358	15265.30533	25947.618	47693.288	22714.974	34176.86567	45539.59367	38302.03633	21421.92067	19905.1	24928.747	26684.54767	21486.61233	40152.63367	52693.48433	23114.843	23961.746	25751.623	21756.46967	17034.451	9008.264667
ko03450	Non-homologous end-joining	352.793	471.6	143.466	113.684	330.25	3527.894	539.406	654.952	368.9	92.86	310.334	75.14	200.29	242.05	212.78	604.316	836.884	280.642	2015.135	929.6	741.31	607.334	240.23	385.05	1391.166	726.85	774.684	644.984	37.666	163.002	1896.66	115.1	704.4	870.184	863.484	176.796	287.59	159.25	322.364	613.016	758.082	105.18	390.986	149.58	45.71	773.4	23.666	147.58
ko04010	MAPK signaling pathway	0	0	0	0	0	0	0	0	0	0	0	0	0	0	0	0	0	0	0	0	0	0	0	0	0	0	0	0	0	0	0	0	0	0	0	0	0	0	0	0	0	0	0	0	0	0	0	0
ko04012	ErbB signaling pathway	0	0	0	0	0	0	0	0	0	0	0	0	0	0	0	0	0	0	0	0.116666667	0	0	0	0	0	0	0	0	0	0	0	0	0	0	0	0	0	0	0	0	0	0	0	0	0	0	0	0
ko04075	Plant hormone signal transduction	0	0	0	0	0	0	0	0	0	0	0	0	0	0	0	0	0	0	0	0	0	0	0	0	0	0	0	0	0	0	0	0	0	0	0	0	0	0	0	0	0	0	0	0	0	0	0	0
ko04080	Neuroactive ligand-receptor interaction	0	0.013333333	0	0	0.023333333	0	0.0178	0.0678	0	0	0	0	0.036666667	0	0.008866667	0.025533333	0.111133333	0	0	0	0	0.1278	0.008866667	0	0	0	0	0	0	0.034466667	0	0.024466667	0	0.0722	0	0	0	0	0	0	0.038866667	0	0	0	0.0022	0	0.01	0
ko04112	Cell cycle - Caulobacter	17210.49438	30818.395	16886.65938	15418.8175	37831.30063	23577.07625	24904.60375	24159.22563	18470.56313	20790.78813	21386.35125	16945.88188	12007.28375	22332.48875	28609.85938	36581.02875	30779.2575	16800.725	60227.07625	47640.53688	37556.65	17743.84813	17865.95625	29206.45	48654.5225	33318.93125	37113.73063	37821.28625	15593.97813	32582.60563	54542.88188	21162.28688	36260.10938	46696.2325	42687.90063	21161.27438	20996.8075	24720.91813	26966.235	20020.87375	36113.01625	47180.62375	22208.7275	20663.33688	25928.09438	21328.35063	15165.62063	8629.28375
ko04113	Meiosis - yeast	118.4734	219.3534	56.6034	0	87.5788	405.5938	188.1062	202.8536	134.09	12.1622	38.0028	37.2	41.715	35.48	44.1316	210.6098	267.5084	88.6084	877.5676	642.605	424.5332	161.6156	101.5966	234.386	488.2706	270.539	316.4634	247.77	113.2016	126.1034	770.819	191.3422	275.5316	306.1898	323.2736	109.205	145.135	174.1734	109.35	95.8234	214.5466	169.3488	49.13	40.0466	16.7166	92.1736	19.13	30.035
ko04122	Sulfur relay system	14639.93273	36315.20909	17556.72545	10869.51909	39146.12	28164.34909	17543.23364	22512.42818	13178.43909	20343.95273	21510.64	18500.52364	11561.39455	21041.44636	33435.81455	33038.72455	26982.89818	16843.15727	48205.78	42508.07364	35695.21727	19326.87545	16555.37455	31244.48364	47113.40727	33182.39818	36823.74727	39307.88636	13582.36727	22888.05909	48779.33636	22506.42273	31434.54091	47323.88727	31752.36818	17367.12727	16908.62273	24075.39364	21255.57364	22597.52636	40081.60364	56468.01364	25523.13727	24240.08091	20582.91545	21509.97455	16186.63636	9389.001818
ko04141	Protein processing in endoplasmic reticulum	408.8656522	644.1624638	417.7447826	570.3982609	648.9704348	553.8026087	762.3797101	636.7576812	734.177971	532.4547826	525.9042029	261.7568116	313.0368116	572.3404348	617.2194203	899.0191304	761.6056522	412.8698551	1918.65942	1258.121739	869.84	301.0918841	465.9105797	601.4363768	1360.341014	855.6705797	992.9568116	955.9276812	644.99	634.6010145	1705.994493	422.9352174	966.9362319	1090.645652	1625.57942	716.6301449	706.6566667	581.3113043	988.8921739	335.4994203	712.4	771.1962319	499.1447826	461.8656522	926.23	587.5602899	248.2417391	212.472029
ko04142	Lysosome	0	2532.8364	1116.2056	0	0	182.9372	1153.8364	1148.5126	0	0	0	0	0	0	0	1041.9598	849.8592	0	1174.161	1078.0958	0	838.4702	0	0	0	0	0	0	0	802.271	0	0	0	919.9614	0	0	0	1336.7482	0	1371.0698	0	0	0	0	0	0	0	0
ko04144	Endocytosis	0	0	0	0	0	0	0	0	0	0	0.869565217	0	0	0	0	0	0	0	0	0	0	0	0	0	0	0	0	0	0	0	0	0	0	0	0	0	0	0	0	0	1.043478261	0	0	0	0	0	0	0
ko04145	Phagosome	0	0	0	0	0	0	0	0	0	0	0	0	0	0	0	0	0	0	0.29787234	0	0	0	0	0	2.361702128	1.234042553	1.361702128	2.478723404	0	0	0	0	0	0	2.936170213	0	0	0	0	0	0	0	0	0	0	0	0	0
ko04146	Peroxisome	3152.500571	7734.103714	3624.842	2004.120571	9417.556857	8313.788571	4787.951429	6619.616	2747.244571	3391.343143	4661.715429	3728.166571	1719.159714	4270.004857	4423.797143	6132.824571	5961.416	3031.536571	12243.164	10876.46771	7448.816286	4983.848857	2915.294857	7131.648286	12665.73143	8662.378	9246.994571	10121.49257	1627.937429	6874.560857	13890.45286	5321.997429	6575.532	8382.813714	8001.888	3867.908571	3268.246286	5094.539429	3075.853429	5610.647429	9860.988286	13112.71457	5889.704286	4940.933429	3274.232857	5553.364571	3916.662	1364.496286
ko04210	Apoptosis	394.4370968	490.6390323	289.8709677	238.0296774	419.0616129	1052.969355	1285.940323	1141.881935	198.7877419	131.9893548	316.8641935	105.4032258	145.7580645	313.0967742	166.9058065	753.3903226	994.2709677	260.543871	3084.607742	2356.275806	869.4683871	365.8267742	279.4087097	390.4045161	1678.316452	926.5480645	1085.015806	883.126129	172.6096774	1468.289355	2898.205806	428.1077419	1222.381935	1460.725806	1086.172258	317.726129	396.4445161	545.6241935	312.3170968	416.0919355	932.4651613	488.6425806	1175.819677	258.1180645	52.97580645	962.6512903	279.983871	91.96774194
ko04310	Wnt signaling pathway	0	0	0	0	0	0.448979592	0	0	0	0	0	0	0	0	0	0	0	0	2.530816327	0	0	0.081632653	0	0.06122449	0.979591837	0	0	0	0	0	0	0	0	0	0	0	0	0	0	0.163265306	0	0	0	0	0	0	0	0
ko04320	Dorso-ventral axis formation	0	0	0.25	0	0	0	0	0	0	0	0.583333333	0	2.833333333	0.583333333	0	0	0	1.416666667	0	0	0	0	0	0	3	2.25	0	1	0	0	5.833333333	0	0.416666667	3.583333333	1.25	0	0	0	0	0	0	0	0	0	0	0	0	1.583333333
ko04330	Notch signaling pathway	12.42857143	0	8.642857143	0	5.571428571	0	1.5	0	0	0	1.5	0	2.571428571	0.785714286	0	0.785714286	0	9.214285714	0	4.655	3	0	3.285714286	0	0	6.285714286	1.905	1.214285714	0	0	9.428571429	3.642857143	9.214285714	2.166428571	0.833571429	1.071428571	6.142857143	0.285714286	13.07142857	0	6.714285714	0.357142857	0.642857143	1.5	0	12.64285714	0.428571429	2.857142857
ko04512	ECM-receptor interaction	0	0	0	0	0	0	0	0	0	0	0	0	0	0	0	0	0	0	0	0	0	0	0	0	0	0	0	0	0	0	0	0	0	0	0	0	0	0	0	0	0	0	0	0	0	0	0	0
ko04514	Cell adhesion molecules (CAMs)	0.777777778	1.066666667	0.333333333	0	0	0	0.244444444	0.222222222	0	0	0	0	0	0	0	0	0.333333333	0.133333333	0	0	0	0.377777778	0	0	0.444444444	0.466666667	0.288888889	0	0	0	0.666666667	1	0	0	0	0.111111111	0	1.022222222	0	0	0	0	0.133333333	0	0	0.4	0	0
ko04530	Tight junction	0	0	0	0	0	0	0	0	0	0	0	0	0	0	0	0	0	0	0	0	0	0	0	0	0	0	0	0	0	0	0	0	0	0	0	0	0	0	0	0	0	0	0	0	0	0	0	0
ko04610	Complement and coagulation cascades	0	0	0	0	0	0	0	0	0	0	0	0	0	0	0	0	0	0	0	0	0	0	0	0	0	0	0	0	0	0	0	0	0	0	0	0	0	0	0	0	0	0	0	0	0	0	0	0
ko04614	Renin-angiotensin system	110.2133333	0	139.5277778	18.13888889	0	0	0	0	23.39777778	0	0	49.44444444	0	0	84.84222222	0	0	0	0	0	0	0	115.4633333	0	0	0	647.7588889	0	8.972222222	0	0	988.5122222	0	0	67.66777778	139.6388889	92.47222222	184.2688889	56	0	1631.546667	1970.918889	149.8422222	205.0833333	86.08333333	0	775.7222222	0
ko04621	NOD-like receptor signaling pathway	705.2611538	1468.331538	883.8492308	0	1526.971538	471.2780769	1058.947692	1221.092308	953.7384615	1094.661538	1040.756923	643.3030769	600.0057692	1130.355385	1594.214615	1666.288846	1284.15	828.3711538	2398.444615	1917.615	1369.455385	657.0815385	881.3411538	1134.022692	1709.71	1242.383077	1484.189231	1500.542692	1053.272692	0	1766.137308	919.9203846	1564.998846	2044.375	1760.053846	1128.701923	1094.052308	1136.053462	1520.328077	0	1620.563462	1987.558462	1076.370385	1089.040385	1340.285	1052.208077	0	467.4646154
ko04626	Plant-pathogen interaction	2926.872571	6483.894	2851.749429	2672.182286	9120.736857	3263.922	3586.863429	4350.443429	2943.062	3343.899714	4097.096571	3146.632857	2208.090857	3811.476857	4554.072	5188.169143	4312.195429	2776.127429	8641.066	7698.008	6024.445714	3599.918571	3504.423714	5600.667714	7958.070857	5941.136	6733.528	7092.504286	3312.858	4370.559429	7795.033429	4383.008857	5410.619714	7062.391429	5713.627714	3531.322571	3768.587429	4921.506286	4381.745429	4104.629714	7394.406857	10823.23429	3836.461714	4224.562571	5729.669429	3575.939143	3084.024857	1756.707714
ko04722	Neurotrophin signaling pathway	0	0	0	0	0	0	0	0	0	0	0	0	0	0	0	0	0	0	0	0	0	0	0	0	0	0.372093023	0	0	0	0	0	0.465116279	0	0	0	0	0	0	0	0	0	0.093023256	0	0	0	0	0	0
ko04810	Regulation of actin cytoskeleton	0	0	0	0	0	0	0	0	0	0	0	0	0	0	0	0	0	0	0	0	0	0	0	0	0	0	0	0	0	0	0	0	0	0	0	0	0	0	0	0	0	0	0	0	0	0	0	0
ko04910	Insulin signaling pathway	865.0117949	1926.570513	845.3402564	1018.204615	2153.35	1183.733846	1043.642564	1121.935897	985.2569231	1064.575128	1249.95	910.8876923	721.8741026	1188.776154	1359.20359	1658.134615	1412.858205	772.3361538	2847.128205	2208.581026	1759.401795	1149.854359	1068.776923	1735.53641	2611.92641	1820.326154	2034.892821	2139.464103	1076.961026	1210.757179	2435.829744	1306.410513	1761.911538	2226.492564	1946.869231	1197.112308	1033.454615	1267.366923	1513.884615	1260.394103	2063.213077	3119.626667	1118.904359	1198.77359	1701.713846	1426.975128	831.3438462	508.1171795
ko04962	Vasopressin-regulated water reabsorption	1.682352941	0	0.529411765	0.058823529	0.117647059	0.105882353	0.129411765	0.058823529	0	1.458823529	0.941176471	1.129411765	0.188235294	3.058823529	0.082352941	0.588235294	1.058823529	0.188235294	21	18.52941176	2.4	0	0.729411765	1.029411765	13.88235294	8.294117647	5.352941176	5.441176471	0	0.152941176	14.57647059	0	7.529411765	9.470588235	9.735294118	1.141176471	0.835294118	0	0.2	0	0	0.023529412	0.270588235	0.494117647	0.635294118	0	0	0.376470588
ko04974	Protein digestion and absorption	197.7468	295.702	295.7896	226.3204	226.7916	130.6224	549.5432	729.6816	482.3472	321.4444	283.8724	51.18	49.67	423.68	146.41	396.2032	422.7668	211.7392	1000.4148	1014.7024	448.268	519.358	128.52	349.3132	1073.1832	733.714	685.9336	863.8368	3.47	467.8652	1333.6892	409.9708	490.4496	249.58	1068.9672	529.594	369.8444	211.8408	480.2932	345.7332	441.3236	1028.1308	143.1296	188.25	39.83	137.8036	328.06	34.39
ko05010	Alzheimer's disease	0	0	0	0	0	0	1633.208143	0	0	0	0	0	0	0	0	1783.498	1681.804714	0	4314.005429	4029.443714	2475.876	0	0	2421.974429	3449.057286	2591.653571	2795.327286	2977.642	0	0	3787.753143	0	2009.148714	2747.790429	1655.842286	0	0	0	0	0	0	0	0	0	0	0	0	0
ko05016	Huntington's disease	0	0	0	0	0	0	0	0	0	0	0	0	0	0	0	0	0	0	0	0	0	0	0	0	0	0	0	0	0	0	0	0	0	0	0	0	0	0	0	0	0	0	0	0	0	0	0	0
ko05100	Bacterial invasion of epithelial cells	5.59	5	0.96969697	0	2.919090909	1.727272727	2.171818182	2.257575758	0.818181818	20.09090909	4.060606061	2.545454545	2.924242424	5.787878788	0.393939394	7.393939394	4.378787879	3.439393939	14.05181818	11.35545455	3.124242424	4.303030303	5.196969697	0.472727273	6.583333333	3.671818182	1.757575758	4.909090909	0.640909091	0.181818182	12.88484848	2.181818182	2.924242424	0.515151515	4.165151515	6.212121212	0.560606061	11.10606061	0	3.393939394	3.606060606	0	0	2.151515152	0.515151515	2.656666667	0	7.060606061
ko05110	Vibrio cholerae infection	30.85333333	718.64375	60.32666667	18.71541667	115.9045833	5.370833333	39.63916667	254.0070833	3.416666667	68.10916667	188.1770833	18.24291667	26.73583333	122.63875	112.7354167	50.63791667	34.32583333	58.99375	71.3375	197.9333333	231.29125	348.0875	127.77125	310.9654167	351.0079167	351.935	292.4241667	370.92375	0	10.06958333	131.8795833	441.07375	302.3266667	112.31875	25.31958333	69.23291667	78.20083333	293.0770833	0	339.2633333	729.3391667	881.5541667	60.66666667	124.8404167	39.63875	74.9025	372.4166667	22.44416667
ko05111	Vibrio cholerae pathogenic cycle	5398.255714	31775.32524	9570.190476	3424.76619	36694.85238	3271.762381	4566.411429	13218.28238	2145.50619	8668.046667	15882.56286	15836.16095	4077.904286	13326.59238	14471.4681	9930.631429	5913.539048	5127.91381	10073.52571	14936.86381	14113.4	12674.85952	7661.050476	26470.48571	22566.09048	20404.6181	23833.64048	29435.18238	2228.52	3677.089048	9926.732857	16563.66095	7514.710476	12725.49524	5781.60381	8563.74381	6319.610476	14710.22857	4154.698095	18234.22667	32931.61095	52057.45524	6379.189524	20056.58905	6520.721905	4263.080476	12424.54667	3737.192857
ko05120	Epithelial cell signaling in Helicobacter pylori infection	1556.138214	3987.546071	1930.839643	1588.682857	3360.397143	1079.646429	1999.155714	1931.091429	1507.275357	2343.458214	2506.264643	2153.645714	1261.111786	2655.598214	3497.346786	3429.93	2385.341429	1566.613571	3920.141786	3167.951071	2479.242857	1403.1725	1837.976429	2934.545714	3128.989286	2477.771786	3174.826429	3331.143571	2107.016786	1822.975	2498.766786	2232.380714	3018.370714	4335.978571	2664.204643	2262.390357	1982.448214	2346.119643	2702.188929	2043.769286	4095.192857	5158.035714	1732.755714	2948.790357	2550.172143	1758.280714	1392.5475	1034.095
ko05130	Pathogenic Escherichia coli infection	0	0.473684211	0	0	0	0	0	0	0	0	0	0	0	0	0	0	0	0	0	0	0	0	0	0	0	0	0	0	0	0	6.315789474	0	0	0	0	0	0	1.473684211	0	0	0	0	0	0	0	0	0	0
ko05142	Chagas disease (American trypanosomiasis)	0	0	0	0	0	0	0	0	0	0	0	0	0	0	0	0	0	0	0	0	0	0	0	0	0	0	0	0	0	0	0	0	0	0	0	0	0	0	0	0	0	0	0	0	0	0	0	0
ko05143	African trypanosomiasis	222.8355556	1474.941667	369.0472222	46.99555556	477.6161111	1221.707222	303.5605556	948.5988889	267.8933333	316.6361111	665.5888889	629.0094444	87.36611111	428.6761111	580.5316667	564.2594444	653.0272222	323.9916667	994.81	1230.027778	872.6666667	1159.682222	269.2277778	1445.766667	1832.819444	1499.4	1401.38	1789.375	12.51333333	1162.109444	1411.564444	999.2377778	399.1438889	610.2772222	605.4094444	338.31	215.3438889	545.77	155.6761111	1220.772222	2202.106111	3097.998333	488.5288889	561.7827778	110.06	561.9855556	728.6572222	86.24555556
ko05145	Toxoplasmosis	0	0	0	0	0	0	0	0	0	0	0	0	0	0	0	0	0	0	0	0	0	0	0	0	0	0	0	0	0	0	0	0	0	0	0	0	0	0	0	0	0	0	0	0	0	0	0	0
ko05146	Amoebiasis	77.32230769	96.95615385	49.73102564	64.91076923	51.88461538	210.7017949	204.8674359	143.345641	106.2992308	71.41179487	80.64974359	19.51820513	70.81179487	77.76717949	87.01923077	152.6551282	193.6020513	66.64948718	451.5748718	310.6912821	281.6230769	54.31897436	154.4551282	76.83179487	344.2366667	177.0389744	196.7120513	178.4689744	123.3610256	100.5738462	549.3889744	65.74025641	295.5646154	326.8515385	365.7584615	169.7476923	60.81641026	97.05923077	199.7182051	47.63897436	79.8725641	42.24487179	76.73589744	88.57410256	29.3025641	144.8982051	25.53794872	83.95948718
ko05150	Staphylococcus aureus infection	1029.726364	195.5627273	100.9578788	38.25818182	113.0139394	303.5445455	156.2475758	123.7012121	348.1051515	131.9030303	252.2481818	1263.578788	355.4412121	290.8284848	416.2712121	223.869697	259.7887879	193.279697	190.7336364	100.3730303	82.70484848	89.92181818	592.1439394	31.11969697	228.7006061	130.4130303	148.0066667	108.51	1054.116667	52.14878788	377.3815152	133.8451515	208.7666667	497.0348485	204.8127273	117.1015152	97.08787879	135.0139394	202.3424242	57.24909091	117.0972727	25.01909091	77.49575758	180.5875758	1002.818182	117.4045455	42.31545455	412.7990909
ko05200	Pathways in cancer	0	0	0	0	0	0	0	0	0	0	0	0	0	0	0	0	0	0	0	0	0	0	0	0	0	690.0261667	0	0	0	0	0	411.80825	0	0	0	0	0	0	0	0	0	819.3555833	0	0	0	0	0	0
ko05322	Systemic lupus erythematosus	1.376956522	0	0.282608696	0	0.427391304	1.47826087	0.203043478	1.130434783	0	0.130434783	0.52173913	0.304347826	0	0	0	8.652173913	26.47826087	2.826086957	4.913043478	3.804347826	6.347826087	0.782608696	2.782608696	2.47826087	13.69565217	4.420434783	2.52173913	5.086956522	0	0.173913043	17.2173913	0	4.086956522	4.347826087	10.76826087	0	0	0.130434783	0	4.391304348	1.826086957	0	0	0.086956522	0	0.072608696	0	0
ko05410	Hypertrophic cardiomyopathy (HCM)	0	103.9947368	0	0	39.68815789	21.62	18.39921053	33.92552632	0	9.187105263	24.51026316	0	6.164473684	10.34210526	0	18.60526316	32.93421053	33.31447368	37.30131579	109.7805263	33.06578947	174.0731579	0	136.8244737	220.0855263	199.5884211	0	189.2828947	0	21.97368421	152.1344737	0	25.76526316	17.60078947	0	0	0	0	0	130.2368421	0	0	0	0	0	25.39921053	0	9.414473684
[truncated: 399 more columns]
