# Supplementary material for: Exploring phylosymbiosis in the skin microbiome of coral reef fish: synergistic effects of environmental and host-specific factors
Source: ISME Commun. 2026 May 7;6(1):ycag121. doi: 10.1093/ismeco/ycag121 (PMC13196597; doi:10.1093/ismeco/ycag121)
Supplement: Supplementary_material_ycag121 [file supplementary_material_ycag121.zip › Supplementary Data 7.xlsx]

## Sheet: Run
Sample ID	Run accession	Run title in GSA	Raw file name (R1)	Raw file name (R2)
A10	CRR1692113	A10.338F_806R	A10.338F_806R.R1.raw.fastq.gz	A10.338F_806R.R2.raw.fastq.gz
A100	CRR1692114	A100.338F_806R	A100.338F_806R.R1.raw.fastq.gz	A100.338F_806R.R2.raw.fastq.gz
A101	CRR1692115	A101.338F_806R	A101.338F_806R.R1.raw.fastq.gz	A101.338F_806R.R2.raw.fastq.gz
A102	CRR1692116	A102.338F_806R	A102.338F_806R.R1.raw.fastq.gz	A102.338F_806R.R2.raw.fastq.gz
A103	CRR1692117	A103.338F_806R	A103.338F_806R.R1.raw.fastq.gz	A103.338F_806R.R2.raw.fastq.gz
A104	CRR1692118	A104.338F_806R	A104.338F_806R.R1.raw.fastq.gz	A104.338F_806R.R2.raw.fastq.gz
A105	CRR1692119	A105.338F_806R	A105.338F_806R.R1.raw.fastq.gz	A105.338F_806R.R2.raw.fastq.gz
A106	CRR1692120	A106.338F_806R	A106.338F_806R.R1.raw.fastq.gz	A106.338F_806R.R2.raw.fastq.gz
A107	CRR1692121	A107.338F_806R	A107.338F_806R.R1.raw.fastq.gz	A107.338F_806R.R2.raw.fastq.gz
A108	CRR1692122	A108.338F_806R	A108.338F_806R.R1.raw.fastq.gz	A108.338F_806R.R2.raw.fastq.gz
A109	CRR1692123	A109.338F_806R	A109.338F_806R.R1.raw.fastq.gz	A109.338F_806R.R2.raw.fastq.gz
A11	CRR1692124	A11.338F_806R	A11.338F_806R.R1.raw.fastq.gz	A11.338F_806R.R2.raw.fastq.gz
A110	CRR1692125	A110.338F_806R	A110.338F_806R.R1.raw.fastq.gz	A110.338F_806R.R2.raw.fastq.gz
A111	CRR1692126	A111.338F_806R	A111.338F_806R.R1.raw.fastq.gz	A111.338F_806R.R2.raw.fastq.gz
A112	CRR1692127	A112.338F_806R	A112.338F_806R.R1.raw.fastq.gz	A112.338F_806R.R2.raw.fastq.gz
A113	CRR1692128	A113.338F_806R	A113.338F_806R.R1.raw.fastq.gz	A113.338F_806R.R2.raw.fastq.gz
A114	CRR1692129	A114.338F_806R	A114.338F_806R.R1.raw.fastq.gz	A114.338F_806R.R2.raw.fastq.gz
A115	CRR1692130	A115.338F_806R	A115.338F_806R.R1.raw.fastq.gz	A115.338F_806R.R2.raw.fastq.gz
A116	CRR1692131	A116.338F_806R	A116.338F_806R.R1.raw.fastq.gz	A116.338F_806R.R2.raw.fastq.gz
A117	CRR1692132	A117.338F_806R	A117.338F_806R.R1.raw.fastq.gz	A117.338F_806R.R2.raw.fastq.gz
A118	CRR1692133	A118.338F_806R	A118.338F_806R.R1.raw.fastq.gz	A118.338F_806R.R2.raw.fastq.gz
A119	CRR1692134	A119.338F_806R	A119.338F_806R.R1.raw.fastq.gz	A119.338F_806R.R2.raw.fastq.gz
A12	CRR1692135	A12.338F_806R	A12.338F_806R.R1.raw.fastq.gz	A12.338F_806R.R2.raw.fastq.gz
A120	CRR1692136	A120.338F_806R	A120.338F_806R.R1.raw.fastq.gz	A120.338F_806R.R2.raw.fastq.gz
A121	CRR1692137	A121.338F_806R	A121.338F_806R.R1.raw.fastq.gz	A121.338F_806R.R2.raw.fastq.gz
A122	CRR1692138	A122.338F_806R	A122.338F_806R.R1.raw.fastq.gz	A122.338F_806R.R2.raw.fastq.gz
A123	CRR1692139	A123.338F_806R	A123.338F_806R.R1.raw.fastq.gz	A123.338F_806R.R2.raw.fastq.gz
A124	CRR1692140	A124.338F_806R	A124.338F_806R.R1.raw.fastq.gz	A124.338F_806R.R2.raw.fastq.gz
A127	CRR1692141	A127.338F_806R	A127.338F_806R.R1.raw.fastq.gz	A127.338F_806R.R2.raw.fastq.gz
A128	CRR1692142	A128.338F_806R	A128.338F_806R.R1.raw.fastq.gz	A128.338F_806R.R2.raw.fastq.gz
A129	CRR1692143	A129.338F_806R	A129.338F_806R.R1.raw.fastq.gz	A129.338F_806R.R2.raw.fastq.gz
A13	CRR1692144	A13.338F_806R	A13.338F_806R.R1.raw.fastq.gz	A13.338F_806R.R2.raw.fastq.gz
A131	CRR1692145	A131.338F_806R	A131.338F_806R.R1.raw.fastq.gz	A131.338F_806R.R2.raw.fastq.gz
A132	CRR1692146	A132.338F_806R	A132.338F_806R.R1.raw.fastq.gz	A132.338F_806R.R2.raw.fastq.gz
A133	CRR1692147	A133.338F_806R	A133.338F_806R.R1.raw.fastq.gz	A133.338F_806R.R2.raw.fastq.gz
A134	CRR1692148	A134.338F_806R	A134.338F_806R.R1.raw.fastq.gz	A134.338F_806R.R2.raw.fastq.gz
A135	CRR1692149	A135.338F_806R	A135.338F_806R.R1.raw.fastq.gz	A135.338F_806R.R2.raw.fastq.gz
A136	CRR1692150	A136.338F_806R	A136.338F_806R.R1.raw.fastq.gz	A136.338F_806R.R2.raw.fastq.gz
A137	CRR1692151	A137.338F_806R	A137.338F_806R.R1.raw.fastq.gz	A137.338F_806R.R2.raw.fastq.gz
A139	CRR1692152	A139.338F_806R	A139.338F_806R.R1.raw.fastq.gz	A139.338F_806R.R2.raw.fastq.gz
A14	CRR1692153	A14.338F_806R	A14.338F_806R.R1.raw.fastq.gz	A14.338F_806R.R2.raw.fastq.gz
A140	CRR1692154	A140.338F_806R	A140.338F_806R.R1.raw.fastq.gz	A140.338F_806R.R2.raw.fastq.gz
A142	CRR1692155	A142.338F_806R	A142.338F_806R.R1.raw.fastq.gz	A142.338F_806R.R2.raw.fastq.gz
A143	CRR1692156	A143.338F_806R	A143.338F_806R.R1.raw.fastq.gz	A143.338F_806R.R2.raw.fastq.gz
A145	CRR1692157	A145.338F_806R	A145.338F_806R.R1.raw.fastq.gz	A145.338F_806R.R2.raw.fastq.gz
A145_2	CRR1692158	A145_2.338F_806R	A145_2.338F_806R.R1.raw.fastq.gz	A145_2.338F_806R.R2.raw.fastq.gz
A146	CRR1692159	A146.338F_806R	A146.338F_806R.R1.raw.fastq.gz	A146.338F_806R.R2.raw.fastq.gz
A146_2	CRR1692160	A146_2.338F_806R	A146_2.338F_806R.R1.raw.fastq.gz	A146_2.338F_806R.R2.raw.fastq.gz
A147	CRR1692161	A147.338F_806R	A147.338F_806R.R1.raw.fastq.gz	A147.338F_806R.R2.raw.fastq.gz
A147_2	CRR1692162	A147_2.338F_806R	A147_2.338F_806R.R1.raw.fastq.gz	A147_2.338F_806R.R2.raw.fastq.gz
A148	CRR1692163	A148.338F_806R	A148.338F_806R.R1.raw.fastq.gz	A148.338F_806R.R2.raw.fastq.gz
A149	CRR1692164	A149.338F_806R	A149.338F_806R.R1.raw.fastq.gz	A149.338F_806R.R2.raw.fastq.gz
A149_2	CRR1692165	A149_2.338F_806R	A149_2.338F_806R.R1.raw.fastq.gz	A149_2.338F_806R.R2.raw.fastq.gz
A15	CRR1692166	A15.338F_806R	A15.338F_806R.R1.raw.fastq.gz	A15.338F_806R.R2.raw.fastq.gz
A150	CRR1692167	A150.338F_806R	A150.338F_806R.R1.raw.fastq.gz	A150.338F_806R.R2.raw.fastq.gz
A150_2	CRR1692168	A150_2.338F_806R	A150_2.338F_806R.R1.raw.fastq.gz	A150_2.338F_806R.R2.raw.fastq.gz
A152	CRR1692169	A152.338F_806R	A152.338F_806R.R1.raw.fastq.gz	A152.338F_806R.R2.raw.fastq.gz
A153	CRR1692170	A153.338F_806R	A153.338F_806R.R1.raw.fastq.gz	A153.338F_806R.R2.raw.fastq.gz
A154	CRR1692171	A154.338F_806R	A154.338F_806R.R1.raw.fastq.gz	A154.338F_806R.R2.raw.fastq.gz
A155	CRR1692172	A155.338F_806R	A155.338F_806R.R1.raw.fastq.gz	A155.338F_806R.R2.raw.fastq.gz
A156	CRR1692173	A156.338F_806R	A156.338F_806R.R1.raw.fastq.gz	A156.338F_806R.R2.raw.fastq.gz
A157	CRR1692174	A157.338F_806R	A157.338F_806R.R1.raw.fastq.gz	A157.338F_806R.R2.raw.fastq.gz
A158	CRR1692175	A158.338F_806R	A158.338F_806R.R1.raw.fastq.gz	A158.338F_806R.R2.raw.fastq.gz
A16	CRR1692176	A16.338F_806R	A16.338F_806R.R1.raw.fastq.gz	A16.338F_806R.R2.raw.fastq.gz
A160	CRR1692177	A160.338F_806R	A160.338F_806R.R1.raw.fastq.gz	A160.338F_806R.R2.raw.fastq.gz
A161	CRR1692178	A161.338F_806R	A161.338F_806R.R1.raw.fastq.gz	A161.338F_806R.R2.raw.fastq.gz
A163	CRR1692179	A163.338F_806R	A163.338F_806R.R1.raw.fastq.gz	A163.338F_806R.R2.raw.fastq.gz
A164	CRR1692180	A164.338F_806R	A164.338F_806R.R1.raw.fastq.gz	A164.338F_806R.R2.raw.fastq.gz
A165	CRR1692181	A165.338F_806R	A165.338F_806R.R1.raw.fastq.gz	A165.338F_806R.R2.raw.fastq.gz
A166	CRR1692182	A166.338F_806R	A166.338F_806R.R1.raw.fastq.gz	A166.338F_806R.R2.raw.fastq.gz
A167	CRR1692183	A167.338F_806R	A167.338F_806R.R1.raw.fastq.gz	A167.338F_806R.R2.raw.fastq.gz
A168	CRR1692184	A168.338F_806R	A168.338F_806R.R1.raw.fastq.gz	A168.338F_806R.R2.raw.fastq.gz
A169	CRR1692185	A169.338F_806R	A169.338F_806R.R1.raw.fastq.gz	A169.338F_806R.R2.raw.fastq.gz
A17	CRR1692186	A17.338F_806R	A17.338F_806R.R1.raw.fastq.gz	A17.338F_806R.R2.raw.fastq.gz
A170	CRR1692187	A170.338F_806R	A170.338F_806R.R1.raw.fastq.gz	A170.338F_806R.R2.raw.fastq.gz
A171	CRR1692188	A171.338F_806R	A171.338F_806R.R1.raw.fastq.gz	A171.338F_806R.R2.raw.fastq.gz
A172	CRR1692189	A172.338F_806R	A172.338F_806R.R1.raw.fastq.gz	A172.338F_806R.R2.raw.fastq.gz
A173	CRR1692190	A173.338F_806R	A173.338F_806R.R1.raw.fastq.gz	A173.338F_806R.R2.raw.fastq.gz
A174	CRR1692191	A174.338F_806R	A174.338F_806R.R1.raw.fastq.gz	A174.338F_806R.R2.raw.fastq.gz
A175	CRR1692192	A175.338F_806R	A175.338F_806R.R1.raw.fastq.gz	A175.338F_806R.R2.raw.fastq.gz
A176	CRR1692193	A176.338F_806R	A176.338F_806R.R1.raw.fastq.gz	A176.338F_806R.R2.raw.fastq.gz
A177	CRR1692194	A177.338F_806R	A177.338F_806R.R1.raw.fastq.gz	A177.338F_806R.R2.raw.fastq.gz
A178	CRR1692195	A178.338F_806R	A178.338F_806R.R1.raw.fastq.gz	A178.338F_806R.R2.raw.fastq.gz
A179	CRR1692196	A179.338F_806R	A179.338F_806R.R1.raw.fastq.gz	A179.338F_806R.R2.raw.fastq.gz
A18	CRR1692197	A18.338F_806R	A18.338F_806R.R1.raw.fastq.gz	A18.338F_806R.R2.raw.fastq.gz
A180	CRR1692198	A180.338F_806R	A180.338F_806R.R1.raw.fastq.gz	A180.338F_806R.R2.raw.fastq.gz
A181	CRR1692199	A181.338F_806R	A181.338F_806R.R1.raw.fastq.gz	A181.338F_806R.R2.raw.fastq.gz
A182	CRR1692200	A182.338F_806R	A182.338F_806R.R1.raw.fastq.gz	A182.338F_806R.R2.raw.fastq.gz
A183	CRR1692201	A183.338F_806R	A183.338F_806R.R1.raw.fastq.gz	A183.338F_806R.R2.raw.fastq.gz
A184	CRR1692202	A184.338F_806R	A184.338F_806R.R1.raw.fastq.gz	A184.338F_806R.R2.raw.fastq.gz
A185	CRR1692203	A185.338F_806R	A185.338F_806R.R1.raw.fastq.gz	A185.338F_806R.R2.raw.fastq.gz
A186	CRR1692204	A186.338F_806R	A186.338F_806R.R1.raw.fastq.gz	A186.338F_806R.R2.raw.fastq.gz
A187	CRR1692205	A187.338F_806R	A187.338F_806R.R1.raw.fastq.gz	A187.338F_806R.R2.raw.fastq.gz
A188	CRR1692206	A188.338F_806R	A188.338F_806R.R1.raw.fastq.gz	A188.338F_806R.R2.raw.fastq.gz
A189	CRR1692207	A189.338F_806R	A189.338F_806R.R1.raw.fastq.gz	A189.338F_806R.R2.raw.fastq.gz
A190	CRR1692208	A190.338F_806R	A190.338F_806R.R1.raw.fastq.gz	A190.338F_806R.R2.raw.fastq.gz
A192	CRR1692209	A192.338F_806R	A192.338F_806R.R1.raw.fastq.gz	A192.338F_806R.R2.raw.fastq.gz
A194	CRR1692210	A194.338F_806R	A194.338F_806R.R1.raw.fastq.gz	A194.338F_806R.R2.raw.fastq.gz
A195	CRR1692211	A195.338F_806R	A195.338F_806R.R1.raw.fastq.gz	A195.338F_806R.R2.raw.fastq.gz
A196	CRR1692212	A196.338F_806R	A196.338F_806R.R1.raw.fastq.gz	A196.338F_806R.R2.raw.fastq.gz
A197	CRR1692213	A197.338F_806R	A197.338F_806R.R1.raw.fastq.gz	A197.338F_806R.R2.raw.fastq.gz
A198	CRR1692214	A198.338F_806R	A198.338F_806R.R1.raw.fastq.gz	A198.338F_806R.R2.raw.fastq.gz
A199	CRR1692215	A199.338F_806R	A199.338F_806R.R1.raw.fastq.gz	A199.338F_806R.R2.raw.fastq.gz
A20	CRR1692216	A20.338F_806R	A20.338F_806R.R1.raw.fastq.gz	A20.338F_806R.R2.raw.fastq.gz
A200	CRR1692217	A200.338F_806R	A200.338F_806R.R1.raw.fastq.gz	A200.338F_806R.R2.raw.fastq.gz
A201	CRR1692218	A201.338F_806R	A201.338F_806R.R1.raw.fastq.gz	A201.338F_806R.R2.raw.fastq.gz
A202	CRR1692219	A202.338F_806R	A202.338F_806R.R1.raw.fastq.gz	A202.338F_806R.R2.raw.fastq.gz
A203	CRR1692220	A203.338F_806R	A203.338F_806R.R1.raw.fastq.gz	A203.338F_806R.R2.raw.fastq.gz
A204	CRR1692221	A204.338F_806R	A204.338F_806R.R1.raw.fastq.gz	A204.338F_806R.R2.raw.fastq.gz
A206	CRR1692222	A206.338F_806R	A206.338F_806R.R1.raw.fastq.gz	A206.338F_806R.R2.raw.fastq.gz
A207	CRR1692223	A207.338F_806R	A207.338F_806R.R1.raw.fastq.gz	A207.338F_806R.R2.raw.fastq.gz
A208	CRR1692224	A208.338F_806R	A208.338F_806R.R1.raw.fastq.gz	A208.338F_806R.R2.raw.fastq.gz
A209	CRR1692225	A209.338F_806R	A209.338F_806R.R1.raw.fastq.gz	A209.338F_806R.R2.raw.fastq.gz
A21	CRR1692226	A21.338F_806R	A21.338F_806R.R1.raw.fastq.gz	A21.338F_806R.R2.raw.fastq.gz
A210	CRR1692227	A210.338F_806R	A210.338F_806R.R1.raw.fastq.gz	A210.338F_806R.R2.raw.fastq.gz
A211	CRR1692228	A211.338F_806R	A211.338F_806R.R1.raw.fastq.gz	A211.338F_806R.R2.raw.fastq.gz
A212	CRR1692229	A212.338F_806R	A212.338F_806R.R1.raw.fastq.gz	A212.338F_806R.R2.raw.fastq.gz
A213	CRR1692230	A213.338F_806R	A213.338F_806R.R1.raw.fastq.gz	A213.338F_806R.R2.raw.fastq.gz
A214	CRR1692231	A214.338F_806R	A214.338F_806R.R1.raw.fastq.gz	A214.338F_806R.R2.raw.fastq.gz
A215	CRR1692232	A215.338F_806R	A215.338F_806R.R1.raw.fastq.gz	A215.338F_806R.R2.raw.fastq.gz
A216	CRR1692233	A216.338F_806R	A216.338F_806R.R1.raw.fastq.gz	A216.338F_806R.R2.raw.fastq.gz
A217	CRR1692234	A217.338F_806R	A217.338F_806R.R1.raw.fastq.gz	A217.338F_806R.R2.raw.fastq.gz
A218	CRR1692235	A218.338F_806R	A218.338F_806R.R1.raw.fastq.gz	A218.338F_806R.R2.raw.fastq.gz
A219	CRR1692236	A219.338F_806R	A219.338F_806R.R1.raw.fastq.gz	A219.338F_806R.R2.raw.fastq.gz
A22	CRR1692237	A22.338F_806R	A22.338F_806R.R1.raw.fastq.gz	A22.338F_806R.R2.raw.fastq.gz
A220	CRR1692238	A220.338F_806R	A220.338F_806R.R1.raw.fastq.gz	A220.338F_806R.R2.raw.fastq.gz
A221	CRR1692239	A221.338F_806R	A221.338F_806R.R1.raw.fastq.gz	A221.338F_806R.R2.raw.fastq.gz
A222	CRR1692240	A222.338F_806R	A222.338F_806R.R1.raw.fastq.gz	A222.338F_806R.R2.raw.fastq.gz
A223	CRR1692241	A223.338F_806R	A223.338F_806R.R1.raw.fastq.gz	A223.338F_806R.R2.raw.fastq.gz
A224	CRR1692242	A224.338F_806R	A224.338F_806R.R1.raw.fastq.gz	A224.338F_806R.R2.raw.fastq.gz
A225	CRR1692243	A225.338F_806R	A225.338F_806R.R1.raw.fastq.gz	A225.338F_806R.R2.raw.fastq.gz
A226	CRR1692244	A226.338F_806R	A226.338F_806R.R1.raw.fastq.gz	A226.338F_806R.R2.raw.fastq.gz
A227	CRR1692245	A227.338F_806R	A227.338F_806R.R1.raw.fastq.gz	A227.338F_806R.R2.raw.fastq.gz
A228	CRR1692246	A228.338F_806R	A228.338F_806R.R1.raw.fastq.gz	A228.338F_806R.R2.raw.fastq.gz
A229	CRR1692247	A229.338F_806R	A229.338F_806R.R1.raw.fastq.gz	A229.338F_806R.R2.raw.fastq.gz
A23	CRR1692248	A23.338F_806R	A23.338F_806R.R1.raw.fastq.gz	A23.338F_806R.R2.raw.fastq.gz
A230	CRR1692249	A230.338F_806R	A230.338F_806R.R1.raw.fastq.gz	A230.338F_806R.R2.raw.fastq.gz
A231	CRR1692250	A231.338F_806R	A231.338F_806R.R1.raw.fastq.gz	A231.338F_806R.R2.raw.fastq.gz
A232	CRR1692251	A232.338F_806R	A232.338F_806R.R1.raw.fastq.gz	A232.338F_806R.R2.raw.fastq.gz
A233	CRR1692252	A233.338F_806R	A233.338F_806R.R1.raw.fastq.gz	A233.338F_806R.R2.raw.fastq.gz
A234	CRR1692253	A234.338F_806R	A234.338F_806R.R1.raw.fastq.gz	A234.338F_806R.R2.raw.fastq.gz
A235	CRR1692254	A235.338F_806R	A235.338F_806R.R1.raw.fastq.gz	A235.338F_806R.R2.raw.fastq.gz
A236	CRR1692255	A236.338F_806R	A236.338F_806R.R1.raw.fastq.gz	A236.338F_806R.R2.raw.fastq.gz
A239	CRR1692256	A239.338F_806R	A239.338F_806R.R1.raw.fastq.gz	A239.338F_806R.R2.raw.fastq.gz
A24	CRR1692257	A24.338F_806R	A24.338F_806R.R1.raw.fastq.gz	A24.338F_806R.R2.raw.fastq.gz
A240	CRR1692258	A240.338F_806R	A240.338F_806R.R1.raw.fastq.gz	A240.338F_806R.R2.raw.fastq.gz
A241	CRR1692259	A241.338F_806R	A241.338F_806R.R1.raw.fastq.gz	A241.338F_806R.R2.raw.fastq.gz
A244	CRR1692260	A244.338F_806R	A244.338F_806R.R1.raw.fastq.gz	A244.338F_806R.R2.raw.fastq.gz
A245	CRR1692261	A245.338F_806R	A245.338F_806R.R1.raw.fastq.gz	A245.338F_806R.R2.raw.fastq.gz
A248	CRR1692262	A248.338F_806R	A248.338F_806R.R1.raw.fastq.gz	A248.338F_806R.R2.raw.fastq.gz
A25	CRR1692263	A25.338F_806R	A25.338F_806R.R1.raw.fastq.gz	A25.338F_806R.R2.raw.fastq.gz
A250	CRR1692264	A250.338F_806R	A250.338F_806R.R1.raw.fastq.gz	A250.338F_806R.R2.raw.fastq.gz
A253	CRR1692265	A253.338F_806R	A253.338F_806R.R1.raw.fastq.gz	A253.338F_806R.R2.raw.fastq.gz
A254	CRR1692266	A254.338F_806R	A254.338F_806R.R1.raw.fastq.gz	A254.338F_806R.R2.raw.fastq.gz
A255	CRR1692267	A255.338F_806R	A255.338F_806R.R1.raw.fastq.gz	A255.338F_806R.R2.raw.fastq.gz
A256	CRR1692268	A256.338F_806R	A256.338F_806R.R1.raw.fastq.gz	A256.338F_806R.R2.raw.fastq.gz
A257	CRR1692269	A257.338F_806R	A257.338F_806R.R1.raw.fastq.gz	A257.338F_806R.R2.raw.fastq.gz
A258	CRR1692270	A258.338F_806R	A258.338F_806R.R1.raw.fastq.gz	A258.338F_806R.R2.raw.fastq.gz
A259	CRR1692271	A259.338F_806R	A259.338F_806R.R1.raw.fastq.gz	A259.338F_806R.R2.raw.fastq.gz
A26	CRR1692272	A26.338F_806R	A26.338F_806R.R1.raw.fastq.gz	A26.338F_806R.R2.raw.fastq.gz
A260	CRR1692273	A260.338F_806R	A260.338F_806R.R1.raw.fastq.gz	A260.338F_806R.R2.raw.fastq.gz
A261	CRR1692274	A261.338F_806R	A261.338F_806R.R1.raw.fastq.gz	A261.338F_806R.R2.raw.fastq.gz
A262	CRR1692275	A262.338F_806R	A262.338F_806R.R1.raw.fastq.gz	A262.338F_806R.R2.raw.fastq.gz
A263	CRR1692276	A263.338F_806R	A263.338F_806R.R1.raw.fastq.gz	A263.338F_806R.R2.raw.fastq.gz
A264	CRR1692277	A264.338F_806R	A264.338F_806R.R1.raw.fastq.gz	A264.338F_806R.R2.raw.fastq.gz
A265	CRR1692278	A265.338F_806R	A265.338F_806R.R1.raw.fastq.gz	A265.338F_806R.R2.raw.fastq.gz
A266	CRR1692279	A266.338F_806R	A266.338F_806R.R1.raw.fastq.gz	A266.338F_806R.R2.raw.fastq.gz
A267	CRR1692280	A267.338F_806R	A267.338F_806R.R1.raw.fastq.gz	A267.338F_806R.R2.raw.fastq.gz
A268	CRR1692281	A268.338F_806R	A268.338F_806R.R1.raw.fastq.gz	A268.338F_806R.R2.raw.fastq.gz
A269	CRR1692282	A269.338F_806R	A269.338F_806R.R1.raw.fastq.gz	A269.338F_806R.R2.raw.fastq.gz
A27	CRR1692283	A27.338F_806R	A27.338F_806R.R1.raw.fastq.gz	A27.338F_806R.R2.raw.fastq.gz
A270	CRR1692284	A270.338F_806R	A270.338F_806R.R1.raw.fastq.gz	A270.338F_806R.R2.raw.fastq.gz
A271	CRR1692285	A271.338F_806R	A271.338F_806R.R1.raw.fastq.gz	A271.338F_806R.R2.raw.fastq.gz
A272	CRR1692286	A272.338F_806R	A272.338F_806R.R1.raw.fastq.gz	A272.338F_806R.R2.raw.fastq.gz
A273	CRR1692287	A273.338F_806R	A273.338F_806R.R1.raw.fastq.gz	A273.338F_806R.R2.raw.fastq.gz
A274	CRR1692288	A274.338F_806R	A274.338F_806R.R1.raw.fastq.gz	A274.338F_806R.R2.raw.fastq.gz
A275	CRR1692289	A275.338F_806R	A275.338F_806R.R1.raw.fastq.gz	A275.338F_806R.R2.raw.fastq.gz
A276	CRR1692290	A276.338F_806R	A276.338F_806R.R1.raw.fastq.gz	A276.338F_806R.R2.raw.fastq.gz
A277	CRR1692291	A277.338F_806R	A277.338F_806R.R1.raw.fastq.gz	A277.338F_806R.R2.raw.fastq.gz
A279	CRR1692292	A279.338F_806R	A279.338F_806R.R1.raw.fastq.gz	A279.338F_806R.R2.raw.fastq.gz
A28	CRR1692293	A28.338F_806R	A28.338F_806R.R1.raw.fastq.gz	A28.338F_806R.R2.raw.fastq.gz
A280	CRR1692294	A280.338F_806R	A280.338F_806R.R1.raw.fastq.gz	A280.338F_806R.R2.raw.fastq.gz
A281	CRR1692295	A281.338F_806R	A281.338F_806R.R1.raw.fastq.gz	A281.338F_806R.R2.raw.fastq.gz
A282	CRR1692296	A282.338F_806R	A282.338F_806R.R1.raw.fastq.gz	A282.338F_806R.R2.raw.fastq.gz
A283	CRR1692297	A283.338F_806R	A283.338F_806R.R1.raw.fastq.gz	A283.338F_806R.R2.raw.fastq.gz
A284	CRR1692298	A284.338F_806R	A284.338F_806R.R1.raw.fastq.gz	A284.338F_806R.R2.raw.fastq.gz
A285	CRR1692299	A285.338F_806R	A285.338F_806R.R1.raw.fastq.gz	A285.338F_806R.R2.raw.fastq.gz
A287	CRR1692300	A287.338F_806R	A287.338F_806R.R1.raw.fastq.gz	A287.338F_806R.R2.raw.fastq.gz
A288	CRR1692301	A288.338F_806R	A288.338F_806R.R1.raw.fastq.gz	A288.338F_806R.R2.raw.fastq.gz
A289	CRR1692302	A289.338F_806R	A289.338F_806R.R1.raw.fastq.gz	A289.338F_806R.R2.raw.fastq.gz
A29	CRR1692303	A29.338F_806R	A29.338F_806R.R1.raw.fastq.gz	A29.338F_806R.R2.raw.fastq.gz
A290	CRR1692304	A290.338F_806R	A290.338F_806R.R1.raw.fastq.gz	A290.338F_806R.R2.raw.fastq.gz
A291	CRR1692305	A291.338F_806R	A291.338F_806R.R1.raw.fastq.gz	A291.338F_806R.R2.raw.fastq.gz
A292	CRR1692306	A292.338F_806R	A292.338F_806R.R1.raw.fastq.gz	A292.338F_806R.R2.raw.fastq.gz
A293	CRR1692307	A293.338F_806R	A293.338F_806R.R1.raw.fastq.gz	A293.338F_806R.R2.raw.fastq.gz
A294	CRR1692308	A294.338F_806R	A294.338F_806R.R1.raw.fastq.gz	A294.338F_806R.R2.raw.fastq.gz
A295	CRR1692309	A295.338F_806R	A295.338F_806R.R1.raw.fastq.gz	A295.338F_806R.R2.raw.fastq.gz
A296	CRR1692310	A296.338F_806R	A296.338F_806R.R1.raw.fastq.gz	A296.338F_806R.R2.raw.fastq.gz
A297	CRR1692311	A297.338F_806R	A297.338F_806R.R1.raw.fastq.gz	A297.338F_806R.R2.raw.fastq.gz
A298	CRR1692312	A298.338F_806R	A298.338F_806R.R1.raw.fastq.gz	A298.338F_806R.R2.raw.fastq.gz
A299	CRR1692313	A299.338F_806R	A299.338F_806R.R1.raw.fastq.gz	A299.338F_806R.R2.raw.fastq.gz
A30	CRR1692314	A30.338F_806R	A30.338F_806R.R1.raw.fastq.gz	A30.338F_806R.R2.raw.fastq.gz
A300	CRR1692315	A300.338F_806R	A300.338F_806R.R1.raw.fastq.gz	A300.338F_806R.R2.raw.fastq.gz
A301	CRR1692316	A301.338F_806R	A301.338F_806R.R1.raw.fastq.gz	A301.338F_806R.R2.raw.fastq.gz
A302	CRR1692317	A302.338F_806R	A302.338F_806R.R1.raw.fastq.gz	A302.338F_806R.R2.raw.fastq.gz
A303	CRR1692318	A303.338F_806R	A303.338F_806R.R1.raw.fastq.gz	A303.338F_806R.R2.raw.fastq.gz
A304	CRR1692319	A304.338F_806R	A304.338F_806R.R1.raw.fastq.gz	A304.338F_806R.R2.raw.fastq.gz
A305	CRR1692320	A305.338F_806R	A305.338F_806R.R1.raw.fastq.gz	A305.338F_806R.R2.raw.fastq.gz
A306	CRR1692321	A306.338F_806R	A306.338F_806R.R1.raw.fastq.gz	A306.338F_806R.R2.raw.fastq.gz
A307	CRR1692322	A307.338F_806R	A307.338F_806R.R1.raw.fastq.gz	A307.338F_806R.R2.raw.fastq.gz
A308	CRR1692323	A308.338F_806R	A308.338F_806R.R1.raw.fastq.gz	A308.338F_806R.R2.raw.fastq.gz
A309	CRR1692324	A309.338F_806R	A309.338F_806R.R1.raw.fastq.gz	A309.338F_806R.R2.raw.fastq.gz
A31	CRR1692325	A31.338F_806R	A31.338F_806R.R1.raw.fastq.gz	A31.338F_806R.R2.raw.fastq.gz
A310	CRR1692326	A310.338F_806R	A310.338F_806R.R1.raw.fastq.gz	A310.338F_806R.R2.raw.fastq.gz
A311	CRR1692327	A311.338F_806R	A311.338F_806R.R1.raw.fastq.gz	A311.338F_806R.R2.raw.fastq.gz
A312	CRR1692328	A312.338F_806R	A312.338F_806R.R1.raw.fastq.gz	A312.338F_806R.R2.raw.fastq.gz
A313	CRR1692329	A313.338F_806R	A313.338F_806R.R1.raw.fastq.gz	A313.338F_806R.R2.raw.fastq.gz
A314	CRR1692330	A314.338F_806R	A314.338F_806R.R1.raw.fastq.gz	A314.338F_806R.R2.raw.fastq.gz
A315	CRR1692331	A315.338F_806R	A315.338F_806R.R1.raw.fastq.gz	A315.338F_806R.R2.raw.fastq.gz
A316	CRR1692332	A316.338F_806R	A316.338F_806R.R1.raw.fastq.gz	A316.338F_806R.R2.raw.fastq.gz
A317	CRR1692333	A317.338F_806R	A317.338F_806R.R1.raw.fastq.gz	A317.338F_806R.R2.raw.fastq.gz
A318	CRR1692334	A318.338F_806R	A318.338F_806R.R1.raw.fastq.gz	A318.338F_806R.R2.raw.fastq.gz
A319	CRR1692335	A319.338F_806R	A319.338F_806R.R1.raw.fastq.gz	A319.338F_806R.R2.raw.fastq.gz
A32	CRR1692336	A32.338F_806R	A32.338F_806R.R1.raw.fastq.gz	A32.338F_806R.R2.raw.fastq.gz
A320	CRR1692337	A320.338F_806R	A320.338F_806R.R1.raw.fastq.gz	A320.338F_806R.R2.raw.fastq.gz
A321	CRR1692338	A321.338F_806R	A321.338F_806R.R1.raw.fastq.gz	A321.338F_806R.R2.raw.fastq.gz
A322	CRR1692339	A322.338F_806R	A322.338F_806R.R1.raw.fastq.gz	A322.338F_806R.R2.raw.fastq.gz
A323	CRR1692340	A323.338F_806R	A323.338F_806R.R1.raw.fastq.gz	A323.338F_806R.R2.raw.fastq.gz
A325	CRR1692341	A325.338F_806R	A325.338F_806R.R1.raw.fastq.gz	A325.338F_806R.R2.raw.fastq.gz
A326	CRR1692342	A326.338F_806R	A326.338F_806R.R1.raw.fastq.gz	A326.338F_806R.R2.raw.fastq.gz
A327	CRR1692343	A327.338F_806R	A327.338F_806R.R1.raw.fastq.gz	A327.338F_806R.R2.raw.fastq.gz
A328	CRR1692344	A328.338F_806R	A328.338F_806R.R1.raw.fastq.gz	A328.338F_806R.R2.raw.fastq.gz
A329	CRR1692345	A329.338F_806R	A329.338F_806R.R1.raw.fastq.gz	A329.338F_806R.R2.raw.fastq.gz
A33	CRR1692346	A33.338F_806R	A33.338F_806R.R1.raw.fastq.gz	A33.338F_806R.R2.raw.fastq.gz
A330	CRR1692347	A330.338F_806R	A330.338F_806R.R1.raw.fastq.gz	A330.338F_806R.R2.raw.fastq.gz
A331	CRR1692348	A331.338F_806R	A331.338F_806R.R1.raw.fastq.gz	A331.338F_806R.R2.raw.fastq.gz
A332	CRR1692349	A332.338F_806R	A332.338F_806R.R1.raw.fastq.gz	A332.338F_806R.R2.raw.fastq.gz
A333	CRR1692350	A333.338F_806R	A333.338F_806R.R1.raw.fastq.gz	A333.338F_806R.R2.raw.fastq.gz
A334	CRR1692351	A334.338F_806R	A334.338F_806R.R1.raw.fastq.gz	A334.338F_806R.R2.raw.fastq.gz
A335	CRR1692352	A335.338F_806R	A335.338F_806R.R1.raw.fastq.gz	A335.338F_806R.R2.raw.fastq.gz
A336	CRR1692353	A336.338F_806R	A336.338F_806R.R1.raw.fastq.gz	A336.338F_806R.R2.raw.fastq.gz
A337	CRR1692354	A337.338F_806R	A337.338F_806R.R1.raw.fastq.gz	A337.338F_806R.R2.raw.fastq.gz
A338	CRR1692355	A338.338F_806R	A338.338F_806R.R1.raw.fastq.gz	A338.338F_806R.R2.raw.fastq.gz
A339	CRR1692356	A339.338F_806R	A339.338F_806R.R1.raw.fastq.gz	A339.338F_806R.R2.raw.fastq.gz
A34	CRR1692357	A34.338F_806R	A34.338F_806R.R1.raw.fastq.gz	A34.338F_806R.R2.raw.fastq.gz
A340	CRR1692358	A340.338F_806R	A340.338F_806R.R1.raw.fastq.gz	A340.338F_806R.R2.raw.fastq.gz
A341	CRR1692359	A341.338F_806R	A341.338F_806R.R1.raw.fastq.gz	A341.338F_806R.R2.raw.fastq.gz
A342	CRR1692360	A342.338F_806R	A342.338F_806R.R1.raw.fastq.gz	A342.338F_806R.R2.raw.fastq.gz
A343	CRR1692361	A343.338F_806R	A343.338F_806R.R1.raw.fastq.gz	A343.338F_806R.R2.raw.fastq.gz
A344	CRR1692362	A344.338F_806R	A344.338F_806R.R1.raw.fastq.gz	A344.338F_806R.R2.raw.fastq.gz
A345	CRR1692363	A345.338F_806R	A345.338F_806R.R1.raw.fastq.gz	A345.338F_806R.R2.raw.fastq.gz
A346	CRR1692364	A346.338F_806R	A346.338F_806R.R1.raw.fastq.gz	A346.338F_806R.R2.raw.fastq.gz
A347	CRR1692365	A347.338F_806R	A347.338F_806R.R1.raw.fastq.gz	A347.338F_806R.R2.raw.fastq.gz
A348	CRR1692366	A348.338F_806R	A348.338F_806R.R1.raw.fastq.gz	A348.338F_806R.R2.raw.fastq.gz
A35	CRR1692367	A35.338F_806R	A35.338F_806R.R1.raw.fastq.gz	A35.338F_806R.R2.raw.fastq.gz
A36	CRR1692368	A36.338F_806R	A36.338F_806R.R1.raw.fastq.gz	A36.338F_806R.R2.raw.fastq.gz
A37	CRR1692369	A37.338F_806R	A37.338F_806R.R1.raw.fastq.gz	A37.338F_806R.R2.raw.fastq.gz
A38	CRR1692370	A38.338F_806R	A38.338F_806R.R1.raw.fastq.gz	A38.338F_806R.R2.raw.fastq.gz
A39	CRR1692371	A39.338F_806R	A39.338F_806R.R1.raw.fastq.gz	A39.338F_806R.R2.raw.fastq.gz
A40	CRR1692372	A40.338F_806R	A40.338F_806R.R1.raw.fastq.gz	A40.338F_806R.R2.raw.fastq.gz
A41	CRR1692373	A41.338F_806R	A41.338F_806R.R1.raw.fastq.gz	A41.338F_806R.R2.raw.fastq.gz
A42	CRR1692374	A42.338F_806R	A42.338F_806R.R1.raw.fastq.gz	A42.338F_806R.R2.raw.fastq.gz
A43	CRR1692375	A43.338F_806R	A43.338F_806R.R1.raw.fastq.gz	A43.338F_806R.R2.raw.fastq.gz
A44	CRR1692376	A44.338F_806R	A44.338F_806R.R1.raw.fastq.gz	A44.338F_806R.R2.raw.fastq.gz
A45	CRR1692377	A45.338F_806R	A45.338F_806R.R1.raw.fastq.gz	A45.338F_806R.R2.raw.fastq.gz
A57	CRR1692378	A57.338F_806R	A57.338F_806R.R1.raw.fastq.gz	A57.338F_806R.R2.raw.fastq.gz
A58	CRR1692379	A58.338F_806R	A58.338F_806R.R1.raw.fastq.gz	A58.338F_806R.R2.raw.fastq.gz
A60	CRR1692380	A60.338F_806R	A60.338F_806R.R1.raw.fastq.gz	A60.338F_806R.R2.raw.fastq.gz
A62	CRR1692381	A62.338F_806R	A62.338F_806R.R1.raw.fastq.gz	A62.338F_806R.R2.raw.fastq.gz
A65	CRR1692382	A65.338F_806R	A65.338F_806R.R1.raw.fastq.gz	A65.338F_806R.R2.raw.fastq.gz
A66	CRR1692383	A66.338F_806R	A66.338F_806R.R1.raw.fastq.gz	A66.338F_806R.R2.raw.fastq.gz
A68	CRR1692384	A68.338F_806R	A68.338F_806R.R1.raw.fastq.gz	A68.338F_806R.R2.raw.fastq.gz
A69	CRR1692385	A69.338F_806R	A69.338F_806R.R1.raw.fastq.gz	A69.338F_806R.R2.raw.fastq.gz
A7	CRR1692386	A7.338F_806R	A7.338F_806R.R1.raw.fastq.gz	A7.338F_806R.R2.raw.fastq.gz
A70	CRR1692387	A70.338F_806R	A70.338F_806R.R1.raw.fastq.gz	A70.338F_806R.R2.raw.fastq.gz
A72	CRR1692388	A72.338F_806R	A72.338F_806R.R1.raw.fastq.gz	A72.338F_806R.R2.raw.fastq.gz
A73	CRR1692389	A73.338F_806R	A73.338F_806R.R1.raw.fastq.gz	A73.338F_806R.R2.raw.fastq.gz
A74	CRR1692390	A74.338F_806R	A74.338F_806R.R1.raw.fastq.gz	A74.338F_806R.R2.raw.fastq.gz
A75	CRR1692391	A75.338F_806R	A75.338F_806R.R1.raw.fastq.gz	A75.338F_806R.R2.raw.fastq.gz
A76	CRR1692392	A76.338F_806R	A76.338F_806R.R1.raw.fastq.gz	A76.338F_806R.R2.raw.fastq.gz
A77	CRR1692393	A77.338F_806R	A77.338F_806R.R1.raw.fastq.gz	A77.338F_806R.R2.raw.fastq.gz
A78	CRR1692394	A78.338F_806R	A78.338F_806R.R1.raw.fastq.gz	A78.338F_806R.R2.raw.fastq.gz
A81	CRR1692395	A81.338F_806R	A81.338F_806R.R1.raw.fastq.gz	A81.338F_806R.R2.raw.fastq.gz
A83	CRR1692396	A83.338F_806R	A83.338F_806R.R1.raw.fastq.gz	A83.338F_806R.R2.raw.fastq.gz
A84	CRR1692397	A84.338F_806R	A84.338F_806R.R1.raw.fastq.gz	A84.338F_806R.R2.raw.fastq.gz
A85	CRR1692398	A85.338F_806R	A85.338F_806R.R1.raw.fastq.gz	A85.338F_806R.R2.raw.fastq.gz
A88	CRR1692399	A88.338F_806R	A88.338F_806R.R1.raw.fastq.gz	A88.338F_806R.R2.raw.fastq.gz
A89	CRR1692400	A89.338F_806R	A89.338F_806R.R1.raw.fastq.gz	A89.338F_806R.R2.raw.fastq.gz
A9	CRR1692401	A9.338F_806R	A9.338F_806R.R1.raw.fastq.gz	A9.338F_806R.R2.raw.fastq.gz
A90	CRR1692402	A90.338F_806R	A90.338F_806R.R1.raw.fastq.gz	A90.338F_806R.R2.raw.fastq.gz
A91	CRR1692403	A91.338F_806R	A91.338F_806R.R1.raw.fastq.gz	A91.338F_806R.R2.raw.fastq.gz
A92	CRR1692404	A92.338F_806R	A92.338F_806R.R1.raw.fastq.gz	A92.338F_806R.R2.raw.fastq.gz
A93	CRR1692405	A93.338F_806R	A93.338F_806R.R1.raw.fastq.gz	A93.338F_806R.R2.raw.fastq.gz
A94	CRR1692406	A94.338F_806R	A94.338F_806R.R1.raw.fastq.gz	A94.338F_806R.R2.raw.fastq.gz
A96	CRR1692407	A96.338F_806R	A96.338F_806R.R1.raw.fastq.gz	A96.338F_806R.R2.raw.fastq.gz
A97	CRR1692408	A97.338F_806R	A97.338F_806R.R1.raw.fastq.gz	A97.338F_806R.R2.raw.fastq.gz
A98	CRR1692409	A98.338F_806R	A98.338F_806R.R1.raw.fastq.gz	A98.338F_806R.R2.raw.fastq.gz
A99	CRR1692410	A99.338F_806R	A99.338F_806R.R1.raw.fastq.gz	A99.338F_806R.R2.raw.fastq.gz
B1	CRR1692411	B1.338F_806R	B1.338F_806R.R1.raw.fastq.gz	B1.338F_806R.R2.raw.fastq.gz
B10	CRR1692412	B10.338F_806R	B10.338F_806R.R1.raw.fastq.gz	B10.338F_806R.R2.raw.fastq.gz
B11	CRR1692413	B11.338F_806R	B11.338F_806R.R1.raw.fastq.gz	B11.338F_806R.R2.raw.fastq.gz
B12	CRR1692414	B12.338F_806R	B12.338F_806R.R1.raw.fastq.gz	B12.338F_806R.R2.raw.fastq.gz
B13	CRR1692415	B13.338F_806R	B13.338F_806R.R1.raw.fastq.gz	B13.338F_806R.R2.raw.fastq.gz
B18	CRR1692416	B18.338F_806R	B18.338F_806R.R1.raw.fastq.gz	B18.338F_806R.R2.raw.fastq.gz
B2	CRR1692417	B2.338F_806R	B2.338F_806R.R1.raw.fastq.gz	B2.338F_806R.R2.raw.fastq.gz
B23	CRR1692418	B23.338F_806R	B23.338F_806R.R1.raw.fastq.gz	B23.338F_806R.R2.raw.fastq.gz
B26	CRR1692419	B26.338F_806R	B26.338F_806R.R1.raw.fastq.gz	B26.338F_806R.R2.raw.fastq.gz
B30	CRR1692420	B30.338F_806R	B30.338F_806R.R1.raw.fastq.gz	B30.338F_806R.R2.raw.fastq.gz
B31	CRR1692421	B31.338F_806R	B31.338F_806R.R1.raw.fastq.gz	B31.338F_806R.R2.raw.fastq.gz
B33	CRR1692422	B33.338F_806R	B33.338F_806R.R1.raw.fastq.gz	B33.338F_806R.R2.raw.fastq.gz
B35	CRR1692423	B35.338F_806R	B35.338F_806R.R1.raw.fastq.gz	B35.338F_806R.R2.raw.fastq.gz
B38	CRR1692424	B38.338F_806R	B38.338F_806R.R1.raw.fastq.gz	B38.338F_806R.R2.raw.fastq.gz
B39	CRR1692425	B39.338F_806R	B39.338F_806R.R1.raw.fastq.gz	B39.338F_806R.R2.raw.fastq.gz
B4	CRR1692426	B4.338F_806R	B4.338F_806R.R1.raw.fastq.gz	B4.338F_806R.R2.raw.fastq.gz
B41	CRR1692427	B41.338F_806R	B41.338F_806R.R1.raw.fastq.gz	B41.338F_806R.R2.raw.fastq.gz
B42	CRR1692428	B42.338F_806R	B42.338F_806R.R1.raw.fastq.gz	B42.338F_806R.R2.raw.fastq.gz
B43	CRR1692429	B43.338F_806R	B43.338F_806R.R1.raw.fastq.gz	B43.338F_806R.R2.raw.fastq.gz
B44	CRR1692430	B44.338F_806R	B44.338F_806R.R1.raw.fastq.gz	B44.338F_806R.R2.raw.fastq.gz
B46	CRR1692431	B46.338F_806R	B46.338F_806R.R1.raw.fastq.gz	B46.338F_806R.R2.raw.fastq.gz
B48	CRR1692432	B48.338F_806R	B48.338F_806R.R1.raw.fastq.gz	B48.338F_806R.R2.raw.fastq.gz
B49	CRR1692433	B49.338F_806R	B49.338F_806R.R1.raw.fastq.gz	B49.338F_806R.R2.raw.fastq.gz
B5	CRR1692434	B5.338F_806R	B5.338F_806R.R1.raw.fastq.gz	B5.338F_806R.R2.raw.fastq.gz
B50	CRR1692435	B50.338F_806R	B50.338F_806R.R1.raw.fastq.gz	B50.338F_806R.R2.raw.fastq.gz
B51	CRR1692436	B51.338F_806R	B51.338F_806R.R1.raw.fastq.gz	B51.338F_806R.R2.raw.fastq.gz
B52	CRR1692437	B52.338F_806R	B52.338F_806R.R1.raw.fastq.gz	B52.338F_806R.R2.raw.fastq.gz
B53	CRR1692438	B53.338F_806R	B53.338F_806R.R1.raw.fastq.gz	B53.338F_806R.R2.raw.fastq.gz
B55	CRR1692439	B55.338F_806R	B55.338F_806R.R1.raw.fastq.gz	B55.338F_806R.R2.raw.fastq.gz
B56	CRR1692440	B56.338F_806R	B56.338F_806R.R1.raw.fastq.gz	B56.338F_806R.R2.raw.fastq.gz
B57	CRR1692441	B57.338F_806R	B57.338F_806R.R1.raw.fastq.gz	B57.338F_806R.R2.raw.fastq.gz
B58	CRR1692442	B58.338F_806R	B58.338F_806R.R1.raw.fastq.gz	B58.338F_806R.R2.raw.fastq.gz
B59	CRR1692443	B59.338F_806R	B59.338F_806R.R1.raw.fastq.gz	B59.338F_806R.R2.raw.fastq.gz
B6	CRR1692444	B6.338F_806R	B6.338F_806R.R1.raw.fastq.gz	B6.338F_806R.R2.raw.fastq.gz
B60	CRR1692445	B60.338F_806R	B60.338F_806R.R1.raw.fastq.gz	B60.338F_806R.R2.raw.fastq.gz
B61	CRR1692446	B61.338F_806R	B61.338F_806R.R1.raw.fastq.gz	B61.338F_806R.R2.raw.fastq.gz
B62	CRR1692447	B62.338F_806R	B62.338F_806R.R1.raw.fastq.gz	B62.338F_806R.R2.raw.fastq.gz
B63	CRR1692448	B63.338F_806R	B63.338F_806R.R1.raw.fastq.gz	B63.338F_806R.R2.raw.fastq.gz
B64	CRR1692449	B64.338F_806R	B64.338F_806R.R1.raw.fastq.gz	B64.338F_806R.R2.raw.fastq.gz
B65	CRR1692450	B65.338F_806R	B65.338F_806R.R1.raw.fastq.gz	B65.338F_806R.R2.raw.fastq.gz
B66	CRR1692451	B66.338F_806R	B66.338F_806R.R1.raw.fastq.gz	B66.338F_806R.R2.raw.fastq.gz
B67	CRR1692452	B67.338F_806R	B67.338F_806R.R1.raw.fastq.gz	B67.338F_806R.R2.raw.fastq.gz
B68	CRR1692453	B68.338F_806R	B68.338F_806R.R1.raw.fastq.gz	B68.338F_806R.R2.raw.fastq.gz
B69	CRR1692454	B69.338F_806R	B69.338F_806R.R1.raw.fastq.gz	B69.338F_806R.R2.raw.fastq.gz
B7	CRR1692455	B7.338F_806R	B7.338F_806R.R1.raw.fastq.gz	B7.338F_806R.R2.raw.fastq.gz
B70	CRR1692456	B70.338F_806R	B70.338F_806R.R1.raw.fastq.gz	B70.338F_806R.R2.raw.fastq.gz
B71	CRR1692457	B71.338F_806R	B71.338F_806R.R1.raw.fastq.gz	B71.338F_806R.R2.raw.fastq.gz
B72	CRR1692458	B72.338F_806R	B72.338F_806R.R1.raw.fastq.gz	B72.338F_806R.R2.raw.fastq.gz
B73	CRR1692459	B73.338F_806R	B73.338F_806R.R1.raw.fastq.gz	B73.338F_806R.R2.raw.fastq.gz
B74	CRR1692460	B74.338F_806R	B74.338F_806R.R1.raw.fastq.gz	B74.338F_806R.R2.raw.fastq.gz
B75	CRR1692461	B75.338F_806R	B75.338F_806R.R1.raw.fastq.gz	B75.338F_806R.R2.raw.fastq.gz
B76	CRR1692462	B76.338F_806R	B76.338F_806R.R1.raw.fastq.gz	B76.338F_806R.R2.raw.fastq.gz
B77	CRR1692463	B77.338F_806R	B77.338F_806R.R1.raw.fastq.gz	B77.338F_806R.R2.raw.fastq.gz
B78	CRR1692464	B78.338F_806R	B78.338F_806R.R1.raw.fastq.gz	B78.338F_806R.R2.raw.fastq.gz
B79	CRR1692465	B79.338F_806R	B79.338F_806R.R1.raw.fastq.gz	B79.338F_806R.R2.raw.fastq.gz
B8	CRR1692466	B8.338F_806R	B8.338F_806R.R1.raw.fastq.gz	B8.338F_806R.R2.raw.fastq.gz
B9	CRR1692467	B9.338F_806R	B9.338F_806R.R1.raw.fastq.gz	B9.338F_806R.R2.raw.fastq.gz
H1	CRR1692468	H1.338F_806R	H1.338F_806R.R1.raw.fastq.gz	H1.338F_806R.R2.raw.fastq.gz
H10	CRR1692469	H10.338F_806R	H10.338F_806R.R1.raw.fastq.gz	H10.338F_806R.R2.raw.fastq.gz
H11	CRR1692470	H11.338F_806R	H11.338F_806R.R1.raw.fastq.gz	H11.338F_806R.R2.raw.fastq.gz
H12	CRR1692471	H12.338F_806R	H12.338F_806R.R1.raw.fastq.gz	H12.338F_806R.R2.raw.fastq.gz
H13	CRR1692472	H13.338F_806R	H13.338F_806R.R1.raw.fastq.gz	H13.338F_806R.R2.raw.fastq.gz
H14	CRR1692473	H14.338F_806R	H14.338F_806R.R1.raw.fastq.gz	H14.338F_806R.R2.raw.fastq.gz
H15	CRR1692474	H15.338F_806R	H15.338F_806R.R1.raw.fastq.gz	H15.338F_806R.R2.raw.fastq.gz
H16	CRR1692475	H16.338F_806R	H16.338F_806R.R1.raw.fastq.gz	H16.338F_806R.R2.raw.fastq.gz
H17	CRR1692476	H17.338F_806R	H17.338F_806R.R1.raw.fastq.gz	H17.338F_806R.R2.raw.fastq.gz
H18	CRR1692477	H18.338F_806R	H18.338F_806R.R1.raw.fastq.gz	H18.338F_806R.R2.raw.fastq.gz
H19	CRR1692478	H19.338F_806R	H19.338F_806R.R1.raw.fastq.gz	H19.338F_806R.R2.raw.fastq.gz
H2	CRR1692479	H2.338F_806R	H2.338F_806R.R1.raw.fastq.gz	H2.338F_806R.R2.raw.fastq.gz
H20	CRR1692480	H20.338F_806R	H20.338F_806R.R1.raw.fastq.gz	H20.338F_806R.R2.raw.fastq.gz
H21	CRR1692481	H21.338F_806R	H21.338F_806R.R1.raw.fastq.gz	H21.338F_806R.R2.raw.fastq.gz
H22	CRR1692482	H22.338F_806R	H22.338F_806R.R1.raw.fastq.gz	H22.338F_806R.R2.raw.fastq.gz
H25	CRR1692483	H25.338F_806R	H25.338F_806R.R1.raw.fastq.gz	H25.338F_806R.R2.raw.fastq.gz
H26	CRR1692484	H26.338F_806R	H26.338F_806R.R1.raw.fastq.gz	H26.338F_806R.R2.raw.fastq.gz
H27	CRR1692485	H27.338F_806R	H27.338F_806R.R1.raw.fastq.gz	H27.338F_806R.R2.raw.fastq.gz
H28	CRR1692486	H28.338F_806R	H28.338F_806R.R1.raw.fastq.gz	H28.338F_806R.R2.raw.fastq.gz
H29	CRR1692487	H29.338F_806R	H29.338F_806R.R1.raw.fastq.gz	H29.338F_806R.R2.raw.fastq.gz
H3	CRR1692488	H3.338F_806R	H3.338F_806R.R1.raw.fastq.gz	H3.338F_806R.R2.raw.fastq.gz
H30	CRR1692489	H30.338F_806R	H30.338F_806R.R1.raw.fastq.gz	H30.338F_806R.R2.raw.fastq.gz
H31	CRR1692490	H31.338F_806R	H31.338F_806R.R1.raw.fastq.gz	H31.338F_806R.R2.raw.fastq.gz
H32	CRR1692491	H32.338F_806R	H32.338F_806R.R1.raw.fastq.gz	H32.338F_806R.R2.raw.fastq.gz
H33	CRR1692492	H33.338F_806R	H33.338F_806R.R1.raw.fastq.gz	H33.338F_806R.R2.raw.fastq.gz
H34	CRR1692493	H34.338F_806R	H34.338F_806R.R1.raw.fastq.gz	H34.338F_806R.R2.raw.fastq.gz
H35	CRR1692494	H35.338F_806R	H35.338F_806R.R1.raw.fastq.gz	H35.338F_806R.R2.raw.fastq.gz
H36	CRR1692495	H36.338F_806R	H36.338F_806R.R1.raw.fastq.gz	H36.338F_806R.R2.raw.fastq.gz
H37	CRR1692496	H37.338F_806R	H37.338F_806R.R1.raw.fastq.gz	H37.338F_806R.R2.raw.fastq.gz
H38	CRR1692497	H38.338F_806R	H38.338F_806R.R1.raw.fastq.gz	H38.338F_806R.R2.raw.fastq.gz
H39	CRR1692498	H39.338F_806R	H39.338F_806R.R1.raw.fastq.gz	H39.338F_806R.R2.raw.fastq.gz
H4	CRR1692499	H4.338F_806R	H4.338F_806R.R1.raw.fastq.gz	H4.338F_806R.R2.raw.fastq.gz
H40	CRR1692500	H40.338F_806R	H40.338F_806R.R1.raw.fastq.gz	H40.338F_806R.R2.raw.fastq.gz
H41	CRR1692501	H41.338F_806R	H41.338F_806R.R1.raw.fastq.gz	H41.338F_806R.R2.raw.fastq.gz
H42	CRR1692502	H42.338F_806R	H42.338F_806R.R1.raw.fastq.gz	H42.338F_806R.R2.raw.fastq.gz
H43	CRR1692503	H43.338F_806R	H43.338F_806R.R1.raw.fastq.gz	H43.338F_806R.R2.raw.fastq.gz
H44	CRR1692504	H44.338F_806R	H44.338F_806R.R1.raw.fastq.gz	H44.338F_806R.R2.raw.fastq.gz
H45	CRR1692505	H45.338F_806R	H45.338F_806R.R1.raw.fastq.gz	H45.338F_806R.R2.raw.fastq.gz
H46	CRR1692506	H46.338F_806R	H46.338F_806R.R1.raw.fastq.gz	H46.338F_806R.R2.raw.fastq.gz
H47	CRR1692507	H47.338F_806R	H47.338F_806R.R1.raw.fastq.gz	H47.338F_806R.R2.raw.fastq.gz
H49	CRR1692508	H49.338F_806R	H49.338F_806R.R1.raw.fastq.gz	H49.338F_806R.R2.raw.fastq.gz
H5	CRR1692509	H5.338F_806R	H5.338F_806R.R1.raw.fastq.gz	H5.338F_806R.R2.raw.fastq.gz
H52	CRR1692510	H52.338F_806R	H52.338F_806R.R1.raw.fastq.gz	H52.338F_806R.R2.raw.fastq.gz
H53	CRR1692511	H53.338F_806R	H53.338F_806R.R1.raw.fastq.gz	H53.338F_806R.R2.raw.fastq.gz
H54	CRR1692512	H54.338F_806R	H54.338F_806R.R1.raw.fastq.gz	H54.338F_806R.R2.raw.fastq.gz
H55	CRR1692513	H55.338F_806R	H55.338F_806R.R1.raw.fastq.gz	H55.338F_806R.R2.raw.fastq.gz
H56	CRR1692514	H56.338F_806R	H56.338F_806R.R1.raw.fastq.gz	H56.338F_806R.R2.raw.fastq.gz
H57	CRR1692515	H57.338F_806R	H57.338F_806R.R1.raw.fastq.gz	H57.338F_806R.R2.raw.fastq.gz
H58	CRR1692516	H58.338F_806R	H58.338F_806R.R1.raw.fastq.gz	H58.338F_806R.R2.raw.fastq.gz
H6	CRR1692517	H6.338F_806R	H6.338F_806R.R1.raw.fastq.gz	H6.338F_806R.R2.raw.fastq.gz
H60	CRR1692518	H60.338F_806R	H60.338F_806R.R1.raw.fastq.gz	H60.338F_806R.R2.raw.fastq.gz
H61	CRR1692519	H61.338F_806R	H61.338F_806R.R1.raw.fastq.gz	H61.338F_806R.R2.raw.fastq.gz
H62	CRR1692520	H62.338F_806R	H62.338F_806R.R1.raw.fastq.gz	H62.338F_806R.R2.raw.fastq.gz
H63	CRR1692521	H63.338F_806R	H63.338F_806R.R1.raw.fastq.gz	H63.338F_806R.R2.raw.fastq.gz
H64	CRR1692522	H64.338F_806R	H64.338F_806R.R1.raw.fastq.gz	H64.338F_806R.R2.raw.fastq.gz
H65	CRR1692523	H65.338F_806R	H65.338F_806R.R1.raw.fastq.gz	H65.338F_806R.R2.raw.fastq.gz
H66	CRR1692524	H66.338F_806R	H66.338F_806R.R1.raw.fastq.gz	H66.338F_806R.R2.raw.fastq.gz
H67	CRR1692525	H67.338F_806R	H67.338F_806R.R1.raw.fastq.gz	H67.338F_806R.R2.raw.fastq.gz
H68	CRR1692526	H68.338F_806R	H68.338F_806R.R1.raw.fastq.gz	H68.338F_806R.R2.raw.fastq.gz
H7	CRR1692527	H7.338F_806R	H7.338F_806R.R1.raw.fastq.gz	H7.338F_806R.R2.raw.fastq.gz
H70	CRR1692528	H70.338F_806R	H70.338F_806R.R1.raw.fastq.gz	H70.338F_806R.R2.raw.fastq.gz
H71	CRR1692529	H71.338F_806R	H71.338F_806R.R1.raw.fastq.gz	H71.338F_806R.R2.raw.fastq.gz
H72	CRR1692530	H72.338F_806R	H72.338F_806R.R1.raw.fastq.gz	H72.338F_806R.R2.raw.fastq.gz
H73	CRR1692531	H73.338F_806R	H73.338F_806R.R1.raw.fastq.gz	H73.338F_806R.R2.raw.fastq.gz
H74	CRR1692532	H74.338F_806R	H74.338F_806R.R1.raw.fastq.gz	H74.338F_806R.R2.raw.fastq.gz
H75	CRR1692533	H75.338F_806R	H75.338F_806R.R1.raw.fastq.gz	H75.338F_806R.R2.raw.fastq.gz
H76	CRR1692534	H76.338F_806R	H76.338F_806R.R1.raw.fastq.gz	H76.338F_806R.R2.raw.fastq.gz
H77	CRR1692535	H77.338F_806R	H77.338F_806R.R1.raw.fastq.gz	H77.338F_806R.R2.raw.fastq.gz
H78	CRR1692536	H78.338F_806R	H78.338F_806R.R1.raw.fastq.gz	H78.338F_806R.R2.raw.fastq.gz
H79	CRR1692537	H79.338F_806R	H79.338F_806R.R1.raw.fastq.gz	H79.338F_806R.R2.raw.fastq.gz
H8	CRR1692538	H8.338F_806R	H8.338F_806R.R1.raw.fastq.gz	H8.338F_806R.R2.raw.fastq.gz
H83	CRR1692539	H83.338F_806R	H83.338F_806R.R1.raw.fastq.gz	H83.338F_806R.R2.raw.fastq.gz
H84	CRR1692540	H84.338F_806R	H84.338F_806R.R1.raw.fastq.gz	H84.338F_806R.R2.raw.fastq.gz
H85	CRR1692541	H85.338F_806R	H85.338F_806R.R1.raw.fastq.gz	H85.338F_806R.R2.raw.fastq.gz
H86	CRR1692542	H86.338F_806R	H86.338F_806R.R1.raw.fastq.gz	H86.338F_806R.R2.raw.fastq.gz
H87	CRR1692543	H87.338F_806R	H87.338F_806R.R1.raw.fastq.gz	H87.338F_806R.R2.raw.fastq.gz
H9	CRR1692544	H9.338F_806R	H9.338F_806R.R1.raw.fastq.gz	H9.338F_806R.R2.raw.fastq.gz
N1	CRR1692545	N1.338F_806R	N1.338F_806R.R1.raw.fastq.gz	N1.338F_806R.R2.raw.fastq.gz
N10	CRR1692546	N10.338F_806R	N10.338F_806R.R1.raw.fastq.gz	N10.338F_806R.R2.raw.fastq.gz
N11	CRR1692547	N11.338F_806R	N11.338F_806R.R1.raw.fastq.gz	N11.338F_806R.R2.raw.fastq.gz
N12	CRR1692548	N12.338F_806R	N12.338F_806R.R1.raw.fastq.gz	N12.338F_806R.R2.raw.fastq.gz
N13	CRR1692549	N13.338F_806R	N13.338F_806R.R1.raw.fastq.gz	N13.338F_806R.R2.raw.fastq.gz
N14	CRR1692550	N14.338F_806R	N14.338F_806R.R1.raw.fastq.gz	N14.338F_806R.R2.raw.fastq.gz
N15	CRR1692551	N15.338F_806R	N15.338F_806R.R1.raw.fastq.gz	N15.338F_806R.R2.raw.fastq.gz
N2	CRR1692552	N2.338F_806R	N2.338F_806R.R1.raw.fastq.gz	N2.338F_806R.R2.raw.fastq.gz
N3	CRR1692553	N3.338F_806R	N3.338F_806R.R1.raw.fastq.gz	N3.338F_806R.R2.raw.fastq.gz
N4	CRR1692554	N4.338F_806R	N4.338F_806R.R1.raw.fastq.gz	N4.338F_806R.R2.raw.fastq.gz
N5	CRR1692555	N5.338F_806R	N5.338F_806R.R1.raw.fastq.gz	N5.338F_806R.R2.raw.fastq.gz
N6	CRR1692556	N6.338F_806R	N6.338F_806R.R1.raw.fastq.gz	N6.338F_806R.R2.raw.fastq.gz
N7	CRR1692557	N7.338F_806R	N7.338F_806R.R1.raw.fastq.gz	N7.338F_806R.R2.raw.fastq.gz
N8	CRR1692558	N8.338F_806R	N8.338F_806R.R1.raw.fastq.gz	N8.338F_806R.R2.raw.fastq.gz
N9	CRR1692559	N9.338F_806R	N9.338F_806R.R1.raw.fastq.gz	N9.338F_806R.R2.raw.fastq.gz
