# Supplementary material for: Exploring phylosymbiosis in the skin microbiome of coral reef fish: synergistic effects of environmental and host-specific factors
Source: ISME Commun. 2026 May 7;6(1):ycag121. doi: 10.1093/ismeco/ycag121 (PMC13196597; doi:10.1093/ismeco/ycag121)
Supplement: Supplementary_material_ycag121 [file supplementary_material_ycag121.zip › Supplementary Data 1.xlsx]

## Sheet: Sheet1
Sample ID	Host	Habitat	Region	sites	Order	Family	Genus	Mobility	Activity	Diet	Size	Sizec
A10	Thalassoma quinquevittatum	offshore	BW	BW1-1	Perciformes	Labridae	Thalassoma	mobile within a reef	diurnal	Microinvertivores	15.1-30 cm	17
A100	Calotomus carolinus	offshore	QLY	QLY-1	Perciformes	Scaridae	Calotomus	mobile within a reef	diurnal	Herbivores Microvores Detritivores	50.1-80 cm	54
A101	Gymnothorax thyrsoideus	offshore	BJ	BJ1	Anguilliformes	Muraenidae	Gymnothorax	sedentary	nocturnal	Crustacivores	50.1-80 cm	73.2
A102	Kyphosus cinerascens	offshore	BJ	BJ1	Perciformes	Kyphosidae	Kyphosus	mobile between reefs	diurnal	Herbivores Microvores Detritivores	50.1-80 cm	50.7
A103	Epinephelus merra	offshore	BW	BW1-2	Perciformes	Serranidae	Epinephelus	mobile within a reef	both	Crustacivores	30.1-50 cm	32
A104	Siganus argenteus	offshore	NF	NF-1	Perciformes	Siganidae	Siganus	mobile between reefs	diurnal	Herbivores Microvores Detritivores	30.1-50 cm	40
A105	Sargocentron melanospilos	offshore	NF	NF-1	Beryciformes	Holocentridae	Sargocentron	mobile within a reef	nocturnal	Crustacivores	15.1-30 cm	25
A106	Myripristis kuntee	offshore	NF	NF-1	Beryciformes	Holocentridae	Myripristis	mobile within a reef	nocturnal	Planktivores	15.1-30 cm	26
A107	Sufflamen fraenatum	offshore	NF	NF-1	Tetraodontiformes	Balistidae	Sufflamen	sedentary	diurnal	Corallivores	30.1-50 cm	38
A108	Epinephelus merra	offshore	SY	SY-1	Perciformes	Serranidae	Epinephelus	mobile within a reef	both	Crustacivores	30.1-50 cm	32
A109	Epinephelus merra	offshore	SY	SY-1	Perciformes	Serranidae	Epinephelus	mobile within a reef	both	Crustacivores	30.1-50 cm	32
A11	Cephalopholis urodeta	offshore	BW	BW1-1	Perciformes	Serranidae	Cephalopholis	sedentary	both	Crustacivores	15.1-30 cm	28
A110	Ctenochaetus striatus	offshore	SY	SY-1	Perciformes	Acanthuridae	Ctenochaetus	sedentary	diurnal	Herbivores Microvores Detritivores	15.1-30 cm	26
A111	Neoniphon opercularis	offshore	SY	SY-1	Beryciformes	Holocentridae	Neoniphon	mobile within a reef	nocturnal	Crustacivores	30.1-50 cm	35
A112	Myripristis murdjan	offshore	GQ	GQ	Beryciformes	Holocentridae	Myripristis	mobile within a reef	nocturnal	Crustacivores	15.1-30 cm	60
A113	Cantherhines pardalis	offshore	GQ	GQ	Tetraodontiformes	Monacanthidae	Cantherhines	mobile within a reef	diurnal	Sessile invertivores	15.1-30 cm	25
A114	Kyphosus vaigiensis	offshore	GQ	GQ	Perciformes	Kyphosidae	Kyphosus	mobile between reefs	diurnal	Herbivores Microvores Detritivores	50.1-80 cm	70
A115	Thalassoma quinquevittatum	offshore	GQ	GQ	Perciformes	Labridae	Thalassoma	mobile within a reef	diurnal	Microinvertivores	15.1-30 cm	17
A116	Thalassoma quinquevittatum	offshore	GQ	GQ	Perciformes	Labridae	Thalassoma	mobile within a reef	diurnal	Microinvertivores	15.1-30 cm	17
A117	Chaetodon punctatofasciatus	offshore	GQ	GQ	Perciformes	Chaetodontidae	Chaetodon	sedentary	diurnal	Corallivores	7.1-15 cm	12
A118	Forcipiger flavissimus	offshore	GQ	GQ	Perciformes	Chaetodontidae	Forcipiger	sedentary	diurnal	Microinvertivores	15.1-30 cm	22
A119	Ctenochaetus striatus	offshore	QLY	QLY-1	Perciformes	Acanthuridae	Ctenochaetus	sedentary	diurnal	Herbivores Microvores Detritivores	15.1-30 cm	26
A12	Neoniphon sammara	offshore	BW	BW1-1	Beryciformes	Holocentridae	Neoniphon	mobile within a reef	nocturnal	Crustacivores	30.1-50 cm	32
A120	Ctenochaetus binotatus	offshore	QLY	QLY-1	Perciformes	Acanthuridae	Ctenochaetus	sedentary	diurnal	Herbivores Microvores Detritivores	15.1-30 cm	22
A121	Zebrasoma velifer	offshore	QLY	QLY-1	Perciformes	Acanthuridae	Zebrasoma	mobile within a reef	diurnal	Herbivores Microvores Detritivores	30.1-50 cm	40
A122	Cantherhines pardalis	offshore	QLY	QLY-1	Tetraodontiformes	Monacanthidae	Cantherhines	mobile within a reef	diurnal	Sessile invertivores	15.1-30 cm	25
A123	Zanclus cornutus	offshore	QLY	QLY-1	Perciformes	Zanclidae	Zanclus	mobile within a reef	diurnal	Sessile invertivores	15.1-30 cm	23
A124	Chaetodon ornatissimus	offshore	QLY	QLY-1	Perciformes	Chaetodontidae	Chaetodon	sedentary	diurnal	Corallivores	15.1-30 cm	20
A127	Cephalopholis argus	offshore	BW	BW1-1	Perciformes	Serranidae	Cephalopholis	sedentary	both	Piscivores	50.1-80 cm	60
A128	Pygoplites diacanthus	offshore	NF	NF-1	Perciformes	Pomacanthidae	Pygoplites	sedentary	diurnal	Sessile invertivores	15.1-30 cm	25
A129	Siganus argenteus	offshore	MB	MB	Perciformes	Siganidae	Siganus	mobile between reefs	diurnal	Herbivores Microvores Detritivores	30.1-50 cm	40
A13	Epinephelus hexagonatus	offshore	BW	BW2	Perciformes	Serranidae	Epinephelus	mobile within a reef	both	Piscivores	15.1-30 cm	27.5
A131	Sufflamen chrysopterum	offshore	MB	MB	Tetraodontiformes	Balistidae	Sufflamen	sedentary	diurnal	Microinvertivores	30.1-50 cm	30
A132	Myripristis murdjan	offshore	GQ	GQ	Beryciformes	Holocentridae	Myripristis	mobile within a reef	nocturnal	Crustacivores	15.1-30 cm	60
A133	Pygoplites diacanthus	offshore	GQ	GQ	Perciformes	Pomacanthidae	Pygoplites	sedentary	diurnal	Sessile invertivores	15.1-30 cm	25
A134	Cephalopholis urodeta	offshore	GQ	GQ	Perciformes	Serranidae	Cephalopholis	sedentary	both	Crustacivores	15.1-30 cm	28
A135	Zanclus cornutus	offshore	GQ	GQ	Perciformes	Zanclidae	Zanclus	mobile within a reef	diurnal	Sessile invertivores	15.1-30 cm	23
A136	Naso brevirostris	offshore	GQ	GQ	Perciformes	Acanthuridae	Naso	mobile between reefs	diurnal	Herbivores Microvores Detritivores	50.1-80 cm	60
A137	Cantherhines pardalis	offshore	QLY	QLY-1	Tetraodontiformes	Monacanthidae	Cantherhines	mobile within a reef	diurnal	Sessile invertivores	15.1-30 cm	25
A139	Chaetodon melannotus	offshore	QLY	QLY-1	Perciformes	Chaetodontidae	Chaetodon	sedentary	diurnal	Corallivores	15.1-30 cm	18
A14	Epinephelus hexagonatus	offshore	BW	BW2	Perciformes	Serranidae	Epinephelus	mobile within a reef	both	Piscivores	15.1-30 cm	27.5
A140	Chaetodon unimaculatus	offshore	QLY	QLY-1	Perciformes	Chaetodontidae	Chaetodon	sedentary	diurnal	Corallivores	15.1-30 cm	20
A142	Sargocentron caudimaculatum	offshore	BJ	BJ1	Beryciformes	Holocentridae	Sargocentron	mobile within a reef	nocturnal	Crustacivores	15.1-30 cm	25
A143	Sargocentron caudimaculatum	offshore	BJ	BJ1	Beryciformes	Holocentridae	Sargocentron	mobile within a reef	nocturnal	Crustacivores	15.1-30 cm	25
A145	Chaetodon kleinii	offshore	BJ	BJ1	Perciformes	Chaetodontidae	Chaetodon	sedentary	diurnal	Planktivores	15.1-30 cm	15
A145_2	Myripristis greenfieldi	offshore	BW	BW1-1	Beryciformes	Holocentridae	Myripristis	mobile within a reef	nocturnal	Planktivores	15.1-30 cm	15.85
A146	Sargocentron caudimaculatum	offshore	BJ	BJ1	Beryciformes	Holocentridae	Sargocentron	mobile within a reef	nocturnal	Crustacivores	15.1-30 cm	25
A146_2	Ctenochaetus striatus	offshore	BW	BW1-1	Perciformes	Acanthuridae	Ctenochaetus	sedentary	diurnal	Herbivores Microvores Detritivores	15.1-30 cm	26
A147	Xanthichthys auromarginatus	offshore	BJ	BJ1	Tetraodontiformes	Balistidae	Xanthichthys	mobile between reefs	diurnal	Planktivores	30.1-50 cm	30
A147_2	Ctenochaetus striatus	offshore	BW	BW1-1	Perciformes	Acanthuridae	Ctenochaetus	sedentary	diurnal	Herbivores Microvores Detritivores	15.1-30 cm	26
A148	Hemigymnus melapterus	offshore	BJ	BJ1	Perciformes	Labridae	Hemigymnus	mobile within a reef	diurnal	Microinvertivores	>80 cm	37
A149	Parupeneus multifasciatus	offshore	BJ	BJ1	Perciformes	Mullidae	Parupeneus	mobile within a reef	diurnal	Crustacivores	30.1-50 cm	35
A149_2	Myripristis murdjan	offshore	BW	BW2	Beryciformes	Holocentridae	Myripristis	mobile within a reef	nocturnal	Crustacivores	15.1-30 cm	60
A15	Cephalopholis urodeta	offshore	BW	BW2	Perciformes	Serranidae	Cephalopholis	sedentary	both	Crustacivores	15.1-30 cm	28
A150	Novaculichthys taeniourus	offshore	BJ	BJ1	Perciformes	Labridae	Novaculichthys	mobile within a reef	diurnal	Macroinvertivores	30.1-50 cm	30
A150_2	Myripristis greenfieldi	offshore	BW	BW2	Beryciformes	Holocentridae	Myripristis	mobile within a reef	nocturnal	Planktivores	15.1-30 cm	15.85
A152	Myripristis greenfieldi	offshore	BW	BW2	Beryciformes	Holocentridae	Myripristis	mobile within a reef	nocturnal	Planktivores	15.1-30 cm	15.85
A153	Myripristis murdjan	offshore	BW	BW2	Beryciformes	Holocentridae	Myripristis	mobile within a reef	nocturnal	Crustacivores	15.1-30 cm	60
A154	Xanthichthys auromarginatus	offshore	BW	BW3	Tetraodontiformes	Balistidae	Xanthichthys	mobile between reefs	diurnal	Planktivores	30.1-50 cm	30
A155	Epinephelus hexagonatus	offshore	BW	BW3	Perciformes	Serranidae	Epinephelus	mobile within a reef	both	Piscivores	15.1-30 cm	27.5
A156	Acanthurus olivaceus	offshore	BW	BW3	Perciformes	Acanthuridae	Acanthurus	mobile within a reef	diurnal	Herbivores Microvores Detritivores	30.1-50 cm	35
A157	Cephalopholis urodeta	offshore	MJ	MJ1-1	Perciformes	Serranidae	Cephalopholis	sedentary	both	Crustacivores	15.1-30 cm	28
A158	Zanclus cornutus	offshore	MJ	MJ1-1	Perciformes	Zanclidae	Zanclus	mobile within a reef	diurnal	Sessile invertivores	15.1-30 cm	23
A16	Cephalopholis urodeta	offshore	BW	BW2	Perciformes	Serranidae	Cephalopholis	sedentary	both	Crustacivores	15.1-30 cm	28
A160	Myripristis kuntee	offshore	NF	NF-1	Beryciformes	Holocentridae	Myripristis	mobile within a reef	nocturnal	Planktivores	15.1-30 cm	26
A161	Plectorhinchus vittatus	offshore	NF	NF-1	Perciformes	Haemulidae	Plectorhinchus	mobile within a reef	diurnal	Macroinvertivores	50.1-80 cm	72
A163	Melichthys vidua	offshore	NF	NF-1	Tetraodontiformes	Balistidae	Melichthys	mobile between reefs	diurnal	Herbivores Microvores Detritivores	30.1-50 cm	40
A164	Zanclus cornutus	offshore	NF	NF-1	Perciformes	Zanclidae	Zanclus	mobile within a reef	diurnal	Sessile invertivores	15.1-30 cm	23
A165	Chaetodon baronessa	offshore	NF	NF-1	Perciformes	Chaetodontidae	Chaetodon	sedentary	diurnal	Corallivores	15.1-30 cm	16
A166	Priacanthus hamrur	offshore	NF	NF-1	Perciformes	Priacanthidae	Priacanthus	mobile within a reef	nocturnal	Crustacivores	30.1-50 cm	45
A167	Priacanthus hamrur	offshore	NF	NF-1	Perciformes	Priacanthidae	Priacanthus	mobile within a reef	nocturnal	Crustacivores	30.1-50 cm	45
A168	Calotomus carolinus	offshore	QLY	QLY-1	Perciformes	Scaridae	Calotomus	mobile within a reef	diurnal	Herbivores Microvores Detritivores	50.1-80 cm	54
A169	Ctenochaetus striatus	offshore	MJ	MJ1-2	Perciformes	Acanthuridae	Ctenochaetus	sedentary	diurnal	Herbivores Microvores Detritivores	15.1-30 cm	26
A17	Epinephelus hexagonatus	offshore	BW	BW2	Perciformes	Serranidae	Epinephelus	mobile within a reef	both	Piscivores	15.1-30 cm	27.5
A170	Cephalopholis urodeta	offshore	MJ	MJ1-1	Perciformes	Serranidae	Cephalopholis	sedentary	both	Crustacivores	15.1-30 cm	28
A171	Cephalopholis urodeta	offshore	MJ	MJ1-1	Perciformes	Serranidae	Cephalopholis	sedentary	both	Crustacivores	15.1-30 cm	28
A172	Cephalopholis urodeta	offshore	MJ	MJ1-1	Perciformes	Serranidae	Cephalopholis	sedentary	both	Crustacivores	15.1-30 cm	28
A173	Cephalopholis spiloparaea	offshore	MJ	MJ1-1	Perciformes	Serranidae	Cephalopholis	sedentary	both	Piscivores	30.1-50 cm	30
A174	Forcipiger flavissimus	offshore	MJ	MJ1-1	Perciformes	Chaetodontidae	Forcipiger	sedentary	diurnal	Microinvertivores	15.1-30 cm	22
A175	Sufflamen bursa	offshore	MJ	MJ1-1	Tetraodontiformes	Balistidae	Sufflamen	sedentary	diurnal	Macroinvertivores	15.1-30 cm	25
A176	Plectroglyphidodon lacrymatus	offshore	MJ	MJ1-1	Perciformes	Pomacentridae	Plectroglyphidodon	sedentary	diurnal	Herbivores Microvores Detritivores	7.1-15 cm	10
A177	Chaetodon kleinii	offshore	MJ	MJ1-1	Perciformes	Chaetodontidae	Chaetodon	sedentary	diurnal	Planktivores	15.1-30 cm	15
A178	Epinephelus hexagonatus	offshore	MJ	MJ1-1	Perciformes	Serranidae	Epinephelus	mobile within a reef	both	Piscivores	15.1-30 cm	27.5
A179	Stegastes fasciolatus	offshore	NF	NF-1	Perciformes	Pomacentridae	Stegastes	sedentary	diurnal	Herbivores Microvores Detritivores	15.1-30 cm	16.5
A18	Epinephelus hexagonatus	offshore	BW	BW2	Perciformes	Serranidae	Epinephelus	mobile within a reef	both	Piscivores	15.1-30 cm	27.5
A180	Plectroglyphidodon lacrymatus	offshore	SY	SY-1	Perciformes	Pomacentridae	Plectroglyphidodon	sedentary	diurnal	Herbivores Microvores Detritivores	7.1-15 cm	10
A181	Cantherhines pardalis	offshore	SY	SY-1	Tetraodontiformes	Monacanthidae	Cantherhines	mobile within a reef	diurnal	Sessile invertivores	15.1-30 cm	25
A182	Cephalopholis urodeta	offshore	QLY	QLY-1	Perciformes	Serranidae	Cephalopholis	sedentary	both	Crustacivores	15.1-30 cm	28
A183	Myripristis murdjan	offshore	BJ	BJ1	Beryciformes	Holocentridae	Myripristis	mobile within a reef	nocturnal	Crustacivores	15.1-30 cm	60
A184	Myripristis murdjan	offshore	BJ	BJ1	Beryciformes	Holocentridae	Myripristis	mobile within a reef	nocturnal	Crustacivores	15.1-30 cm	60
A185	Sargocentron caudimaculatum	offshore	BJ	BJ1	Beryciformes	Holocentridae	Sargocentron	mobile within a reef	nocturnal	Crustacivores	15.1-30 cm	25
A186	Sargocentron caudimaculatum	offshore	BJ	BJ1	Beryciformes	Holocentridae	Sargocentron	mobile within a reef	nocturnal	Crustacivores	15.1-30 cm	25
A187	Myripristis greenfieldi	offshore	BJ	BJ1	Beryciformes	Holocentridae	Myripristis	mobile within a reef	nocturnal	Planktivores	15.1-30 cm	15.85
A188	Myripristis greenfieldi	offshore	BJ	BJ1	Beryciformes	Holocentridae	Myripristis	mobile within a reef	nocturnal	Planktivores	15.1-30 cm	15.85
A189	Myripristis greenfieldi	offshore	BJ	BJ1	Beryciformes	Holocentridae	Myripristis	mobile within a reef	nocturnal	Planktivores	15.1-30 cm	15.85
A190	Sargocentron caudimaculatum	offshore	BJ	BJ1	Beryciformes	Holocentridae	Sargocentron	mobile within a reef	nocturnal	Crustacivores	15.1-30 cm	25
A192	Cephalopholis urodeta	offshore	BJ	BJ2	Perciformes	Serranidae	Cephalopholis	sedentary	both	Crustacivores	15.1-30 cm	28
A194	Myripristis murdjan	offshore	BW	BW2	Beryciformes	Holocentridae	Myripristis	mobile within a reef	nocturnal	Crustacivores	15.1-30 cm	60
A195	Sargocentron caudimaculatum	offshore	NF	NF-1	Beryciformes	Holocentridae	Sargocentron	mobile within a reef	nocturnal	Crustacivores	15.1-30 cm	25
A196	Parapercis clathrata	offshore	MB	MB	Perciformes	Pinguipedidae	Parapercis	mobile within a reef	diurnal	Crustacivores	15.1-30 cm	24
A197	Cephalopholis urodeta	offshore	SY	SY-1	Perciformes	Serranidae	Cephalopholis	sedentary	both	Crustacivores	15.1-30 cm	28
A198	Gnathodentex aureolineatus	offshore	SY	SY-1	Perciformes	Lethrinidae	Gnathodentex	mobile within a reef	nocturnal	Macroinvertivores	30.1-50 cm	30
A199	Epinephelus merra	offshore	SY	SY-1	Perciformes	Serranidae	Epinephelus	mobile within a reef	both	Crustacivores	30.1-50 cm	32
A20	Abudefduf vaigiensis	offshore	BW	BW2	Perciformes	Pomacentridae	Abudefduf	sedentary	diurnal	Planktivores	15.1-30 cm	20
A200	Amphiprion clarkii	offshore	SY	SY-1	Perciformes	Pomacentridae	Amphiprion	sedentary	diurnal	Planktivores	15.1-30 cm	15
A201	Centropyge vrolikii	offshore	SY	SY-1	Perciformes	Pomacanthidae	Centropyge	sedentary	diurnal	Sessile invertivores	7.1-15 cm	12
A202	Centropyge bispinosa	offshore	SY	SY-1	Perciformes	Pomacanthidae	Centropyge	sedentary	diurnal	Sessile invertivores	7.1-15 cm	10
A203	Ctenochaetus striatus	offshore	QLY	QLY-1	Perciformes	Acanthuridae	Ctenochaetus	sedentary	diurnal	Herbivores Microvores Detritivores	15.1-30 cm	26
A204	Zebrasoma scopas	offshore	QLY	QLY-1	Perciformes	Acanthuridae	Zebrasoma	mobile within a reef	diurnal	Herbivores Microvores Detritivores	15.1-30 cm	40
A206	Halichoeres hortulanus	offshore	BW	BW1-2	Perciformes	Labridae	Halichoeres	mobile within a reef	diurnal	Macroinvertivores	15.1-30 cm	27
A207	Epinephelus hexagonatus	offshore	BW	BW2	Perciformes	Serranidae	Epinephelus	mobile within a reef	both	Piscivores	15.1-30 cm	27.5
A208	Stegastes fasciolatus	offshore	BW	BW2	Perciformes	Pomacentridae	Stegastes	sedentary	diurnal	Herbivores Microvores Detritivores	15.1-30 cm	16.5
A209	Ctenochaetus striatus	offshore	BW	BW2	Perciformes	Acanthuridae	Ctenochaetus	sedentary	diurnal	Herbivores Microvores Detritivores	15.1-30 cm	26
A21	Melichthys vidua	offshore	BW	BW2	Tetraodontiformes	Balistidae	Melichthys	mobile between reefs	diurnal	Herbivores Microvores Detritivores	30.1-50 cm	40
A210	Ctenochaetus binotatus	offshore	BW	BW2	Perciformes	Acanthuridae	Ctenochaetus	sedentary	diurnal	Herbivores Microvores Detritivores	15.1-30 cm	22
A211	Ctenochaetus binotatus	offshore	BW	BW2	Perciformes	Acanthuridae	Ctenochaetus	sedentary	diurnal	Herbivores Microvores Detritivores	15.1-30 cm	22
A212	Cephalopholis urodeta	offshore	BW	BW2	Perciformes	Serranidae	Cephalopholis	sedentary	both	Crustacivores	15.1-30 cm	28
A213	Cephalopholis urodeta	offshore	BW	BW2	Perciformes	Serranidae	Cephalopholis	sedentary	both	Crustacivores	15.1-30 cm	28
A214	Cephalopholis urodeta	offshore	BW	BW2	Perciformes	Serranidae	Cephalopholis	sedentary	both	Crustacivores	15.1-30 cm	28
A215	Heniochus chrysostomus	offshore	MJ	MJ2-1	Perciformes	Chaetodontidae	Heniochus	sedentary	diurnal	Corallivores	15.1-30 cm	18
A216	Chaetodon kleinii	offshore	MJ	MJ1-1	Perciformes	Chaetodontidae	Chaetodon	sedentary	diurnal	Planktivores	15.1-30 cm	15
A217	Melichthys vidua	offshore	MJ	MJ1-1	Tetraodontiformes	Balistidae	Melichthys	mobile between reefs	diurnal	Herbivores Microvores Detritivores	30.1-50 cm	40
A218	Myripristis kuntee	offshore	NF	NF-1	Beryciformes	Holocentridae	Myripristis	mobile within a reef	nocturnal	Planktivores	15.1-30 cm	26
A219	Ctenochaetus striatus	offshore	MB	MB	Perciformes	Acanthuridae	Ctenochaetus	sedentary	diurnal	Herbivores Microvores Detritivores	15.1-30 cm	26
A22	Xanthichthys auromarginatus	offshore	BW	BW3	Tetraodontiformes	Balistidae	Xanthichthys	mobile between reefs	diurnal	Planktivores	30.1-50 cm	30
A220	Ctenochaetus striatus	offshore	MB	MB	Perciformes	Acanthuridae	Ctenochaetus	sedentary	diurnal	Herbivores Microvores Detritivores	15.1-30 cm	26
A221	Chaetodon xanthurus	offshore	MB	MB	Perciformes	Chaetodontidae	Chaetodon	sedentary	diurnal	Corallivores	7.1-15 cm	14
A222	Cephalopholis urodeta	offshore	SY	SY-1	Perciformes	Serranidae	Cephalopholis	sedentary	both	Crustacivores	15.1-30 cm	28
A223	Gnathodentex aureolineatus	offshore	SY	SY-1	Perciformes	Lethrinidae	Gnathodentex	mobile within a reef	nocturnal	Macroinvertivores	30.1-50 cm	30
A224	Ctenochaetus striatus	offshore	SY	SY-1	Perciformes	Acanthuridae	Ctenochaetus	sedentary	diurnal	Herbivores Microvores Detritivores	15.1-30 cm	26
A225	Cheilinus chlorourus	offshore	SY	SY-1	Perciformes	Labridae	Cheilinus	mobile within a reef	diurnal	Crustacivores	30.1-50 cm	45
A226	Dascyllus trimaculatus	offshore	SY	SY-1	Perciformes	Pomacentridae	Dascyllus	sedentary	diurnal	Planktivores	7.1-15 cm	14
A227	Epinephelus merra	offshore	SY	SY-1	Perciformes	Serranidae	Epinephelus	mobile within a reef	both	Crustacivores	30.1-50 cm	32
A228	Epinephelus merra	offshore	GQ	GQ	Perciformes	Serranidae	Epinephelus	mobile within a reef	both	Crustacivores	30.1-50 cm	32
A229	Acanthurus japonicus	offshore	BW	BW1-2	Perciformes	Acanthuridae	Acanthurus	mobile within a reef	diurnal	Herbivores Microvores Detritivores	15.1-30 cm	21
A23	Xanthichthys auromarginatus	offshore	BW	BW3	Tetraodontiformes	Balistidae	Xanthichthys	mobile between reefs	diurnal	Planktivores	30.1-50 cm	30
A230	Sargocentron caudimaculatum	offshore	BW	BW1-2	Beryciformes	Holocentridae	Sargocentron	mobile within a reef	nocturnal	Crustacivores	15.1-30 cm	25
A231	Acanthurus japonicus	offshore	BW	BW1-1	Perciformes	Acanthuridae	Acanthurus	mobile within a reef	diurnal	Herbivores Microvores Detritivores	15.1-30 cm	21
A232	Chaetodon lunulatus	offshore	QLY	QLY-1	Perciformes	Chaetodontidae	Chaetodon	sedentary	diurnal	Corallivores	7.1-15 cm	14
A233	Cephalopholis urodeta	offshore	BW	BW2	Perciformes	Serranidae	Cephalopholis	sedentary	both	Crustacivores	15.1-30 cm	28
A234	Cephalopholis urodeta	offshore	BW	BW3	Perciformes	Serranidae	Cephalopholis	sedentary	both	Crustacivores	15.1-30 cm	28
A235	Cephalopholis argus	offshore	MJ	MJ2-1	Perciformes	Serranidae	Cephalopholis	sedentary	both	Piscivores	50.1-80 cm	60
A236	Cephalopholis spiloparaea	offshore	MJ	MJ1-1	Perciformes	Serranidae	Cephalopholis	sedentary	both	Piscivores	30.1-50 cm	30
A239	Cephalopholis urodeta	offshore	MB	MB	Perciformes	Serranidae	Cephalopholis	sedentary	both	Crustacivores	15.1-30 cm	28
A24	Cephalopholis urodeta	offshore	BW	BW3	Perciformes	Serranidae	Cephalopholis	sedentary	both	Crustacivores	15.1-30 cm	28
A240	Epinephelus merra	offshore	SY	SY-1	Perciformes	Serranidae	Epinephelus	mobile within a reef	both	Crustacivores	30.1-50 cm	32
A241	Chlorurus sordidus	offshore	SY	SY-1	Perciformes	Scaridae	Chlorurus	mobile within a reef	diurnal	Herbivores Microvores Detritivores	30.1-50 cm	40
A244	Myripristis murdjan	offshore	BW	BW2	Beryciformes	Holocentridae	Myripristis	mobile within a reef	nocturnal	Crustacivores	15.1-30 cm	60
A245	Myripristis greenfieldi	offshore	BW	BW2	Beryciformes	Holocentridae	Myripristis	mobile within a reef	nocturnal	Planktivores	15.1-30 cm	15.85
A248	Chaetodon xanthurus	offshore	MB	MB	Perciformes	Chaetodontidae	Chaetodon	sedentary	diurnal	Corallivores	7.1-15 cm	14
A25	Gnathodentex aureolineatus	offshore	BW	BW3	Perciformes	Lethrinidae	Gnathodentex	mobile within a reef	nocturnal	Macroinvertivores	30.1-50 cm	30
A250	Sufflamen chrysopterum	offshore	SY	SY-1	Tetraodontiformes	Balistidae	Sufflamen	sedentary	diurnal	Microinvertivores	30.1-50 cm	30
A253	Zanclus cornutus	offshore	SY	SY-1	Perciformes	Zanclidae	Zanclus	mobile within a reef	diurnal	Sessile invertivores	15.1-30 cm	23
A254	Epinephelus merra	offshore	SY	SY-1	Perciformes	Serranidae	Epinephelus	mobile within a reef	both	Crustacivores	30.1-50 cm	32
A255	Epinephelus merra	offshore	SY	SY-1	Perciformes	Serranidae	Epinephelus	mobile within a reef	both	Crustacivores	30.1-50 cm	32
A256	Siganus argenteus	offshore	GQ	GQ	Perciformes	Siganidae	Siganus	mobile between reefs	diurnal	Herbivores Microvores Detritivores	30.1-50 cm	40
A257	Acanthurus japonicus	offshore	BJ	BJ1	Perciformes	Acanthuridae	Acanthurus	mobile within a reef	diurnal	Herbivores Microvores Detritivores	15.1-30 cm	21
A258	Acanthurus japonicus	offshore	BJ	BJ1	Perciformes	Acanthuridae	Acanthurus	mobile within a reef	diurnal	Herbivores Microvores Detritivores	15.1-30 cm	21
A259	Acanthurus japonicus	offshore	BJ	BJ1	Perciformes	Acanthuridae	Acanthurus	mobile within a reef	diurnal	Herbivores Microvores Detritivores	15.1-30 cm	21
A26	Epinephelus hexagonatus	offshore	BW	BW3	Perciformes	Serranidae	Epinephelus	mobile within a reef	both	Piscivores	15.1-30 cm	27.5
A260	Ctenochaetus striatus	offshore	BJ	BJ1	Perciformes	Acanthuridae	Ctenochaetus	sedentary	diurnal	Herbivores Microvores Detritivores	15.1-30 cm	26
A261	Gnathodentex aureolineatus	offshore	BJ	BJ1	Perciformes	Lethrinidae	Gnathodentex	mobile within a reef	nocturnal	Macroinvertivores	30.1-50 cm	30
A262	Myripristis violacea	offshore	BJ	BJ1	Beryciformes	Holocentridae	Myripristis	mobile within a reef	nocturnal	Crustacivores	30.1-50 cm	35
A263	Cephalopholis argus	offshore	BJ	BJ1	Perciformes	Serranidae	Cephalopholis	sedentary	both	Piscivores	50.1-80 cm	60
A264	Cephalopholis urodeta	offshore	BJ	BJ1	Perciformes	Serranidae	Cephalopholis	sedentary	both	Crustacivores	15.1-30 cm	28
A265	Chlorurus sordidus	offshore	SY	SY-1	Perciformes	Scaridae	Chlorurus	mobile within a reef	diurnal	Herbivores Microvores Detritivores	30.1-50 cm	40
A266	Neoniphon sammara	offshore	BW	BW1-2	Beryciformes	Holocentridae	Neoniphon	mobile within a reef	nocturnal	Crustacivores	30.1-50 cm	32
A267	Siganus puellus	offshore	BW	BW1-1	Perciformes	Siganidae	Siganus	mobile within a reef	diurnal	Herbivores Microvores Detritivores	30.1-50 cm	38
A268	Neoniphon sammara	offshore	BW	BW1-1	Beryciformes	Holocentridae	Neoniphon	mobile within a reef	nocturnal	Crustacivores	30.1-50 cm	32
A269	Epinephelus hexagonatus	offshore	BW	BW3	Perciformes	Serranidae	Epinephelus	mobile within a reef	both	Piscivores	15.1-30 cm	27.5
A27	Zanclus cornutus	offshore	BW	BW3	Perciformes	Zanclidae	Zanclus	mobile within a reef	diurnal	Sessile invertivores	15.1-30 cm	23
A270	Cephalopholis urodeta	offshore	MJ	MJ2-1	Perciformes	Serranidae	Cephalopholis	sedentary	both	Crustacivores	15.1-30 cm	28
A271	Myripristis violacea	offshore	MJ	MJ2-1	Beryciformes	Holocentridae	Myripristis	mobile within a reef	nocturnal	Crustacivores	30.1-50 cm	35
A272	Lutjanus kasmira	offshore	MJ	MJ1-2	Perciformes	Lutjanidae	Lutjanus	mobile within a reef	nocturnal	Crustacivores	30.1-50 cm	40
A273	Chaetodon ornatissimus	offshore	MJ	MJ1-1	Perciformes	Chaetodontidae	Chaetodon	sedentary	diurnal	Corallivores	15.1-30 cm	20
A274	Plectroglyphidodon lacrymatus	offshore	MJ	MJ1-1	Perciformes	Pomacentridae	Plectroglyphidodon	sedentary	diurnal	Herbivores Microvores Detritivores	7.1-15 cm	10
A275	Sargocentron caudimaculatum	offshore	SY	SY-1	Beryciformes	Holocentridae	Sargocentron	mobile within a reef	nocturnal	Crustacivores	15.1-30 cm	25
A276	Ctenochaetus striatus	offshore	SY	SY-1	Perciformes	Acanthuridae	Ctenochaetus	sedentary	diurnal	Herbivores Microvores Detritivores	15.1-30 cm	26
A277	Ctenochaetus binotatus	offshore	GQ	GQ	Perciformes	Acanthuridae	Ctenochaetus	sedentary	diurnal	Herbivores Microvores Detritivores	15.1-30 cm	22
A279	Zanclus cornutus	offshore	GQ	GQ	Perciformes	Zanclidae	Zanclus	mobile within a reef	diurnal	Sessile invertivores	15.1-30 cm	23
A28	Anampses caeruleopunctatus	offshore	BW	BW3	Perciformes	Labridae	Anampses	mobile within a reef	diurnal	Microinvertivores	30.1-50 cm	42
A280	Chaetodon lunulatus	offshore	GQ	GQ	Perciformes	Chaetodontidae	Chaetodon	sedentary	diurnal	Corallivores	7.1-15 cm	14
A281	Chaetodon lunulatus	offshore	GQ	GQ	Perciformes	Chaetodontidae	Chaetodon	sedentary	diurnal	Corallivores	7.1-15 cm	14
A282	Chaetodon lunulatus	offshore	GQ	GQ	Perciformes	Chaetodontidae	Chaetodon	sedentary	diurnal	Corallivores	7.1-15 cm	14
A283	Chaetodon auriga	offshore	GQ	GQ	Perciformes	Chaetodontidae	Chaetodon	sedentary	diurnal	Corallivores	15.1-30 cm	23
A284	Chaetodon melannotus	offshore	GQ	GQ	Perciformes	Chaetodontidae	Chaetodon	sedentary	diurnal	Corallivores	15.1-30 cm	18
A285	Siganus argenteus	offshore	GQ	GQ	Perciformes	Siganidae	Siganus	mobile between reefs	diurnal	Herbivores Microvores Detritivores	30.1-50 cm	40
A287	Coris gaimard	offshore	GQ	GQ	Perciformes	Labridae	Coris	mobile within a reef	diurnal	Macroinvertivores	30.1-50 cm	40
A288	Zanclus cornutus	offshore	BJ	BJ1	Perciformes	Zanclidae	Zanclus	mobile within a reef	diurnal	Sessile invertivores	15.1-30 cm	23
A289	Siganus argenteus	offshore	NF	NF-2	Perciformes	Siganidae	Siganus	mobile between reefs	diurnal	Herbivores Microvores Detritivores	30.1-50 cm	40
A29	Naso lituratus	offshore	BW	BW3	Perciformes	Acanthuridae	Naso	mobile within a reef	diurnal	Herbivores Microvores Detritivores	30.1-50 cm	46
A290	Siganus argenteus	offshore	NF	NF-2	Perciformes	Siganidae	Siganus	mobile between reefs	diurnal	Herbivores Microvores Detritivores	30.1-50 cm	40
A291	Siganus argenteus	offshore	NF	NF-2	Perciformes	Siganidae	Siganus	mobile between reefs	diurnal	Herbivores Microvores Detritivores	30.1-50 cm	40
A292	Siganus argenteus	offshore	NF	NF-2	Perciformes	Siganidae	Siganus	mobile between reefs	diurnal	Herbivores Microvores Detritivores	30.1-50 cm	40
A293	Ctenochaetus striatus	offshore	SY	SY-1	Perciformes	Acanthuridae	Ctenochaetus	sedentary	diurnal	Herbivores Microvores Detritivores	15.1-30 cm	26
A294	Ctenochaetus striatus	offshore	SY	SY-1	Perciformes	Acanthuridae	Ctenochaetus	sedentary	diurnal	Herbivores Microvores Detritivores	15.1-30 cm	26
A295	Ctenochaetus striatus	offshore	SY	SY-1	Perciformes	Acanthuridae	Ctenochaetus	sedentary	diurnal	Herbivores Microvores Detritivores	15.1-30 cm	26
A296	Cephalopholis urodeta	offshore	SY	SY-1	Perciformes	Serranidae	Cephalopholis	sedentary	both	Crustacivores	15.1-30 cm	28
A297	Neoniphon opercularis	offshore	SY	SY-1	Beryciformes	Holocentridae	Neoniphon	mobile within a reef	nocturnal	Crustacivores	30.1-50 cm	35
A298	Oxycheilinus unifasciatus	offshore	SY	SY-1	Perciformes	Labridae	Oxycheilinus	mobile within a reef	diurnal	Crustacivores	30.1-50 cm	46
A299	Sufflamen chrysopterum	offshore	SY	SY-1	Tetraodontiformes	Balistidae	Sufflamen	sedentary	diurnal	Microinvertivores	30.1-50 cm	30
A30	Calotomus carolinus	offshore	BW	BW3	Perciformes	Scaridae	Calotomus	mobile within a reef	diurnal	Herbivores Microvores Detritivores	50.1-80 cm	54
A300	Halichoeres hortulanus	offshore	SY	SY-1	Perciformes	Labridae	Halichoeres	mobile within a reef	diurnal	Macroinvertivores	15.1-30 cm	27
A301	Sargocentron caudimaculatum	offshore	SY	SY-1	Beryciformes	Holocentridae	Sargocentron	mobile within a reef	nocturnal	Crustacivores	15.1-30 cm	25
A302	Epinephelus merra	offshore	SY	SY-1	Perciformes	Serranidae	Epinephelus	mobile within a reef	both	Crustacivores	30.1-50 cm	32
A303	Epinephelus merra	offshore	SY	SY-1	Perciformes	Serranidae	Epinephelus	mobile within a reef	both	Crustacivores	30.1-50 cm	32
A304	Pomacentrus vaiuli	offshore	SY	SY-1	Perciformes	Pomacentridae	Pomacentrus	sedentary	diurnal	Herbivores Microvores Detritivores	7.1-15 cm	10
A305	Plectroglyphidodon lacrymatus	offshore	SY	SY-1	Perciformes	Pomacentridae	Plectroglyphidodon	sedentary	diurnal	Herbivores Microvores Detritivores	7.1-15 cm	10
A306	Sargocentron diadema	offshore	SY	SY-1	Beryciformes	Holocentridae	Sargocentron	mobile within a reef	nocturnal	Crustacivores	15.1-30 cm	17
A307	Sargocentron diadema	offshore	SY	SY-1	Beryciformes	Holocentridae	Sargocentron	mobile within a reef	nocturnal	Crustacivores	15.1-30 cm	17
A308	Myripristis kuntee	offshore	SY	SY-1	Beryciformes	Holocentridae	Myripristis	mobile within a reef	nocturnal	Planktivores	15.1-30 cm	26
A309	Myripristis kuntee	offshore	SY	SY-1	Beryciformes	Holocentridae	Myripristis	mobile within a reef	nocturnal	Planktivores	15.1-30 cm	26
A31	Chlorurus microrhinos	offshore	MJ	MJ2-1	Perciformes	Scaridae	Chlorurus	mobile within a reef	diurnal	Herbivores Microvores Detritivores	50.1-80 cm	70
A310	Neoniphon sammara	offshore	SY	SY-1	Beryciformes	Holocentridae	Neoniphon	mobile within a reef	nocturnal	Crustacivores	30.1-50 cm	32
A311	Neoniphon sammara	offshore	SY	SY-1	Beryciformes	Holocentridae	Neoniphon	mobile within a reef	nocturnal	Crustacivores	30.1-50 cm	32
A312	Pygoplites diacanthus	offshore	SY	SY-1	Perciformes	Pomacanthidae	Pygoplites	sedentary	diurnal	Sessile invertivores	15.1-30 cm	25
A313	Acanthurus japonicus	offshore	BW	BW1-1	Perciformes	Acanthuridae	Acanthurus	mobile within a reef	diurnal	Herbivores Microvores Detritivores	15.1-30 cm	21
A314	Myripristis greenfieldi	offshore	BW	BW2	Beryciformes	Holocentridae	Myripristis	mobile within a reef	nocturnal	Planktivores	15.1-30 cm	15.85
A315	Myripristis murdjan	offshore	BW	BW2	Beryciformes	Holocentridae	Myripristis	mobile within a reef	nocturnal	Crustacivores	15.1-30 cm	60
A316	Myripristis murdjan	offshore	BW	BW2	Beryciformes	Holocentridae	Myripristis	mobile within a reef	nocturnal	Crustacivores	15.1-30 cm	60
A317	Gnathodentex aureolineatus	offshore	BW	BW2	Perciformes	Lethrinidae	Gnathodentex	mobile within a reef	nocturnal	Macroinvertivores	30.1-50 cm	30
A318	Oxycheilinus unifasciatus	offshore	BW	BW2	Perciformes	Labridae	Oxycheilinus	mobile within a reef	diurnal	Crustacivores	30.1-50 cm	46
A319	Cephalopholis urodeta	offshore	BW	BW2	Perciformes	Serranidae	Cephalopholis	sedentary	both	Crustacivores	15.1-30 cm	28
A32	Chlorurus microrhinos	offshore	MJ	MJ2-1	Perciformes	Scaridae	Chlorurus	mobile within a reef	diurnal	Herbivores Microvores Detritivores	50.1-80 cm	70
A320	Melichthys vidua	offshore	MJ	MJ2-1	Tetraodontiformes	Balistidae	Melichthys	mobile between reefs	diurnal	Herbivores Microvores Detritivores	30.1-50 cm	40
A321	Ctenochaetus striatus	offshore	SY	SY-1	Perciformes	Acanthuridae	Ctenochaetus	sedentary	diurnal	Herbivores Microvores Detritivores	15.1-30 cm	26
A322	Cephalopholis urodeta	offshore	SY	SY-1	Perciformes	Serranidae	Cephalopholis	sedentary	both	Crustacivores	15.1-30 cm	28
A323	Epinephelus merra	offshore	SY	SY-1	Perciformes	Serranidae	Epinephelus	mobile within a reef	both	Crustacivores	30.1-50 cm	32
A325	Cephalopholis argus	offshore	BW	BW1-1	Perciformes	Serranidae	Cephalopholis	sedentary	both	Piscivores	50.1-80 cm	60
A326	Ctenochaetus striatus	offshore	BW	BW1-1	Perciformes	Acanthuridae	Ctenochaetus	sedentary	diurnal	Herbivores Microvores Detritivores	15.1-30 cm	26
A327	Cirrhitus pinnulatus	offshore	BW	BW1-1	Perciformes	Cirrhitidae	Cirrhitus	sedentary	diurnal	Crustacivores	30.1-50 cm	30
A328	Myripristis greenfieldi	offshore	BW	BW2	Beryciformes	Holocentridae	Myripristis	mobile within a reef	nocturnal	Planktivores	15.1-30 cm	15.85
A329	Myripristis greenfieldi	offshore	BW	BW2	Beryciformes	Holocentridae	Myripristis	mobile within a reef	nocturnal	Planktivores	15.1-30 cm	15.85
A33	Chlorurus microrhinos	offshore	MJ	MJ2-1	Perciformes	Scaridae	Chlorurus	mobile within a reef	diurnal	Herbivores Microvores Detritivores	50.1-80 cm	70
A330	Scarus forsteni	offshore	BW	BW2	Perciformes	Scaridae	Scarus	mobile within a reef	diurnal	Herbivores Microvores Detritivores	30.1-50 cm	55
A331	Ctenochaetus striatus	offshore	MJ	MJ2-1	Perciformes	Acanthuridae	Ctenochaetus	sedentary	diurnal	Herbivores Microvores Detritivores	15.1-30 cm	26
A332	Cephalopholis argus	offshore	MJ	MJ2-1	Perciformes	Serranidae	Cephalopholis	sedentary	both	Piscivores	50.1-80 cm	60
A333	Aethaloperca rogaa	offshore	MJ	MJ2-1	Perciformes	Serranidae	Aethaloperca	mobile within a reef	both	Piscivores	50.1-80 cm	60
A334	Melichthys vidua	offshore	MJ	MJ2-1	Tetraodontiformes	Balistidae	Melichthys	mobile between reefs	diurnal	Herbivores Microvores Detritivores	30.1-50 cm	40
A335	Chaetodon baronessa	offshore	MJ	MJ2-1	Perciformes	Chaetodontidae	Chaetodon	sedentary	diurnal	Corallivores	15.1-30 cm	16
A336	Chaetodon ulietensis	offshore	MJ	MJ2-1	Perciformes	Chaetodontidae	Chaetodon	sedentary	diurnal	Corallivores	15.1-30 cm	15
A337	Neoniphon sammara	offshore	BW	BW1-1	Beryciformes	Holocentridae	Neoniphon	mobile within a reef	nocturnal	Crustacivores	30.1-50 cm	32
A338	Myripristis greenfieldi	offshore	BW	BW2	Beryciformes	Holocentridae	Myripristis	mobile within a reef	nocturnal	Planktivores	15.1-30 cm	15.85
A339	Ctenochaetus striatus	offshore	MJ	MJ2-1	Perciformes	Acanthuridae	Ctenochaetus	sedentary	diurnal	Herbivores Microvores Detritivores	15.1-30 cm	26
A34	Chlorurus sordidus	offshore	MJ	MJ2-1	Perciformes	Scaridae	Chlorurus	mobile within a reef	diurnal	Herbivores Microvores Detritivores	30.1-50 cm	40
A340	Cephalopholis argus	offshore	MJ	MJ2-1	Perciformes	Serranidae	Cephalopholis	sedentary	both	Piscivores	50.1-80 cm	60
A341	Melichthys vidua	offshore	MJ	MJ2-1	Tetraodontiformes	Balistidae	Melichthys	mobile between reefs	diurnal	Herbivores Microvores Detritivores	30.1-50 cm	40
A342	Lutjanus kasmira	offshore	MJ	MJ2-1	Perciformes	Lutjanidae	Lutjanus	mobile within a reef	nocturnal	Crustacivores	30.1-50 cm	40
A343	Gomphosus varius	offshore	MJ	MJ2-1	Perciformes	Labridae	Gomphosus	mobile within a reef	diurnal	Crustacivores	15.1-30 cm	30
A344	Zanclus cornutus	offshore	MJ	MJ2-1	Perciformes	Zanclidae	Zanclus	mobile within a reef	diurnal	Sessile invertivores	15.1-30 cm	23
A345	Forcipiger flavissimus	offshore	MJ	MJ2-1	Perciformes	Chaetodontidae	Forcipiger	sedentary	diurnal	Microinvertivores	15.1-30 cm	22
A346	Acanthurus japonicus	offshore	MJ	MJ2-1	Perciformes	Acanthuridae	Acanthurus	mobile within a reef	diurnal	Herbivores Microvores Detritivores	15.1-30 cm	21
A347	Acanthurus japonicus	offshore	SY	SY-1	Perciformes	Acanthuridae	Acanthurus	mobile within a reef	diurnal	Herbivores Microvores Detritivores	15.1-30 cm	21
A348	Myripristis murdjan	offshore	BW	BW2	Beryciformes	Holocentridae	Myripristis	mobile within a reef	nocturnal	Crustacivores	15.1-30 cm	60
A35	Chlorurus sordidus	offshore	MJ	MJ2-1	Perciformes	Scaridae	Chlorurus	mobile within a reef	diurnal	Herbivores Microvores Detritivores	30.1-50 cm	40
A36	Chlorurus sordidus	offshore	BJ	BJ2	Perciformes	Scaridae	Chlorurus	mobile within a reef	diurnal	Herbivores Microvores Detritivores	30.1-50 cm	40
A37	Scarus forsteni	offshore	BJ	BJ2	Perciformes	Scaridae	Scarus	mobile within a reef	diurnal	Herbivores Microvores Detritivores	30.1-50 cm	55
A38	Calotomus carolinus	offshore	BJ	BJ2	Perciformes	Scaridae	Calotomus	mobile within a reef	diurnal	Herbivores Microvores Detritivores	50.1-80 cm	54
A39	Scarus forsteni	offshore	BJ	BJ2	Perciformes	Scaridae	Scarus	mobile within a reef	diurnal	Herbivores Microvores Detritivores	30.1-50 cm	55
A40	Chlorurus sordidus	offshore	BJ	BJ2	Perciformes	Scaridae	Chlorurus	mobile within a reef	diurnal	Herbivores Microvores Detritivores	30.1-50 cm	40
A41	Chlorurus sordidus	offshore	BJ	BJ2	Perciformes	Scaridae	Chlorurus	mobile within a reef	diurnal	Herbivores Microvores Detritivores	30.1-50 cm	40
A42	Chlorurus sordidus	offshore	BJ	BJ2	Perciformes	Scaridae	Chlorurus	mobile within a reef	diurnal	Herbivores Microvores Detritivores	30.1-50 cm	40
A43	Scarus spinus	offshore	BW	BW1-1	Perciformes	Scaridae	Scarus	mobile within a reef	diurnal	Herbivores Microvores Detritivores	30.1-50 cm	30
A44	Siganus argenteus	offshore	MB	MB	Perciformes	Siganidae	Siganus	mobile between reefs	diurnal	Herbivores Microvores Detritivores	30.1-50 cm	40
A45	Cephalopholis urodeta	offshore	BJ	BJ2	Perciformes	Serranidae	Cephalopholis	sedentary	both	Crustacivores	15.1-30 cm	28
A57	Epinephelus hexagonatus	offshore	BW	BW1-1	Perciformes	Serranidae	Epinephelus	mobile within a reef	both	Piscivores	15.1-30 cm	27.5
A58	Sargocentron spiniferum	offshore	BW	BW1-1	Beryciformes	Holocentridae	Sargocentron	mobile within a reef	nocturnal	Crustacivores	30.1-50 cm	51
A60	Cephalopholis argus	offshore	MJ	MJ2-1	Perciformes	Serranidae	Cephalopholis	sedentary	both	Piscivores	50.1-80 cm	60
A62	Chaetodon ornatissimus	offshore	MJ	MJ2-1	Perciformes	Chaetodontidae	Chaetodon	sedentary	diurnal	Corallivores	15.1-30 cm	20
A65	Gnathodentex aureolineatus	offshore	MJ	MJ1-2	Perciformes	Lethrinidae	Gnathodentex	mobile within a reef	nocturnal	Macroinvertivores	30.1-50 cm	30
A66	Sargocentron spiniferum	offshore	MJ	MJ1-2	Beryciformes	Holocentridae	Sargocentron	mobile within a reef	nocturnal	Crustacivores	30.1-50 cm	51
A68	Siganus argenteus	offshore	MB	MB	Perciformes	Siganidae	Siganus	mobile between reefs	diurnal	Herbivores Microvores Detritivores	30.1-50 cm	40
A69	Siganus argenteus	offshore	MB	MB	Perciformes	Siganidae	Siganus	mobile between reefs	diurnal	Herbivores Microvores Detritivores	30.1-50 cm	40
A7	Chlorurus microrhinos	offshore	MJ	MJ2-1	Perciformes	Scaridae	Chlorurus	mobile within a reef	diurnal	Herbivores Microvores Detritivores	50.1-80 cm	70
A70	Siganus argenteus	offshore	MB	MB	Perciformes	Siganidae	Siganus	mobile between reefs	diurnal	Herbivores Microvores Detritivores	30.1-50 cm	40
A72	Cantherhines pardalis	offshore	MB	MB	Tetraodontiformes	Monacanthidae	Cantherhines	mobile within a reef	diurnal	Sessile invertivores	15.1-30 cm	25
A73	Ctenochaetus binotatus	offshore	GQ	GQ	Perciformes	Acanthuridae	Ctenochaetus	sedentary	diurnal	Herbivores Microvores Detritivores	15.1-30 cm	22
A74	Ctenochaetus binotatus	offshore	GQ	GQ	Perciformes	Acanthuridae	Ctenochaetus	sedentary	diurnal	Herbivores Microvores Detritivores	15.1-30 cm	22
A75	Chaetodon ornatissimus	offshore	GQ	GQ	Perciformes	Chaetodontidae	Chaetodon	sedentary	diurnal	Corallivores	15.1-30 cm	20
A76	Chaetodon lunulatus	offshore	GQ	GQ	Perciformes	Chaetodontidae	Chaetodon	sedentary	diurnal	Corallivores	7.1-15 cm	14
A77	Sargocentron melanospilos	offshore	GQ	GQ	Beryciformes	Holocentridae	Sargocentron	mobile within a reef	nocturnal	Crustacivores	15.1-30 cm	25
A78	Scolopsis trilineata	offshore	GQ	GQ	Perciformes	Nemipteridae	Scolopsis	mobile within a reef	diurnal	Microinvertivores	15.1-30 cm	25
A81	Scarus psittacus	offshore	QLY	QLY-1	Perciformes	Scaridae	Scarus	mobile within a reef	diurnal	Herbivores Microvores Detritivores	30.1-50 cm	34
A83	Myripristis violacea	offshore	QLY	QLY-1	Beryciformes	Holocentridae	Myripristis	mobile within a reef	nocturnal	Crustacivores	30.1-50 cm	35
A84	Sargocentron spiniferum	offshore	QLY	QLY-1	Beryciformes	Holocentridae	Sargocentron	mobile within a reef	nocturnal	Crustacivores	30.1-50 cm	51
A85	Neoniphon sammara	offshore	QLY	QLY-1	Beryciformes	Holocentridae	Neoniphon	mobile within a reef	nocturnal	Crustacivores	30.1-50 cm	32
A88	Gnathodentex aureolineatus	offshore	QLY	QLY-1	Perciformes	Lethrinidae	Gnathodentex	mobile within a reef	nocturnal	Macroinvertivores	30.1-50 cm	30
A89	Sunagocia arenicola	offshore	QLY	QLY-1	Scorpaeniformes	Platycephalidae	Sunagocia	mobile within a reef	both	Crustacivores	30.1-50 cm	37
A9	Chlorurus microrhinos	offshore	MJ	MJ1-1	Perciformes	Scaridae	Chlorurus	mobile within a reef	diurnal	Herbivores Microvores Detritivores	50.1-80 cm	70
A90	Calotomus carolinus	offshore	QLY	QLY-1	Perciformes	Scaridae	Calotomus	mobile within a reef	diurnal	Herbivores Microvores Detritivores	50.1-80 cm	54
A91	Naso lituratus	offshore	GQ	GQ	Perciformes	Acanthuridae	Naso	mobile within a reef	diurnal	Herbivores Microvores Detritivores	30.1-50 cm	46
A92	Acanthurus japonicus	offshore	GQ	GQ	Perciformes	Acanthuridae	Acanthurus	mobile within a reef	diurnal	Herbivores Microvores Detritivores	15.1-30 cm	21
A93	Dascyllus reticulatus	offshore	GQ	GQ	Perciformes	Pomacentridae	Dascyllus	sedentary	diurnal	Planktivores	7.1-15 cm	9
A94	Chaetodon kleinii	offshore	GQ	GQ	Perciformes	Chaetodontidae	Chaetodon	sedentary	diurnal	Planktivores	15.1-30 cm	15
A96	Heniochus chrysostomus	offshore	GQ	GQ	Perciformes	Chaetodontidae	Heniochus	sedentary	diurnal	Corallivores	15.1-30 cm	18
A97	Parapercis clathrata	offshore	GQ	GQ	Perciformes	Pinguipedidae	Parapercis	mobile within a reef	diurnal	Crustacivores	15.1-30 cm	24
A98	Halichoeres hortulanus	offshore	QLY	QLY-1	Perciformes	Labridae	Halichoeres	mobile within a reef	diurnal	Macroinvertivores	15.1-30 cm	27
A99	Canthigaster valentini	offshore	QLY	QLY-1	Tetraodontiformes	Tetraodontidae	Canthigaster	sedentary	diurnal	Sessile invertivores	7.1-15 cm	11
B1	Synodus variegatus	coastal	HD	HD1	Aulopiformes	Synodontidae	Synodus	mobile within a reef	both	Piscivores	30.1-50 cm	40
B10	Ostorhinchus doederleini	coastal	HD	HD1	Perciformes	Apogonidae	Ostorhinchus	sedentary	nocturnal	Microinvertivores	7.1-15 cm	14
B11	Scorpaenopsis diabolus	coastal	HD	HD1	Scorpaeniformes	Scorpaenidae	Scorpaenopsis	sedentary	nocturnal	Crustacivores	30.1-50 cm	30
B12	Cephalopholis boenak	coastal	HD	HD1	Perciformes	Serranidae	Cephalopholis	sedentary	both	Piscivores	30.1-50 cm	30
B13	Ostorhinchus pleuron	coastal	LZ	LZ	Perciformes	Apogonidae	Ostorhinchus	sedentary	nocturnal	Crustacivores	7.1-15 cm	10.4
B18	Abudefduf bengalensis	coastal	XW	XW2	Perciformes	Pomacentridae	Abudefduf	sedentary	diurnal	Planktivores	15.1-30 cm	17
B2	Cheilodactylus zonatus	coastal	HD	HD1	Perciformes	Cheilodactylidae	Cheilodactylus	mobile between reefs	both	Crustacivores	30.1-50 cm	45
B23	Abudefduf bengalensis	coastal	XW	XW1	Perciformes	Pomacentridae	Abudefduf	sedentary	diurnal	Planktivores	15.1-30 cm	17
B26	Cryptocentrus sericus	coastal	LZ	LZ	Perciformes	Gobiidae	Cryptocentrus	sedentary	diurnal	Microinvertivores	7.1-15 cm	10
B30	Ostorhinchus pleuron	coastal	LZ	LZ	Perciformes	Apogonidae	Ostorhinchus	sedentary	nocturnal	Crustacivores	7.1-15 cm	10.4
B31	Ostorhinchus cavitensis	coastal	LZ	LZ	Perciformes	Apogonidae	Ostorhinchus	sedentary	nocturnal	Microinvertivores	0-7 cm	7.5
B33	Ostorhinchus pleuron	coastal	LZ	LZ	Perciformes	Apogonidae	Ostorhinchus	sedentary	nocturnal	Crustacivores	7.1-15 cm	10.4
B35	Carangoides praeustus	coastal	LZ	LZ	Perciformes	Carangidae	Carangoides	mobile between reefs	both	Piscivores	15.1-30 cm	25
B38	Plectorhinchus flavomaculatus	coastal	XW	XW2	Perciformes	Haemulidae	Plectorhinchus	mobile within a reef	diurnal	Macroinvertivores	50.1-80 cm	60
B39	Abudefduf bengalensis	coastal	XW	XW2	Perciformes	Pomacentridae	Abudefduf	sedentary	diurnal	Planktivores	15.1-30 cm	17
B4	Cephalopholis boenak	coastal	HD	HD1	Perciformes	Serranidae	Cephalopholis	sedentary	both	Piscivores	30.1-50 cm	30
B41	Halichoeres nigrescens	coastal	XW	XW1	Perciformes	Labridae	Halichoeres	mobile within a reef	diurnal	Microinvertivores	7.1-15 cm	14
B42	Halichoeres nigrescens	coastal	XW	XW1	Perciformes	Labridae	Halichoeres	mobile within a reef	diurnal	Microinvertivores	7.1-15 cm	14
B43	Epinephelus multinotatus	coastal	XW	XW1	Perciformes	Serranidae	Epinephelus	mobile within a reef	both	Crustacivores	>80 cm	100
B44	Epinephelus multinotatus	coastal	XW	XW1	Perciformes	Serranidae	Epinephelus	mobile within a reef	both	Crustacivores	>80 cm	100
B46	Plectorhinchus pictus	coastal	LZ	LZ	Perciformes	Haemulidae	Plectorhinchus	mobile within a reef	diurnal	Macroinvertivores	>80 cm	83
B48	Lutjanus argentimaculatus	coastal	LZ	LZ	Perciformes	Lutjanidae	Lutjanus	mobile within a reef	nocturnal	Piscivores	>80 cm	150
B49	Epinephelus multinotatus	coastal	XW	XW1	Perciformes	Serranidae	Epinephelus	mobile within a reef	both	Crustacivores	>80 cm	100
B5	Cheilodactylus zonatus	coastal	HD	HD1	Perciformes	Cheilodactylidae	Cheilodactylus	mobile between reefs	both	Crustacivores	30.1-50 cm	45
B50	Parascorpaena picta	coastal	HD	HD2	Scorpaeniformes	Scorpaenidae	Parascorpaena	sedentary	nocturnal	Crustacivores	7.1-15 cm	16
B51	Monacanthus chinensis	coastal	HD	HD2	Tetraodontiformes	Monacanthidae	Monacanthus	mobile within a reef	diurnal	Sessile invertivores	30.1-50 cm	38
B52	Abudefduf bengalensis	coastal	HD	HD2	Perciformes	Pomacentridae	Abudefduf	sedentary	diurnal	Planktivores	15.1-30 cm	17
B53	Chromis notata	coastal	HD	HD2	Perciformes	Pomacentridae	Chromis	sedentary	diurnal	Planktivores	15.1-30 cm	17
B55	Taeniamia fucata	coastal	HD	HD2	Perciformes	Apogonidae	Taeniamia	sedentary	nocturnal	Planktivores	7.1-15 cm	10
B56	Parupeneus biaculeatus	coastal	HD	HD2	Perciformes	Mullidae	Parupeneus	mobile within a reef	diurnal	Crustacivores	15.1-30 cm	19
B57	Cephalopholis boenak	coastal	HD	HD2	Perciformes	Serranidae	Cephalopholis	sedentary	both	Piscivores	30.1-50 cm	30
B58	Sebastiscus marmoratus	coastal	HD	HD2	Scorpaeniformes	Sebastidae	Sebastiscus	sedentary	nocturnal	Piscivores	30.1-50 cm	36.2
B59	Arothron hispidus	coastal	HD	HD2	Tetraodontiformes	Tetraodontidae	Arothron	mobile within a reef	diurnal	Macroinvertivores	50.1-80 cm	50
B6	Upeneus tragula	coastal	HD	HD1	Perciformes	Mullidae	Upeneus	mobile within a reef	both	Crustacivores	30.1-50 cm	25
B60	Arothron hispidus	coastal	HD	HD2	Tetraodontiformes	Tetraodontidae	Arothron	mobile within a reef	diurnal	Macroinvertivores	50.1-80 cm	50
B61	Abudefduf vaigiensis	coastal	HD	HD2	Perciformes	Pomacentridae	Abudefduf	sedentary	diurnal	Planktivores	15.1-30 cm	20
B62	Pempheris schwenkii	coastal	HD	HD2	Perciformes	Pempheridae	Pempheris	sedentary	nocturnal	Microinvertivores	15.1-30 cm	15
B63	Pempheris schwenkii	coastal	HD	HD2	Perciformes	Pempheridae	Pempheris	sedentary	nocturnal	Microinvertivores	15.1-30 cm	15
B64	Pempheris schwenkii	coastal	HD	HD2	Perciformes	Pempheridae	Pempheris	sedentary	nocturnal	Microinvertivores	15.1-30 cm	15
B65	Stethojulis interrupta	coastal	HD	HD2	Perciformes	Labridae	Stethojulis	mobile within a reef	diurnal	Microinvertivores	7.1-15 cm	13
B66	Stethojulis interrupta	coastal	HD	HD2	Perciformes	Labridae	Stethojulis	mobile within a reef	diurnal	Microinvertivores	7.1-15 cm	13
B67	Stegastes obreptus	coastal	HD	HD2	Perciformes	Pomacentridae	Stegastes	sedentary	diurnal	Herbivores Microvores Detritivores	7.1-15 cm	12
B68	Halichoeres nigrescens	coastal	HD	HD2	Perciformes	Labridae	Halichoeres	mobile within a reef	diurnal	Microinvertivores	7.1-15 cm	14
B69	Ostracion cubicus	coastal	HD	HD2	Tetraodontiformes	Ostraciidae	Ostracion	mobile within a reef	diurnal	Herbivores Microvores Detritivores	30.1-50 cm	45
B7	Taeniamia fucata	coastal	HD	HD1	Perciformes	Apogonidae	Taeniamia	sedentary	nocturnal	Planktivores	7.1-15 cm	10
B70	Ostracion rhinorhynchos	coastal	HD	HD2	Tetraodontiformes	Ostraciidae	Ostracion	mobile within a reef	diurnal	Sessile invertivores	30.1-50 cm	35
B71	Apogonichthyoides cathetogramma	coastal	HD	HD2	Perciformes	Apogonidae	Apogonichthyoides	sedentary	nocturnal	Planktivores	7.1-15 cm	12
B72	Takifugu poecilonotus	coastal	HD	HD2	Tetraodontiformes	Tetraodontidae	Takifugu	sedentary	diurnal	Microinvertivores	15.1-30 cm	20
B73	Chromis notata	coastal	HD	HD2	Perciformes	Pomacentridae	Chromis	sedentary	diurnal	Planktivores	15.1-30 cm	17
B74	Chromis notata	coastal	HD	HD2	Perciformes	Pomacentridae	Chromis	sedentary	diurnal	Planktivores	15.1-30 cm	17
B75	Ostracion cubicus	coastal	HD	HD2	Tetraodontiformes	Ostraciidae	Ostracion	mobile within a reef	diurnal	Herbivores Microvores Detritivores	30.1-50 cm	45
B76	Abudefduf sexfasciatus	coastal	HD	HD2	Perciformes	Pomacentridae	Abudefduf	sedentary	diurnal	Planktivores	15.1-30 cm	19
B77	Sebastiscus marmoratus	coastal	HD	HD2	Scorpaeniformes	Sebastidae	Sebastiscus	sedentary	nocturnal	Piscivores	30.1-50 cm	36.2
B78	Arothron hispidus	coastal	HD	HD2	Tetraodontiformes	Tetraodontidae	Arothron	mobile within a reef	diurnal	Macroinvertivores	50.1-80 cm	50
B79	Halichoeres nigrescens	coastal	HD	HD2	Perciformes	Labridae	Halichoeres	mobile within a reef	diurnal	Microinvertivores	7.1-15 cm	14
B8	Sebastiscus marmoratus	coastal	HD	HD1	Scorpaeniformes	Sebastidae	Sebastiscus	sedentary	nocturnal	Piscivores	30.1-50 cm	36.2
B9	Dendrochirus zebra	coastal	HD	HD1	Scorpaeniformes	Scorpaenidae	Dendrochirus	sedentary	nocturnal	Crustacivores	15.1-30 cm	25
H1	Parascorpaena picta	coastal	SanYa	SanYa1	Scorpaeniformes	Scorpaenidae	Parascorpaena	sedentary	nocturnal	Crustacivores	7.1-15 cm	16
H10	Pomacentrus albicaudatus	coastal	SanYa	SanYa1	Perciformes	Pomacentridae	Pomacentrus	sedentary	diurnal	Planktivores	0-7 cm	10.2
H11	Pomacentrus albicaudatus	coastal	SanYa	SanYa1	Perciformes	Pomacentridae	Pomacentrus	sedentary	diurnal	Planktivores	0-7 cm	10.2
H12	Pomacentrus albicaudatus	coastal	SanYa	SanYa1	Perciformes	Pomacentridae	Pomacentrus	sedentary	diurnal	Planktivores	0-7 cm	10.2
H13	Labroides dimidiatus	coastal	SanYa	SanYa1	Perciformes	Labridae	Labroides	sedentary	diurnal	Planktivores	7.1-15 cm	14
H14	Parapercis cylindrica	coastal	SanYa	SanYa1	Perciformes	Pinguipedidae	Parapercis	mobile within a reef	diurnal	Microinvertivores	15.1-30 cm	23
H15	Cheilodipterus quinquelineatus	coastal	SanYa	SanYa1	Perciformes	Apogonidae	Cheilodipterus	sedentary	nocturnal	Crustacivores	7.1-15 cm	13
H16	Cheilodipterus quinquelineatus	coastal	SanYa	SanYa1	Perciformes	Apogonidae	Cheilodipterus	sedentary	nocturnal	Crustacivores	7.1-15 cm	13
H17	Cheilodipterus quinquelineatus	coastal	SanYa	SanYa1	Perciformes	Apogonidae	Cheilodipterus	sedentary	nocturnal	Crustacivores	7.1-15 cm	13
H18	Dendrochirus zebra	coastal	SanYa	SanYa1	Scorpaeniformes	Scorpaenidae	Dendrochirus	sedentary	nocturnal	Crustacivores	15.1-30 cm	25
H19	Dendrochirus zebra	coastal	SanYa	SanYa1	Scorpaeniformes	Scorpaenidae	Dendrochirus	sedentary	nocturnal	Crustacivores	15.1-30 cm	25
H2	Dendrochirus zebra	coastal	SanYa	SanYa1	Scorpaeniformes	Scorpaenidae	Dendrochirus	sedentary	nocturnal	Crustacivores	15.1-30 cm	25
H20	Labroides dimidiatus	coastal	SanYa	SanYa1	Perciformes	Labridae	Labroides	sedentary	diurnal	Planktivores	7.1-15 cm	14
H21	Cephalopholis boenak	coastal	SanYa	SanYa1	Perciformes	Serranidae	Cephalopholis	sedentary	both	Piscivores	30.1-50 cm	30
H22	Pomacentrus cheraphilus	coastal	SanYa	SanYa1	Perciformes	Pomacentridae	Pomacentrus	sedentary	diurnal	Planktivores	0-7 cm	6.1
H25	Pomacentrus cheraphilus	coastal	SanYa	SanYa1	Perciformes	Pomacentridae	Pomacentrus	sedentary	diurnal	Planktivores	0-7 cm	6.1
H26	Pempheris schwenkii	coastal	SanYa	SanYa2	Perciformes	Pempheridae	Pempheris	sedentary	nocturnal	Microinvertivores	15.1-30 cm	15
H27	Pempheris schwenkii	coastal	SanYa	SanYa2	Perciformes	Pempheridae	Pempheris	sedentary	nocturnal	Microinvertivores	15.1-30 cm	15
H28	Pempheris schwenkii	coastal	SanYa	SanYa2	Perciformes	Pempheridae	Pempheris	sedentary	nocturnal	Microinvertivores	15.1-30 cm	15
H29	Labroides dimidiatus	coastal	SanYa	SanYa2	Perciformes	Labridae	Labroides	sedentary	diurnal	Planktivores	7.1-15 cm	14
H3	Canthigaster valentini	coastal	SanYa	SanYa1	Tetraodontiformes	Tetraodontidae	Canthigaster	sedentary	diurnal	Sessile invertivores	7.1-15 cm	11
H30	Pterois volitans	coastal	SanYa	SanYa2	Scorpaeniformes	Scorpaenidae	Pterois	sedentary	nocturnal	Crustacivores	30.1-50 cm	45.7
H31	Pterois volitans	coastal	SanYa	SanYa2	Scorpaeniformes	Scorpaenidae	Pterois	sedentary	nocturnal	Crustacivores	30.1-50 cm	45.7
H32	Parapercis cylindrica	coastal	SanYa	SanYa2	Perciformes	Pinguipedidae	Parapercis	mobile within a reef	diurnal	Microinvertivores	15.1-30 cm	23
H33	Arothron nigropunctatus	coastal	SanYa	SanYa2	Tetraodontiformes	Tetraodontidae	Arothron	mobile within a reef	diurnal	Corallivores	30.1-50 cm	33
H34	Centriscus scutatus	coastal	SanYa	SanYa2	Syngnathiformes	Centriscidae	Centriscus	mobile within a reef	diurnal	Planktivores	15.1-30 cm	15
H35	Centriscus scutatus	coastal	SanYa	SanYa2	Syngnathiformes	Centriscidae	Centriscus	mobile within a reef	diurnal	Planktivores	15.1-30 cm	15
H36	Centriscus scutatus	coastal	SanYa	SanYa2	Syngnathiformes	Centriscidae	Centriscus	mobile within a reef	diurnal	Planktivores	15.1-30 cm	15
H37	Istigobius rigilius	coastal	SanYa	SanYa2	Perciformes	Gobiidae	Istigobius	sedentary	diurnal	Microinvertivores	7.1-15 cm	10.8
H38	Istigobius rigilius	coastal	SanYa	SanYa2	Perciformes	Gobiidae	Istigobius	sedentary	diurnal	Microinvertivores	7.1-15 cm	10.8
H39	Canthigaster valentini	coastal	SanYa	SanYa2	Tetraodontiformes	Tetraodontidae	Canthigaster	sedentary	diurnal	Sessile invertivores	7.1-15 cm	11
H4	Cephalopholis boenak	coastal	SanYa	SanYa1	Perciformes	Serranidae	Cephalopholis	sedentary	both	Piscivores	30.1-50 cm	30
H40	Canthigaster valentini	coastal	SanYa	SanYa2	Tetraodontiformes	Tetraodontidae	Canthigaster	sedentary	diurnal	Sessile invertivores	7.1-15 cm	11
H41	Neopomacentrus anabatoides	coastal	SanYa	SanYa2	Perciformes	Pomacentridae	Neopomacentrus	sedentary	diurnal	Planktivores	7.1-15 cm	10.5
H42	Neopomacentrus anabatoides	coastal	SanYa	SanYa2	Perciformes	Pomacentridae	Neopomacentrus	sedentary	diurnal	Planktivores	7.1-15 cm	10.5
H43	Parascorpaena picta	coastal	SanYa	SanYa2	Scorpaeniformes	Scorpaenidae	Parascorpaena	sedentary	nocturnal	Crustacivores	7.1-15 cm	16
H44	Parascorpaena picta	coastal	SanYa	SanYa2	Scorpaeniformes	Scorpaenidae	Parascorpaena	sedentary	nocturnal	Crustacivores	7.1-15 cm	16
H45	Pterois volitans	coastal	SanYa	SanYa2	Scorpaeniformes	Scorpaenidae	Pterois	sedentary	nocturnal	Crustacivores	30.1-50 cm	45.7
H46	Pomacentrus coelestis	coastal	SanYa	SanYa2	Perciformes	Pomacentridae	Pomacentrus	sedentary	diurnal	Planktivores	7.1-15 cm	9
H47	Parapercis cylindrica	coastal	LG	LG2	Perciformes	Pinguipedidae	Parapercis	mobile within a reef	diurnal	Microinvertivores	15.1-30 cm	23
H49	Istigobius campbelli	coastal	LG	LG2	Perciformes	Gobiidae	Istigobius	sedentary	diurnal	Microinvertivores	7.1-15 cm	7.1
H5	Cephalopholis boenak	coastal	SanYa	SanYa1	Perciformes	Serranidae	Cephalopholis	sedentary	both	Piscivores	30.1-50 cm	30
H52	Istigobius campbelli	coastal	LG	LG2	Perciformes	Gobiidae	Istigobius	sedentary	diurnal	Microinvertivores	7.1-15 cm	7.1
H53	Neopomacentrus bankieri	coastal	LG	LG2	Perciformes	Pomacentridae	Neopomacentrus	sedentary	diurnal	Planktivores	7.1-15 cm	8
H54	Neopomacentrus bankieri	coastal	LG	LG2	Perciformes	Pomacentridae	Neopomacentrus	sedentary	diurnal	Planktivores	7.1-15 cm	8
H55	Neopomacentrus bankieri	coastal	LG	LG2	Perciformes	Pomacentridae	Neopomacentrus	sedentary	diurnal	Planktivores	7.1-15 cm	8
H56	Paracentropogon rubripinnis	coastal	LG	LG2	Scorpaeniformes	Tetrarogidae	Paracentropogon	sedentary	nocturnal	Crustacivores	7.1-15 cm	10.5
H57	Parapercis cylindrica	coastal	LG	LG2	Perciformes	Pinguipedidae	Parapercis	mobile within a reef	diurnal	Microinvertivores	15.1-30 cm	23
H58	Istigobius campbelli	coastal	LG	LG2	Perciformes	Gobiidae	Istigobius	sedentary	diurnal	Microinvertivores	7.1-15 cm	7.1
H6	Stegastes obreptus	coastal	SanYa	SanYa1	Perciformes	Pomacentridae	Stegastes	sedentary	diurnal	Herbivores Microvores Detritivores	7.1-15 cm	12
H60	Congrogadus subducens	coastal	LG	LG1	Perciformes	Pseudochromidae	Congrogadus	sedentary	diurnal	Crustacivores	30.1-50 cm	45
H61	Parapercis cylindrica	coastal	LG	LG1	Perciformes	Pinguipedidae	Parapercis	mobile within a reef	diurnal	Microinvertivores	15.1-30 cm	23
H62	Paracentropogon rubripinnis	coastal	LG	LG1	Scorpaeniformes	Tetrarogidae	Paracentropogon	sedentary	nocturnal	Crustacivores	7.1-15 cm	10.5
H63	Paracentropogon rubripinnis	coastal	LG	LG1	Scorpaeniformes	Tetrarogidae	Paracentropogon	sedentary	nocturnal	Crustacivores	7.1-15 cm	10.5
H64	Paracentropogon rubripinnis	coastal	LG	LG1	Scorpaeniformes	Tetrarogidae	Paracentropogon	sedentary	nocturnal	Crustacivores	7.1-15 cm	10.5
H65	Stegastes obreptus	coastal	LG	LG1	Perciformes	Pomacentridae	Stegastes	sedentary	diurnal	Herbivores Microvores Detritivores	7.1-15 cm	12
H66	Stegastes obreptus	coastal	LG	LG1	Perciformes	Pomacentridae	Stegastes	sedentary	diurnal	Herbivores Microvores Detritivores	7.1-15 cm	12
H67	Monacanthus chinensis	coastal	WC	WC1	Tetraodontiformes	Monacanthidae	Monacanthus	mobile within a reef	diurnal	Sessile invertivores	30.1-50 cm	38
H68	Monacanthus chinensis	coastal	WC	WC1	Tetraodontiformes	Monacanthidae	Monacanthus	mobile within a reef	diurnal	Sessile invertivores	30.1-50 cm	38
H7	Stegastes obreptus	coastal	SanYa	SanYa1	Perciformes	Pomacentridae	Stegastes	sedentary	diurnal	Herbivores Microvores Detritivores	7.1-15 cm	12
H70	Enneapterygius atrogulare	coastal	WC	WC1	Perciformes	Tripterygiidae	Enneapterygius	sedentary	diurnal	Microinvertivores	0-7 cm	5.3
H71	Chaetodon auripes	coastal	WC	WC1	Perciformes	Chaetodontidae	Chaetodon	sedentary	diurnal	Corallivores	15.1-30 cm	20
H72	Siganus fuscescens	coastal	WC	WC1	Perciformes	Siganidae	Siganus	mobile between reefs	diurnal	Herbivores Microvores Detritivores	30.1-50 cm	40
H73	Stegastes obreptus	coastal	WC	WC1	Perciformes	Pomacentridae	Stegastes	sedentary	diurnal	Herbivores Microvores Detritivores	7.1-15 cm	12
H74	Siganus fuscescens	coastal	WC	WC2	Perciformes	Siganidae	Siganus	mobile between reefs	diurnal	Herbivores Microvores Detritivores	30.1-50 cm	40
H75	Siganus fuscescens	coastal	WC	WC2	Perciformes	Siganidae	Siganus	mobile between reefs	diurnal	Herbivores Microvores Detritivores	30.1-50 cm	40
H76	Chaetodon auripes	coastal	WC	WC2	Perciformes	Chaetodontidae	Chaetodon	sedentary	diurnal	Corallivores	15.1-30 cm	20
H77	Stethojulis interrupta	coastal	WC	WC2	Perciformes	Labridae	Stethojulis	mobile within a reef	diurnal	Microinvertivores	7.1-15 cm	13
H78	Stethojulis interrupta	coastal	WC	WC2	Perciformes	Labridae	Stethojulis	mobile within a reef	diurnal	Microinvertivores	7.1-15 cm	13
H79	Stethojulis interrupta	coastal	WC	WC2	Perciformes	Labridae	Stethojulis	mobile within a reef	diurnal	Microinvertivores	7.1-15 cm	13
H8	Stegastes obreptus	coastal	SanYa	SanYa1	Perciformes	Pomacentridae	Stegastes	sedentary	diurnal	Herbivores Microvores Detritivores	7.1-15 cm	12
H83	Paracentropogon rubripinnis	coastal	WC	WC1	Scorpaeniformes	Tetrarogidae	Paracentropogon	sedentary	nocturnal	Crustacivores	7.1-15 cm	10.5
H84	Paracentropogon rubripinnis	coastal	WC	WC1	Scorpaeniformes	Tetrarogidae	Paracentropogon	sedentary	nocturnal	Crustacivores	7.1-15 cm	10.5
H85	Paracentropogon rubripinnis	coastal	WC	WC1	Scorpaeniformes	Tetrarogidae	Paracentropogon	sedentary	nocturnal	Crustacivores	7.1-15 cm	10.5
H86	Stegastes obreptus	coastal	WC	WC1	Perciformes	Pomacentridae	Stegastes	sedentary	diurnal	Herbivores Microvores Detritivores	7.1-15 cm	12
H87	Stegastes obreptus	coastal	WC	WC1	Perciformes	Pomacentridae	Stegastes	sedentary	diurnal	Herbivores Microvores Detritivores	7.1-15 cm	12
H9	Pomacentrus cheraphilus	coastal	SanYa	SanYa1	Perciformes	Pomacentridae	Pomacentrus	sedentary	diurnal	Planktivores	0-7 cm	6.1
N1	Chlorurus microrhinos	offshore	SY	SY-2	Perciformes	Scaridae	Chlorurus	mobile within a reef	diurnal	Herbivores Microvores Detritivores	50.1-80 cm	70
N10	Epinephelus polyphekadion	offshore	MJ	MJ4	Perciformes	Serranidae	Epinephelus	mobile within a reef	both	Crustacivores	>80 cm	90
N11	Scarus prasiognathos	offshore	MJ	MJ1-3	Perciformes	Scaridae	Scarus	mobile within a reef	diurnal	Herbivores Microvores Detritivores	50.1-80 cm	70
N12	Chlorurus microrhinos	offshore	MJ	MJ2-2	Perciformes	Scaridae	Chlorurus	mobile within a reef	diurnal	Herbivores Microvores Detritivores	50.1-80 cm	70
N13	Bolbometopon muricatum	offshore	MJ	MJ3	Perciformes	Scaridae	Bolbometopon	mobile between reefs	diurnal	Herbivores Microvores Detritivores	>80 cm	130
N14	Bolbometopon muricatum	offshore	MJ	MJ3	Perciformes	Scaridae	Bolbometopon	mobile between reefs	diurnal	Herbivores Microvores Detritivores	>80 cm	130
N15	Chlorurus microrhinos	offshore	MJ	MJ3	Perciformes	Scaridae	Chlorurus	mobile within a reef	diurnal	Herbivores Microvores Detritivores	50.1-80 cm	70
N2	Chlorurus sordidus	offshore	QLY	QLY-2	Perciformes	Scaridae	Chlorurus	mobile within a reef	diurnal	Herbivores Microvores Detritivores	30.1-50 cm	40
N3	Chlorurus sordidus	offshore	QLY	QLY-2	Perciformes	Scaridae	Chlorurus	mobile within a reef	diurnal	Herbivores Microvores Detritivores	30.1-50 cm	40
N4	Scarus rivulatus	offshore	QLY	QLY-2	Perciformes	Scaridae	Scarus	mobile within a reef	diurnal	Herbivores Microvores Detritivores	30.1-50 cm	40
N5	Chlorurus microrhinos	offshore	MJ	MJ3	Perciformes	Scaridae	Chlorurus	mobile within a reef	diurnal	Herbivores Microvores Detritivores	50.1-80 cm	70
N6	Scarus schlegeli	offshore	QLY	QLY-2	Perciformes	Scaridae	Scarus	mobile within a reef	diurnal	Herbivores Microvores Detritivores	30.1-50 cm	40
N7	Scarus schlegeli	offshore	QLY	QLY-2	Perciformes	Scaridae	Scarus	mobile within a reef	diurnal	Herbivores Microvores Detritivores	30.1-50 cm	40
N8	Chlorurus microrhinos	offshore	MJ	MJ4	Perciformes	Scaridae	Chlorurus	mobile within a reef	diurnal	Herbivores Microvores Detritivores	50.1-80 cm	70
N9	Chlorurus microrhinos	offshore	MJ	MJ4	Perciformes	Scaridae	Chlorurus	mobile within a reef	diurnal	Herbivores Microvores Detritivores	50.1-80 cm	70
