# Supplementary material for: Exploring phylosymbiosis in the skin microbiome of coral reef fish: synergistic effects of environmental and host-specific factors
Source: ISME Commun. 2026 May 7;6(1):ycag121. doi: 10.1093/ismeco/ycag121 (PMC13196597; doi:10.1093/ismeco/ycag121)
Supplement: Supplementary_material_ycag121 [file supplementary_material_ycag121.zip › Supplementary Data 2.xlsx]

## Sheet: Sheet1
Region	sites	Habitat	SWV	NPPV	DIC	PO4	SI	pH	Temp	Sal	DO	NO3	Chla
BW	BW1-1	offshore	0.13077	5.249	1.997	0.078283	3.273	7.9963	30.391	33.221	202.29	0.0063117	0.1291
BW	BW1-2	offshore	0.038302	5.3201	1.9973	0.078988	3.2845	7.9984	30.349	33.23	202.55	0.0067347	0.12881
BW	BW2	offshore	0.17625	4.5774	1.9965	0.078079	3.2499	7.9972	30.134	33.246	201.89	0.0042538	0.1263
BW	BW3	offshore	0.18179	4.1768	1.9958	0.078333	3.2333	8.0007	29.851	33.315	201.51	0.0035299	0.12272
MJ	MJ1-1	offshore	0.2691	4.0789	1.9848	0.05683	3.0484	8.0074	29.919	33.863	200.38	0.0033976	0.11595
MJ	MJ1-2	offshore	0.2751	4.0675	1.9852	0.056556	3.0516	8.0074	30.072	33.862	200.54	0.0033166	0.11688
MJ	MJ1-3	offshore	0.22869	3.9233	1.9679	0.064332	3.22	8.0169	29.846	33.295	200.02	0.0034019	0.11233
MJ	MJ2-1	offshore	0.3262	4.0613	1.9851	0.056232	3.0528	8.0065	30.071	33.854	200.79	0.0031499	0.1183
MJ	MJ2-2	offshore	0.29369	3.9918	1.9648	0.06844	3.2052	8.016	29.874	33.283	199.94	0.0035465	0.11166
MJ	MJ3	offshore	0.18965	4.5685	1.9686	0.069731	3.205	8.0134	30.162	33.303	199.94	0.0052821	0.11348
MJ	MJ4	offshore	0.21497	3.815	1.968	0.60579	3.2533	8.0165	29.831	33.287	200.12	0.0033014	0.111316
MB	MB	offshore	0.13356	5.7341	2.0126	0.047043	3.5614	8.0108	29.085	33.662	203.04	0.0089758	0.11831
NF	NF-1	offshore	0.083035	4.6552	2.015	0.048487	3.5476	8.0126	28.962	33.64	203.11	0.0064599	0.11832
NF	NF-2	offshore	0.097424	4.618	2.0152	0.047963	3.5483	8.0131	29.038	33.658	202.76	0.0063602	0.11818
GQ	GQ	offshore	0.1124	5.3516	2.0118	0.05234	4.0203	8.009	29.072	33.585	203.27	0.0088674	0.12908
SY	SY-1	offshore	0.10776	7.0818	2.0104	0.045713	4.3246	8.00895	29.248	33.605	204.16	0.015547	0.135725
SY	SY-2	offshore	0.12223	5.7885	1.9887	0.063861	3.8501	8.0114	29.03	33.337	201.03	0.0097146	0.11642
QLY	QLY-1	offshore	0.45153	5.9689	2.0096	0.040931	4.7667	8.012	28.555	33.309	204.29	0.010991	0.13007
QLY	QLY-2	offshore	0.085065	5.802	1.9881	0.064143	3.6588	8.0185	28.656	33.395	201.91	0.012683	0.1095
BJ	BJ1	offshore	0.14111	7.2342	2.0083	0.040148	4.6913	8.0075	28.946	33.369	203.42	0.017044	0.1327
BJ	BJ2	offshore	0.11183	8.0991	2.0052	0.039224	4.6507	8.0053	28.982	33.254	202.98	0.020827	0.14087
SanYa	SanYa1	coastal	0.083228	19.621	2.0235	0.066961	5.7612	8.069	24.045	33.928	218.67	0.035111	0.50434
SanYa	SanYa2	coastal	0.12599	18.804	2.0235	0.066342	5.656	8.0662	24.344	34.002	218.81	0.040817	0.43009
LG	LG1	coastal	0.10267	23.09	2.0205	0.0016029	7.1837	8.1151	20.077	32.671	241.14	0.51129	1.2448
LG	LG2	coastal	0.15129	52.183	2.0214	0.0065868	7.188	8.1181	19.732	32.669	241.35	0.45425	1.2667
WC	WC1	coastal	0.059089	18.35	2.0338	0.0047869	6.6118	8.1066	20.827	33.691	239.37	0.19192	0.93127
WC	WC2	coastal	0.3652	30.318	2.0352	0.0024866	6.5757	8.1168	20.82	33.893	241.18	0.074033	0.90274
XW	XW1	coastal	0.022563	21.392	1.9599	0.00070368	9.8027	7.9954	30.44	32.087	198.57	1.0376	0.23767
XW	XW2	coastal	0.028963	23.09	1.9452	0.00081556	10.195	7.9922	30.662	31.789	198.84	1.5105	0.26916
LZ	LZ	coastal	0.036527	22.54	1.9448	0.00079078	10.144	7.9997	30.175	31.085	198.58	1.3786	0.28126
HD	HD1	coastal	0.2846	27.588	1.8404	0.00078836	3.7624	8.0344	28.813	29.888	212.11	5.928	0.80994
HD	HD2	coastal	0.27287	24.835	1.8647	0.0007439	3.3836	8.0299	28.804	29.641	211.81	5.6836	0.72075
