# Supplementary material for: Exploring phylosymbiosis in the skin microbiome of coral reef fish: synergistic effects of environmental and host-specific factors
Source: ISME Commun. 2026 May 7;6(1):ycag121. doi: 10.1093/ismeco/ycag121 (PMC13196597; doi:10.1093/ismeco/ycag121)
Supplement: Supplementary_material_ycag121 [file supplementary_material_ycag121.zip › Supplementary Data 5.tsv]

function	A10	A100	A101	A102	A103	A104	A105	A106	A107	A108	A109	A11	A110	A111	A112	A113	A114	A115	A116	A117	A118	A119	A12	A120	A121	A122	A123	A124	A127	A128	A129	A13	A131	A132	A133	A134	A135	A136	A137	A139	A14	A140	A142	A143	A145_2	A145	A146_2	A146	A147_2
K00001	11155.1	11619.43	4758.32	6805.1	13194.69	29647.11	12151.51	13472.98	10791.66	4843.34	8825.85	8240.17	7613.18	8411.84	3555.74	8933.01	14074.06	5676.53	21224	13413.34	12511.63	6697.55	7709.34	6095.53	16430.12	9176.88	12396.83	7522.99	10411.87	26729.76	22788.72	9647.68	13882.01	8952.34	16316.86	8775.56	13107.09	12649.3	10252.84	10558.88	20036.56	8911.98	5654.98	13770.26	1660.33	17645.1	9183.34	5931.51	16281.84
K00002	23	95.5	231.33	35.67	68.17	147.5	443.33	554.17	0	15	67	3	15	62	454	491.83	389.84	260.83	110	71	29	64.17	36	13	150.83	346.33	145.67	20.67	0	1088.83	309	174	34.5	678.67	229	179.83	47	296.5	1.67	93.33	153.83	267.5	897.33	66	8	52.83	42	23	71
K00003	17709.24	12258.99	11666.88	15815.13	6631.69	33908.91	20329.9	15391.41	19902.91	19149.4	13398.22	12230.94	12936.74	14104.56	26374.88	37869.47	31803.59	16855.74	57037.49	31927.12	27518.04	7724.91	15305.34	13031.8	34565.86	18774.52	21885.38	16176.33	18310.97	30360.68	49866.2	8305.47	38239	50382.66	41039.62	16742.16	18830.03	15721.53	33820.35	8417.17	15980.7	6483.99	23408.23	9327.24	31671.06	26935.21	3225.68	8293.31	3534.99
K00004	1168.58	631.25	255.75	582.5	531.5	4320.91	3221.83	1731.75	335.75	1609	347.17	135	646	624.44	236	1434.5	1688.83	421.92	2323.75	1070.39	207.22	558.5	2253	134.5	1867.2	615.8	982	598.43	313.43	500	4111.4	216	4555.4	6116.79	1832.5	721	962	547.61	2240	792.5	487.17	67	664.5	563.75	311.5	2504.5	119	1274	168
K00005	2859.55	15607.72	4618.15	6587.02	3376.85	753.54	2206.84	6053.3	3865.77	4098.24	6802.52	10359.54	2205.96	6509.17	10197.65	12099.98	6796.78	2424.87	7164.65	4104.39	6931.85	4518.32	4361.18	15632.92	9215.76	8207.27	10865.98	13534.05	4823.55	1315.21	2152.57	3828	4096.85	9433.85	4498.7	5880.2	1790.8	2544.61	5605.3	7789.42	12606.19	21730.82	2207.51	7676.14	1447.25	2061.78	185.58	2949.42	1350.05
K00006	0	0	0	0	0	0	0	0	0	0	0	0	0	0	0	0	0	0	14	0	0	0	0	0	48	17	17	47	0	0	71	0	0	0	9	0	0	0	0	0	0	0	0	0	0	0	0	0	0
K00007	9	47	0	0	63	5.67	29.67	91	0	31	75	3.67	0	0	0	79	106	31	1641.5	1585	189	947	36.43	702	1486	782	1095	1189	3.93	95	487	13	72	114	212	0	6	20	13	1014	59	2761	0	50	2	26	52	12	28
K00008	2099.62	2770.15	995.32	9612.97	1308.65	18261.84	6908.78	1492.72	6995.66	485.93	705.31	305.67	1385.58	858.39	476.04	6115.01	3716.2	1515.11	10828.2	2756.16	4185.62	1628.47	578.9	2140.71	13050.54	7105.76	7217.58	6011.55	903.86	4271.99	15472.72	2271.43	8022.63	6934.47	19811.83	7405.09	4696.17	2101.61	17497.17	583.29	5954.59	252.9	973.68	1518.4	248.04	6532.82	86.77	1748.87	239.22
K00009	5353.49	5914.51	1546.55	682.27	28883.51	799.19	608.01	629.31	1003.17	1647.65	3439.24	6941.33	1207.57	2537.89	1618.99	1155.16	774.72	670.17	1143.4	5599.7	7052.96	1996.23	1771.77	2825.92	4068.88	3752.82	4059.61	4988.75	59.76	421.35	1289.02	4471.49	1789.32	1589.57	1253.75	1035.67	2374.16	7819.19	307.22	3050.58	6442.96	9203.52	1196.02	5847.31	536.66	457.84	5618.67	1454.31	9149.78
K00010	2135.23	2175.25	1111.6	935.86	2749.63	4654.77	5393.6	2694.42	348.2	648.63	1033.89	683.31	1032.88	1069.1	831.37	3181.77	3567.95	1560.66	8667.99	6880.57	3202.6	884.28	2437.36	1053.71	4356.27	2798.78	3004.14	2094.24	562.21	1473.36	8798.31	1569.79	9749.35	13312.88	4162.72	1821.27	1673.16	3483.25	3278.86	1465.29	4154	1299	1628.79	4536.92	362.21	2308.85	325.93	2314.56	821.53
K00011	0	0	0	0	0	0	0	0	0	0	0	0	0	0	0	0	0	0	0	0	0	0	0	0	0	0	0	0	0	0	0	0	0	0	0	0	0	0	0	0	0	0	0	0	0	0	0	0	0
K00012	19475.98	40895.16	25338	17417.37	45528.43	32256.27	31838.27	38033.03	22609.18	25730.87	24806.41	17083.41	13072.46	28897.78	39445.09	48852.52	41623.44	23605.06	72495.44	60762.34	50824.58	25198.56	16393.31	40549.04	61713.09	43821.87	47507.49	49166.1	6530.63	38962.77	69907.21	28016.04	45730.9	60477.2	51297.25	26877.93	25220.2	30049.5	34128.24	28836.77	50557.92	64937.14	48768.04	30171.09	6293.69	32644.5	22235.42	10814.49	28164.67
K00013	17075.16	34127.51	15939.99	21180.75	41028	33751.82	32676.47	31352.86	22425.17	14425.16	24212.67	14867.58	10789.1	22054.31	14702.01	29253.75	26897.74	13447.82	66745.81	50756.48	40037.6	22906.57	16250.07	34504.59	60535.07	41943.03	46230.48	47892.55	17664.4	37997.01	66738.11	26247.41	33635.53	33673.83	54599.44	27510.66	26235.48	25964.19	32464.75	24612.75	49221.09	61227.77	27136.38	24554.69	31760.55	28656.72	18993.17	7395.93	21910.8
K00014	24423.48	40669.81	22811.9	26415.07	42347.63	55326.84	37338.73	34338.86	27454.52	28275.01	27941.78	24086.03	16321.03	29527.4	39939.52	55229.34	45660.02	23211.28	82803.49	62441.38	49054.35	23401.79	23076.11	36795.48	68192.25	43826.97	50621.45	48793.42	23022.38	39890.17	79571.17	25822.77	53563.9	70589.12	58563.64	31431.29	28820.75	30739.73	42625.36	25229.25	46943.79	56487.2	30865.55	25790.3	34347.8	33807.74	16993.42	11812.2	21282.56
K00015	1603.6	2187.75	961.89	93.27	1328.16	5775.94	6180.83	4808.68	95.5	169.64	929.55	624	619.41	804.49	851.5	2536.65	4219.48	1406	8016.01	3827.23	2831.55	1632.91	1768.5	1419.73	15402.62	9347.41	8186.94	7166	211	17497.51	24292.9	1679.5	9562.39	12696.83	14610.67	707.5	714	2559.79	237.55	1742.59	3315.14	628.76	2375.47	869.14	180.14	1744.18	287.33	590.11	1014.61
K00016	22395.58	8429.37	8642.94	11835.83	24394.24	4272.28	8618.31	2223.83	9866.94	20597.11	14542.05	23073.07	13551.48	15658.7	28086.26	32107.31	20553.71	12731.08	19088.43	10832.16	17333.24	2347.34	21426.13	7016.79	12100.65	8075.23	8895.71	7724.98	26159.9	4005.99	12041.25	6930.1	22648.58	35109.17	17705.51	10891.04	9531.01	14809.75	21144	1946.4	11141.83	7313.48	5595.69	7203.16	60376.73	8029.88	1782.84	8171.96	3579.91
K00018	10607.94	27777.86	10961.12	17017.92	35996.81	6652.57	18330.49	15586.17	10300.33	8469.79	18206.64	11585.54	7166.41	14297.01	11319.24	16945.18	10187.72	8202.63	21690.83	19929.9	15405.46	16569.86	11252.26	24289.85	24755.15	21483.49	25492.58	28311.13	16290.95	11470.11	13614.13	21016.81	13392.64	13160.16	17123.07	16955.5	14366	17946.94	19150.88	19423.04	33047.03	54020.38	20737.64	17448.42	30848.24	23341.3	16326.07	3403.05	18535.67
K00019	2532.22	3353.92	1855.44	196.75	4709.58	23600.25	6964.5	8680.49	518.59	1071.61	2335.99	1067.67	974.92	1543.78	1513.17	6226.89	7218.66	4140.42	21349.22	18473.64	6550.88	11247.35	2833.5	8206.73	18355.75	12454.02	11965.75	11303.75	264.95	19495.83	21827.83	5627.06	7309.08	10860	6517.5	1427	1851.25	3990.36	643.25	8183.63	11820.75	19932.55	6445.69	2294.25	760.25	7894.2	6227.33	1015.42	4400.61
K00020	18584.9	41088.63	14304.03	5216.81	87177.11	58782.81	27724	38318.07	10634.18	9865.12	20132.78	20826.24	7499.11	15467.93	15943.76	29355.33	31459.08	17053.36	57247	56750.29	41345.24	28639.1	13574.09	39149.19	66731.99	46305.5	51181.59	50832.32	5789.05	62508.3	76553.17	32213.92	35582.09	45298.37	28467.46	13176.23	16290.24	35131.13	10027.1	34703.75	53320.64	78646.97	36056.98	24315.28	4172.36	29626.54	29325.17	6283.2	31889.13
K00021	2859.61	22254.47	6087.54	1435.25	33372.81	104.17	1173.65	6468.91	115.5	5319.01	11226.15	10296.04	2417.41	9663.67	9032.74	4099.32	1621.24	2174.09	896.66	7485.67	9678.66	7027.2	4246.34	17638.04	12169.68	12315.76	15550.34	18833.79	49.25	660.84	5354	10033.7	3288.74	5303.82	1078.67	4034.17	3500.16	11737.88	612.13	12510.16	21788.38	35101.45	2999.23	13582.92	1590.99	901.16	9379.57	2239.05	18017.17
K00023	3557.36	20167.72	7001.04	1124	28571.56	5973.6	7607.9	12418.78	340.5	4674.01	9990.15	10911.04	1797.16	7966.17	9430.16	15432.06	14524.57	4440.34	39339.16	33266.67	18003.99	6845.2	5422.34	20543.32	20728.6	15801.84	18972.84	21794.54	246	18411.84	20948.23	8810.53	12206.99	21144.99	7575.17	4693.17	3416.66	11283.64	920.13	11983.83	20934.8	30720.45	8187.31	15568.67	1242.24	5847.33	5274.57	2870.8	7161.17
K00024	10309.49	31931.86	14130.75	7844.29	38710.02	10995.35	22896	27049.24	9759.25	10612.43	17117	12509.88	4752.5	16428.83	13291.56	23983.21	25755.05	10108.32	60470.27	53939.6	39845.04	18020.63	9062.77	33553.98	51764.48	34588.37	37661.19	41355.37	739.02	29361.51	57216.36	20893.98	22365.13	26880.99	34529.66	16391.14	13118.28	19941.36	12861.1	21194.89	36084.84	51411.8	23597.6	18453.9	2782.04	18733.69	15184.74	3658.67	19643.88
K00025	0	0	0	0	0	0	4	0	0	0	0	7	0	0	0	0	118	0	0	0	0	0	0	0	0	0	0	0	0	0	0	0	0	0	0	0	0	0	0	0	0	0	0	0	0	0	0	0	0
K00027	17868.54	30112.96	16722.39	14182.32	33666.82	37794.2	11692.97	14867.29	13861.6	25549.55	25882.7	22500.18	15303.68	23710.91	36129.57	36306.42	24757.23	17954.16	27155.16	21136.4	24872.36	17460.06	24947.85	27204.5	29272.26	23141.17	25280.34	28687.13	22509.26	7992.4	17322.15	21997.36	26533.04	43022.36	21478.94	18957.66	15829.32	22722.63	28161.14	18725.72	38047.58	48640.73	13486	30370.38	62006.49	15740.74	12417.01	12742.52	13251.46
K00029	12079.13	32580.11	16169.86	9233.77	40344.1	17813.85	29262.33	33846.62	12270.08	11782.79	19281.3	12978.88	5684.09	18295.67	14131.4	25747.79	26520.98	11112.46	71863.33	62312.87	35179.98	18908.19	10792.94	30726.21	48239.04	33798.19	39006.25	40305.37	5575.79	32701.83	57499.17	23315.31	29051.24	33177.5	30169.69	17773.49	17039.53	22773.91	13985.05	23638.37	40320.2	55445.04	27567.46	25651.68	3001.57	22459.39	16820.41	5135.06	20486.44
K00030	2878.75	4991.3	1827.5	3888	2560.57	1061.81	2120.84	5011.92	5869.75	1189.36	2367.14	834.5	2922.5	2391	2337.67	3052.75	3124.5	4333.5	4430.4	7171.16	3554	8354.03	3365.08	6449.66	10490.5	8801.56	7359.59	8291.75	941.67	2318	7721.94	9233.27	3669.08	4717.79	5116.76	4072.67	4123.97	2508.75	5247.25	4767.5	12408.42	18359.11	4510.67	3791	1217.25	2739.84	8259.25	3155	6232.42
K00031	19623.74	34454.37	15039.42	11795.04	42019.95	35554.76	23848	33066.07	18037.16	13703.21	24045.26	21742.88	8847.83	19524.75	14098.06	28200.14	29008.03	13294.87	80894	68453.15	43029.84	26540.96	15539.94	38767.82	65915.01	44997.43	47127.6	50979.96	17189.58	34731.78	71982.94	28226.21	31185.95	33519.7	42605.54	20044.89	18645.29	26760.75	19870.27	28928.07	51236.56	68728.74	27709.76	20657.48	31758.04	32470.69	21794.24	4834.17	23824.38
K00032	352	189	328	16	427.75	153.5	279.75	973.5	12	13	96	97	14	82	338	419	337	1386	73	0	13	142	130	56	269	405	294	99	17	683.5	261	769	191	777	8	93	12.75	280	80	169	418	526	3442	266	137.5	396	1425	98	823
K00033	15501.94	32445.52	10223.75	4708.45	63075.75	21825.77	9513.49	13751.74	6087.01	10211.15	15577.03	25461.78	5139.61	15790.52	12263.93	15035.42	12608.94	6903.14	24262.33	26141.16	28741.52	19096.77	8863.39	31404.57	42972.24	31875.45	33159.82	41254.53	329.01	8450.89	34606.7	20459.83	20452.27	22615.77	24102.12	12850.44	9420.39	22104.26	8434.09	20279.17	34856.14	60224.9	5907.12	17578.64	2756.46	4402.78	15615.9	3353.65	24613.16
K00034	399	624.5	151.95	634.27	564.41	724.01	1207	1155.64	101.67	53.64	348.05	63	399.41	606.16	195.5	423.83	883.73	312.56	2048.25	827.06	489.39	472.57	119	223.45	1182.28	679.91	522.27	435	44.43	343.18	1902.84	437.5	397.72	460.17	1382.5	627.5	176.75	381.12	633.55	340.92	576.14	138.82	460.24	199.64	41	584.18	34	97.82	292
K00035	683.05	792	170	3	888.83	3270.43	2899.75	1850.2	31	41	298	156	447.5	474	301	990.9	1470.5	754.67	1021	498.5	354.33	285	684.5	139.78	477	331	343	140	39	525	3664.4	374	4100	5442	153	92	201	688	125	517	574	88	1108	470	73	768	477	272	378.5
K00036	13193.94	33976.27	11438.02	4640.74	42628.33	27718.08	13655	19544.79	5441.34	10645.37	16987.96	19200.28	5602.29	16945.81	13284.35	19771.01	17825.56	10036.92	37965.58	34208.43	31582.13	19875.12	9485.39	33508.11	46730.43	34148.63	35177.61	39460.86	387.41	26443.7	46993.87	21783.5	22918.66	27535.43	28835.12	13257.11	8451.89	19909.13	7757.32	21584.1	36382.36	56464.76	12147.52	18494.86	3022.46	10474.32	19405.4	3919.51	26296.66
K00038	131.5	546	50.5	4	178.66	144	143	123.34	3	10	35	4	127	19.44	25	285.5	305	197.33	407	186.56	142.22	331.5	65	56	1215	629	636	764	42.5	29.83	1305	41.5	837	1058	919	13	31	139.11	125	112.5	272	23	28	129	28	350	13.33	278	31
K00039	200.5	155	59.5	0	220.33	3215.67	2355.67	1632	12	23	155	83.67	71	44	62.5	640.5	1037.5	195.17	1252	912	56	1197.5	265.43	630	2331	1399.5	1533.5	1618	16	324.5	4574.5	256	4072.5	5540	521	7	6	209	13	1516	1223	2796	176.5	230.5	42	557	121.5	158	157
K00040	2267.5	5064.42	1162.66	4854.75	3409.41	822.43	2587.92	1369.7	2504.5	462	1436.17	503.34	849.92	1207.67	740.25	3343.23	3655.5	2352.48	3768.8	5742.7	3663.63	3614	2052.43	3082.08	7044.25	5121.42	5659.5	4506.75	126.58	1846.5	8758.5	3091.33	9115.25	8238.26	2595.7	1906	2097.5	4409.42	3001	3609.67	7633.92	8637.93	1632.75	1071.25	354.25	3063	3347.5	695.75	4751.5
K00041	218.8	976	569.75	4403.25	524.5	897.67	1001.84	1503.67	1502	492	684.25	36.34	314	492	172	1063.75	1130.67	376.2	886.82	485.4	272.63	355.5	51.43	83.08	1114.2	625.8	627.67	549	22	1345.5	2029.5	136.5	1009.4	642.88	1316.7	1217.25	692.33	464	966.5	597.5	486.67	244	214	906	5.5	1487.75	14.5	223	104
K00042	4430.35	9919.6	2323.56	1244.5	9399.09	18429.28	3298.92	6801.35	3825.85	2322.21	4409.96	1606.87	3105.3	3760.7	2987.07	10165.94	9913.79	4869.15	31773.53	27351.09	8781.83	9815.11	4720.43	8153.71	22699.93	14982.1	13953.79	13920.3	449.33	2722	24685	11432.6	15158.19	20511.55	9556.3	4465.7	2727.3	5959.21	5354.5	7195.97	15188.47	17743.88	5343.84	5477	1442.5	6833.05	10781	2579.6	11234.91
K00043	29	55	215	15	180	278.33	399.33	359	0	29	168	44	63	373	239	248	317	293	596	335	65	36	75	37	260.67	244	204	71	0	140	859	245	46	348	143	41	10	217	33	32	197	97	1348	105	14	37	6	46	114
K00045	1289.3	1329.5	474.25	15	1187.42	5435.59	5055.58	3304.7	83.5	230	664	545	456.67	644	718	1757.9	2423.83	1282.2	3256	1693.5	480	746.5	1368.5	288	1780.17	1455	1232.5	682	66.33	1009.5	7226.23	1311	5051.5	6441	755	471	31.75	2177.5	178	739	2291.83	217.5	2690	598.25	134.5	1429.67	533	427.67	886
K00046	4003.97	2641	3487.19	13469.75	2938.17	27031.11	19912.5	8787.98	4563	3658	2882.58	1046	1155.67	4823.5	1196	10206.8	6947.25	2115.86	21374.23	8929.97	2822.96	2538	2263	1180.06	11481.2	5763	7627.17	5367	108.93	24865.56	22075.03	2074	12196.4	10615.16	22620.87	12706.75	5331.8	3388.3	15817	1949.67	9211.5	899.44	1959.11	1812.83	123	8225.42	257.66	1048.67	930.61
K00048	724	746.3	28.2	4680	888.1	496.67	1172.17	257.9	2355.1	80.6	130.3	62.37	194.3	161.7	1640.9	2391.4	886.8	536.1	744.8	82.9	331.5	57	49	94.8	54.23	27.66	128.46	12.62	11080.8	792.9	296.52	473.5	973.96	1227.26	1202.3	1386.2	684.5	250	2862	8	464.3	41.5	164.4	63	201	805.1	17	118.1	41.8
K00050	2880.94	2248	1234	2177.5	1920.08	12059.61	10948.34	8779.9	5975.5	541.5	1466.93	729.17	930.17	1567.5	848.25	4425.63	4971.75	1848.17	18748.51	11071.67	3366.66	3131.13	1959	2834.29	18640.42	10646.77	11652.17	9635	4987.7	20113	29296.55	2376.5	13216.5	14627.83	16115.34	2147	4890.3	4151.67	2928	3205.4	3652.5	6170	3352.5	918	221.5	4264.81	405.5	562.67	958.17
K00051	0	0	0	0	0	0	14	0	0	0	0	0	0	0	0	38	56	0	900	292	1060	0	0	1184	105	52	22	47	0	0	86	0	54	123	150	0	0	0	0	0	0	0	0	0	0	0	0	0	0
K00052	17517.35	36437.01	16142.75	20836.05	45026.29	33643.47	31628.3	25266.22	22817	14566.52	24957.76	14971.65	11954.9	23758.23	15279.87	28652.87	26617.08	12918.06	64931.98	48993.55	41407.1	22078.14	17397.36	33855.97	59314.96	39655.55	46066.64	46270.12	17619.9	37213.19	65840.54	25760.27	36021.07	35395.73	53129.01	27499.59	26910.55	27931.75	37471.56	25129.83	46696.76	57478.88	26599.16	22630.41	31897.05	28662.04	17674.67	7632.61	25955.51
K00053	17156.68	36409.01	22005.25	20422.55	40866.96	33685.14	31214.3	25228.22	21522.5	27446.52	26250.76	16701.65	13693.9	27504.23	36151.37	42217.04	34592.08	20212.06	64226.98	49221.05	40274.1	21066.64	20067.86	32985.97	57335.79	38255.88	44210.64	44473.12	17705.4	36560.69	63100.37	23753.27	42780.07	54224.73	51186.84	27214.59	26933.55	29875.25	37997.56	23833.83	44285.76	55526.38	29656.66	27081.91	33443.55	28609.37	14886.17	9251.11	19945.84
K00054	4328.17	1204	871.33	97.67	985.8	1072.6	2399.83	5701.07	4548.5	532.25	1497.67	6911	250	725.5	1261	6878.9	7193.67	965.22	15582	15710.4	14289.53	377.67	453.5	3296.78	9541.33	5994.5	4788.67	6949.17	7	2626.13	16450.7	540.5	3784.33	4284.17	12243.17	1658.33	1357.2	2585.6	1577.67	649.83	591.83	515.5	1228.21	1070	157	504.5	56.5	147	367.77
K00055	115.75	100.25	34.75	3	105.58	102.67	160.25	44.5	9.5	0	20.77	3.67	29	1.5	1.5	88.75	78.08	67.25	1168.5	462	95	78.75	58	25	463	224	284.25	259	9.2	5.5	672.25	60	402	420	336	4	5	81	272.75	63.3	365	12.5	11.5	17.25	12.5	320.2	0	50.5	16
K00057	23387.77	38789.06	22374.9	21693.57	40878.47	33992.67	33532.14	31358.81	27285.77	27985.26	26984.11	23805.85	15702.86	28641.4	39518.02	50756.84	41801.36	22287.1	79021.56	60155.55	49091.25	21736.96	22644.36	37446.59	56902.55	37796.54	44517.12	44286.49	22943.45	38154.37	62455.11	25449.77	45314.5	59135.66	51412.08	29446.79	28535.55	30128.96	40343.36	23884.75	44675.45	55950.2	28638.05	25241.05	34415.3	29273.99	16860.42	11330.03	21070.23
K00058	21651.63	41399.96	18624.42	30263.8	67168.01	44529.18	46228.14	46654.12	36956.86	18052.44	29353.71	15988.62	14598.72	25847.07	18533.04	44275.56	41765.16	18664.22	106322.17	82902.78	69277.82	25581.8	22230.47	40447.08	95074.09	61212.73	67699.83	66474.19	25555.97	64820.67	114806.19	29241.51	54471.87	57099.59	91996.99	39560.39	35157.47	36018	55794.17	28700.87	55201.98	66549.77	34494.42	25289.83	32741.26	38525.55	20005.85	11329.64	24911.44
K00059	70001.87	140503.85	61548.35	53829.24	172810.16	129883.21	97083.61	104143.09	65050.22	71176.59	86562.01	81063.78	43020.25	79987.89	101869.99	130524.63	116156.02	62151.44	245396.02	192342.58	145198.67	77208.64	68280.38	127640.95	245826.41	161276.82	178167.23	181360.14	61366.43	140683.9	273679.7	89312.17	138203.04	181032.89	182509.81	80076.47	78860.83	100414.62	99284.08	88022.65	163557.58	205339.89	79426.47	80450.67	101914.06	92614.94	53914.65	31857.58	68062.1
K00060	4649.78	25973.52	8049.98	1873.2	33612.22	21198.17	6999.83	13845.13	1622.83	5742.26	12063.75	11469.88	2580	9692.89	10195.4	10092.13	7660.64	6178.78	8772.39	14410.06	13238.42	16789.21	6111.27	24525.79	23965.8	21462.45	22959.94	28496.79	325.92	4331.94	15180.21	17981.3	5392.13	8987.83	9217.05	9511.4	5252.92	13540.7	5524.85	18222.58	29873.42	52805.54	8210.75	15536.07	2259.32	4462.01	14800.74	2596.38	18314.67
K00064	439.05	1055.25	66.77	7.67	526.67	674.1	919.08	1271.21	55.5	88.5	427	226.5	515.5	390.5	166	389.48	882.09	373.16	1032.17	565	645.33	3291.17	788.5	2501.28	7027.66	5043.83	4063.17	4680.67	37.33	203.16	6781.4	2076	1317	1653	1107	94.83	200	392.5	74.17	2424.5	7392.16	7960.44	268.44	537.33	197	736.33	2785.33	218	1989.11
K00065	5976.14	24822.88	14010.25	3312.82	16213.84	8378.04	8945.49	11626.72	1611	17949.51	14853.27	13194.62	6009.29	16500.81	32079.1	19759.5	12187.4	12665.99	7691.07	8949.47	9409.26	8765.34	8993.65	17759.29	16689.6	15094.29	17577.9	19064.48	200.75	19325.43	16122.15	12224.56	18328.02	34001.73	9384.97	8967.93	3635.98	15882.25	5882.82	13891.83	24930.03	33687.71	10125.37	21043.45	3879.16	4325.16	10645.73	5446.89	20179.88
K00066	69	82	99	6.5	113.75	1598.43	164.33	252.2	59	157	281.6	26	27	27	4	378.4	275	52	686	245	189	228.5	70.5	153	196.17	75	120.5	85	1.2	22	689.9	108	200.5	246	118	31	11.75	125.5	0	277.8	570	8	80.5	52.5	13	1918.2	0	26	40.5
K00067	22037.61	44788.67	27768.24	18042.41	25275.53	16255.12	28789.49	27816.95	20268.78	41116.76	29950.86	25731.81	17545.29	35248.21	60348.54	54889.76	38877.89	29039.47	62717.63	48793.37	40188.15	15881.54	21829.17	32055.08	56363.32	37750.31	42509.62	42322.21	12940.95	37632.09	66958.36	28758.5	49005.07	75481.72	53072.91	28782.88	22283.9	30658.6	28684.73	20770.79	44420.49	48868.42	23114.08	30727.38	9163.95	16832.19	17435.77	11616.11	29081.2
K00068	29	0	0	0	777	5.34	6.34	0	0	64	2	26.34	3	0	10	227	52	52	77.4	51.9	9.3	41	1.43	7.8	445.5	271.25	236	177.75	23	6	534.35	11	142.75	228.25	300.2	2	0	62	0	0	41	0	8	77	0	16.5	17	70	34
K00073	12	0	0	0	13	0	0	0	0	0	0	0	0	0	4	0	0	0	37.4	7.9	9.3	0	0	7.8	43	0	18	10	0	0	43.6	0	21	29	18.2	18	0	4	0	2	0	0	0	0	0	0	0	0	0
K00074	10959.8	11508.79	12780.94	11654.62	6672.74	46937.81	22408.39	20828.68	19524.36	22122.5	15044.96	5749.31	9031.78	17221.37	26970.37	30789.98	28186.55	14944.51	64517.68	42031.65	22232.88	7201.69	14362.11	6396.75	42482.31	20937.07	24091.26	20968.45	6507.21	28932.32	65068.48	7276.13	34981.04	50432.25	42554.76	14384.97	13086.33	15215.59	27476.26	8197.53	17348.86	2826.27	13228.36	7745.15	31242.79	24573.58	2098.59	5935.11	3387.59
K00075	24045.6	40839.56	23060.07	21719.39	45516.97	33869.06	33013.46	31779.11	26791.11	28735.26	28756.28	23769.18	16402.02	30660.57	40227.36	50241.46	40892.69	22620.11	77454.4	58742.05	49009.09	22294.13	23411.36	37312.59	61598.88	41713.5	47216.29	47533.49	22709.11	37563.88	68619.71	27252.77	48349.83	62281.82	55994.43	28967.31	28424.74	31404.46	38304.69	25198.75	47280.29	58357.87	30130.39	26565.71	34770.97	28225.82	19696.08	11601.69	27243.56
K00076	1071.5	1129.05	1141.12	3232.25	759.51	4845.6	7453.75	3459.1	569.1	111.6	520.55	386.7	419.8	836.2	1969.9	3263.3	2627.88	1158.24	4889.38	1767.73	1498.33	947.33	663.5	698.05	2609.48	1821.88	2164.79	1319.37	4579.3	2343.4	7618.92	1176	6316.96	8303.26	3858.8	2367.7	1878.45	2299.75	2820.5	715.5	1160.55	270.83	1884.15	516.5	306.75	3883.6	181.5	334.6	615.3
K00077	11227.55	33694.56	18397.26	11224.15	37764	13028.13	14001.45	19997.61	10543.43	22534.21	18801.13	16140.32	9294.49	21026.82	34518.79	35447.68	23817.94	17524.5	31900.58	30017.06	27205.66	18860.15	11486.73	31325.7	47555.83	33990.25	36183.95	38488.49	1208.25	10383.46	47741.93	20626.1	31595.24	47261.12	25609.92	16192.13	11586.35	21255.28	16497.63	21552.28	38880.45	59630.41	14696.23	28161.32	4675.17	17553.51	16932.5	8259.21	20190.47
K00082	35	246.5	0	4	410.5	24	36.5	74.5	14	0	0	50	19.5	18	8	105.5	114	113	48	0	86.5	114	108.5	43	76.5	77	54	10	16.5	51	130	82.5	82	0	20.5	71	11	541	79	1	98	67	0	24	5	181.5	8.5	22	178
K00086	45.67	115.45	246.69	137.29	57.66	711.47	190.3	244.72	2.6	518.83	192.45	24.57	432.07	311.26	85.01	148.68	66.08	184.52	1550.1	509.33	203.83	8.14	46.97	35.71	33.57	16.69	8.75	4.05	198.65	624.6	13.26	1.43	12.36	187.55	1405.25	1185.04	77.34	209.48	442.4	8.29	177.73	2.97	176.85	437.96	139.51	125.75	2.43	686.86	12.72
K00087	486.5	1372	273.16	3136.5	527.33	3919	3227.5	1274.7	1003.5	83	225	21.5	384.67	338.67	58.5	1061.33	271.5	290.67	7707.1	318.9	775.2	10	175	203.8	2867	2078.17	1467.5	1535	35	3592.9	3931.1	346.5	2292.5	2018.5	12861.3	7107	939.5	247.4	5874	56	501.07	31.83	348.5	220.67	12	4734.5	46	427.5	29
K00088	23627.93	40130.56	23146.65	21794.07	41636.97	50013.07	34127.47	32035.95	27182.77	28179.26	27426.95	23798.85	16096.36	29244.4	39866.68	51254.6	42571.86	22864.77	79611.06	59229.05	50393.75	23495.8	22762.02	38135.59	64788.05	42879.67	48257.62	48645.49	23087.11	38819.21	72479.71	25489.11	49556.5	63941.82	59921.41	29899.29	28772.75	30620.46	40542.36	24555.25	44964.44	56274.2	30180.05	26212.8	34459.96	30256.82	16944.42	11803.03	21115.22
K00090	263.08	500.59	292.25	69	1193.26	2615.09	400.67	2565.77	289.08	1089.17	1270.6	52.67	91	397	93.33	2220.69	3707.82	217.92	5945.18	4144.23	829.97	460	95.1	550.13	8474.02	3297.67	3998.66	2708.66	83.13	99.67	10460.72	286.34	1728.17	2515	2462.2	21.5	203.75	336	9	2685.61	2045	40.66	180.33	204.5	75.5	2850.71	27	102	45
K00091	809.67	915.34	287	119.5	623.17	1506.17	748.84	2227.81	439.83	546.17	668.6	72	111	257	92.33	1564.44	3898.32	342.92	4674.6	2128.92	1474.17	285	203.17	673.33	10964.66	7018.01	4589.33	5942.66	197.2	678.67	15280	727.84	5365.17	6267.83	12207.01	419.5	366.5	820	1753.5	2111.11	2338	182.66	202.83	278	88	2735.63	119.5	220.5	365.34
K00094	0	0	0	0	0	2.67	1.67	0	0	0	0	3.67	0	0	0	0	0	0	10.8	26.8	18.6	0	0	15.6	0	0	0	0	0	0	9.2	0	0	0	2.4	0	0	24	0	0	0	0	0	77	0	0	0	70	0
K00096	477	16	28.45	671.27	92	354.85	947	205.98	319.5	11.64	54.55	6	57.91	67.55	74	366	107.73	85.33	918.14	299	372.67	144.71	0	196.85	747.65	447.41	743.77	385.43	227	404.51	869.9	213	292.4	493.79	1476.5	547	1000.2	70.18	1895.55	31.69	147.14	82.82	59.36	28.64	1.14	95.78	9.33	347.11	0
K00097	14055.16	39943.86	17012.77	10852.27	53063.6	17093.13	28292.08	32487.82	15247.08	14021.29	23498.14	13042.55	8065.09	23015.84	15567.4	24949.1	25684.81	12564.29	58741.1	55233.67	43218.82	21333.36	12544.19	35090.76	51401.2	36703.76	42345.42	43374.37	5547.72	34101.53	58805.16	27563.81	26936.24	27445.71	34017.36	19812.49	20407.13	28872.74	17808.05	27336.54	47012.27	62298.37	28381.46	26229.93	4000.57	21972.22	25284.41	5606.39	38891.44
K00098	668.8	277	107	0	1059.5	3298.13	2806.5	1642.1	26	17	109	258	197	83	93	783.2	1297	226.5	967	561.5	217	369	598	116	2984.5	1545.5	1762.5	1058	47.33	235.5	6271.7	578	4569	6134	884	142	0	729	12	467	1477.33	69	172	207	62	730.5	117	186	279
K00099	18952.63	37381.56	22389.07	21798.4	40402.51	33067.07	30568.97	26142.74	26422.27	27760.51	26344.61	16791.85	15692.36	28442.9	38320.52	43893.94	34585.02	21652.21	66920.56	45018.65	34744.05	21254.29	22223.86	34261.09	52747.22	35525.17	42558.45	41493.32	22945.45	36516.74	52818.08	24916.27	44443.17	57612.49	48650.74	29282.96	27704.55	27764.86	40152.69	23303.92	44395.12	55752.2	27723.72	28136.55	34278.8	28671.82	16800.92	11886.03	20646.79
K00100	19311.42	34623.83	22800.85	15049.52	15020.17	23738.58	24780.39	26262.02	12449.1	38225.08	30444.05	24571.97	17357.41	30745.19	57772.08	48827.27	37623.56	24783.38	48112.08	30990.71	21117.36	17180.04	25769.57	26176.84	41122.37	26847.89	29972.86	29393.29	17936.14	42096.99	44343.59	19592.75	47414.97	75548.01	30908.35	21331.02	16684.4	27143.74	30017.79	27774.13	47217.79	44549.97	19353.25	26267.99	63236.8	25125.63	9245.82	11636.49	16441.07
K00101	9197.75	30837.52	9814.58	2195.42	45387.1	29268.28	13548.83	18180.13	642.58	8288.51	16961.73	11757.17	6302.58	14875.5	11642.07	10836.64	11864.72	6572.27	16548.9	17684.15	17317.79	16835.41	7730.44	24477.19	30352.85	23793.42	27940.92	29747.91	430.48	20345.54	30270.64	18011.17	12958.93	16357.49	8580.37	5484.34	6141.49	21150.76	1384.92	23329.07	39279.3	51143.15	20970.58	15286.92	2706.08	17541.4	18339.17	3386.91	32487
K00102	2632.8	1631.5	1074.19	1773	1246.25	9667.29	9125.25	7593.44	4039.5	342.5	1036.83	656	783.67	1047.5	518	3142.2	4386.25	1344.75	21857.25	15900.5	4249.16	1438.18	1887.5	1725.86	10249.17	5302.5	7195.25	4271.5	4933	19323.83	22376.03	1661.5	9873	10509.33	9391	1761.5	4492.8	3557.17	2619.75	1168.2	4233	483.44	1861.61	594.25	186.5	4799.87	218.83	541.67	763.61
K00103	57	303	28	4	87	49	131	75	15	8	35	0	60	16	25	161	199	101	843	453	692	178	45	269	823	407	420	497	37	23	849	15	558	729	480	13	31	61	56	58	73	23	26	50	28	158	9	158	25
K00104	8515.35	6461.95	2735.4	7129.04	3680.45	43672.71	12348.34	13814.44	15453.93	5047.38	7942.11	3417.84	6776.74	6543.98	3976.6	9923.19	12387.22	7039.92	42103.24	27911.8	18583.37	5123.62	13050.66	8616.67	25588.89	13456.31	16862.76	11900.8	19602.1	28054.98	37413.87	5588.79	18726.48	21467.05	29353.97	10379.18	11535.42	10771.34	11674.58	2759.46	6697.36	2057.46	6638.79	3368.81	30051.78	7973.49	2928.85	5118.56	2634.55
K00105	54.5	133	3	0	35.5	0	17	11	0	0	0	9	20	0	6	18.17	0	15	10	0	0	39	0	0	154	39	27	0	0	37	15.33	50	10	26	0	8	0	117	0	7	0	32	17.88	0	6	22	5	2	41
K00106	0	0	0	0	8.5	0	0	10	0	0	0	0	0	0	0	0	0	10	0	0	0	0	0	0	0	0	0	0	0	0	0	0	0	0	0	0	0	0	0	0	0	1	0	0	0	0	0	0	0
K00108	6218.22	26864.65	9501.49	1123.92	33561.95	30324.85	14010.59	20087.47	602.08	6219.51	12028.56	12189.5	3175.75	9079.67	11106.91	11910.92	12456.8	9416.11	21835.15	25737.14	14396.46	18814.08	8438.27	24760.41	34580.3	26442.25	28692.75	31646.41	205.58	21604.04	37219.87	15594.17	17434.43	25701.33	9440.54	6445.84	5377.91	17726.94	1655.92	21594.08	35891.47	53573.58	27085.07	12252.34	2264.41	20929.06	14052	2447.91	14894
K00109	0	82	0	0	17	0	0	3	0	0	0	0	0	0	0	0	0	0	0	0	10	0	0	0	634.5	310	338.5	357	0	0	594	0	372	492	306	0	0	0	0	0	0	0	0	0	0	0	0	0	0
K00111	21305.99	41511.16	19933.51	11637.79	41506.08	34307.95	20388.91	23423.09	15720.47	28328.07	26797.97	23368.96	17041.58	27642.69	41239.71	39117.21	33496.54	21562.89	44723.33	37401.5	37426.87	17004.23	28196.44	28413.57	50827.18	34637.18	38814.27	39629.55	20773.19	30326.85	58179.89	24538.16	41786.04	61616.47	40247.62	21184.39	21383.14	30988.06	22422.19	21491.58	41989.53	47700.18	17671.59	35112.18	35145.66	16955.15	14201.4	16209.19	19858.79
K00112	1336.28	1533.13	1970.03	934.67	3132.55	629.34	1783.82	593.42	3884.34	1645.01	2643.13	269.38	696	2791.34	753.99	642.24	400.33	549.34	1036.06	697.57	1504.96	558	2224.43	666.41	1389.09	1272.25	2664.18	1192.54	4779	884.87	509.76	2306.2	3955.31	927.32	1646.87	2170.01	4375.82	3578.63	1527.79	1286.76	3451.05	3039.44	1072.31	8336.68	316.41	712.43	1207.23	1829.64	2159.67
K00113	1302.95	1075.13	1455.03	735.67	2224.88	629.34	1685.99	568.42	3884.34	1345.01	2207.13	164.38	519	2336.34	573.99	593.24	471.33	473.34	1090.06	739.57	1626.96	522.2	1224.43	708.51	1306.09	1091.52	2450.18	940.54	4779	807.87	1051.76	2078.2	4114.31	835.32	1575.54	1626.01	4585.82	3348.63	1481.79	988.16	3032.05	1971.44	741.31	4822.68	187.41	597.5	1198.23	1074.64	2055.34
K00114	405.25	703.25	331.5	20.75	598.42	4016.83	3214.17	2190.33	70.5	272	577	83	147.75	114.5	236.42	1610.34	1815.33	802.25	6927.5	5523.5	1479.83	911.5	286.5	1400.78	4089.75	2106.58	2709.5	2153.25	17.25	1328.5	11425	950	4987.75	6886.67	2310.5	102	75.5	457.92	33	950.67	1174.25	2497.5	550.08	389.75	118.25	3968.52	1339.5	167.75	696
K00116	1052.08	1418.25	441.14	33.69	2368.59	21490.78	1455.51	6950.07	532.42	1106.14	1883.17	343.34	281.41	588.66	687.42	2125.84	2903.31	1651.91	2285.13	2594.92	2509.35	3849.74	454.76	1734.67	4180.11	2352.32	2342.44	2263.42	146.59	2265.34	6602.27	850.34	1033.39	1638.34	792.7	153.83	478.83	1545.21	1447.72	3544.69	1530.55	4113.09	1740.71	605.89	223.22	6077.07	3485.16	461.11	955.44
K00117	1028.63	1977.59	527.58	72.17	1670.68	4070.27	2322.75	2951.89	311.83	1004.17	1652.5	261.67	674	844.5	705.08	2614.67	5179.91	1353	3795	2051.07	975.47	2269.42	883.03	1186.13	5556.1	2378.5	2386.25	2445.33	81.93	1242	6308.87	947.84	1208.67	1365.5	1562.37	205.33	51.5	913	326.42	5268.14	2935.83	3029.66	1623.66	698.25	154	5022.59	564.5	339	762
K00118	1582.5	5145.5	1068.33	639.67	8786.67	163.5	401.83	778.67	40	1607	3485	221	1829	3715	1319.5	394.08	608.09	622.33	527.17	1897	3843.5	1757.17	1872.5	2214	2812.66	2487.83	3021.17	2351.67	25	293.83	2373.17	3831	1718	852.17	1446	743.33	1128	3966.5	83.67	2860	5438.83	4661	453.33	2769.33	729	285.83	5696.5	801	12639
K00121	10256.11	46188.82	15225.91	2893.52	44042.26	10913.37	12388.22	26608.15	683.25	10921.93	22257.25	22067.59	5868.99	18117.06	21155.91	19617.99	18429.7	11446.76	28052.75	28610.14	22012.79	24203.84	9950.37	40651.72	47362.64	36793.63	41159.02	47622.49	4977.08	22946.55	37066.46	25291.68	16161.44	28464.49	13317.54	10250.92	7170.91	20027.36	2617.39	31482.17	50820.24	77112.44	25560.49	25166.64	3833.57	20695.41	20920.96	5004.68	27336.56
K00122	994.5	858.5	429	20	608.17	3912.43	3916.5	2864.53	44.5	26	160	412	205	251	291.67	1403.07	1435.58	1544	5051.75	3333	1968.5	358.5	731.5	928.61	4280.17	2419.83	2770	1575	25.5	1071	8545.82	1501	1518.5	2525.17	1367	454	36	1802.67	79	179.67	1272	617.5	3169.33	343.5	176	632.67	1452.5	173	1272
K00123	23034.9	118816.79	34059.07	15805.82	100451.41	36580.14	24251.44	51685.83	30056.75	27450.87	56083.34	53846.7	15349.9	49411.42	48774.49	33054.48	21944.54	17430.53	49591.42	46121.46	47022.06	35122.17	28145.18	85992.66	88227.95	72230.5	91089.78	97770.65	20675.06	33004.21	65707.8	61655.4	52346.81	64619.76	45761.13	34508.82	32859.35	50468.69	18148.77	58961.06	108391.83	146924.38	27786.97	77500.85	9291.19	15891.36	34837.47	16837.92	68593.52
K00124	7678.71	43728.23	12276.71	5324.5	36761.72	11147.91	10848.52	20704.96	8288	9368.64	18872.84	21825.41	3458.36	15513.92	18092.64	14465.97	10333.9	6711.79	27909.99	24170.64	15516.41	12610.44	8494.5	32334.95	32073.6	25225.53	34286.34	37088.29	9909.03	23431.61	23410.88	22335.3	20897.73	29174.57	13955.87	13577.07	12425.19	18206.98	5889.78	21718.43	38257.22	57550.01	10533.16	21636.32	2928.62	8052.33	8470.07	3354.7	14317.7
K00125	0	0	0	0	0	0	0	0	0	0	0	0	0	0	0	0	0	0	0	53	44	0	0	22	25	19	21	11	0	0	67	0	0	0	85	0	0	0	0	0	14	0	0	0	0	0	0	0	0
K00126	627.5	979.5	177.5	4	655.33	1410.83	1408.25	1048.5	40	29	215	212	186.5	103	242.5	1084.83	1730.5	640	6257.5	4532	1110.5	546.5	707.5	370.61	3601	1744	1942.5	1579.5	25	16602.5	4989.67	519	4901.5	6620.5	3842.5	136	59	442	123	611.5	1915.5	88	826	342	58	889.17	238.5	280	291.5
K00127	5984.61	46886.9	12759.96	2084.75	36615.84	7646.17	7796.32	18391.46	378.5	9213.45	18701.56	21814.21	3013.16	15027.17	18473.41	14006.64	9775.15	6334.84	24520.43	23339.89	15019.61	12357.15	9039.27	32427.08	31297.1	25100.02	31140.34	36628.29	344.7	18826.34	22361.19	25605.4	15703.81	27834.99	9296.37	11748.42	4555.49	15647.07	1752.63	21828.13	38864.73	57347.22	10936.56	25190.17	2903.99	6623.03	8463.57	3801.3	14359.17
K00128	18027.82	22439.17	10251.47	13599.09	36630.7	113910.19	48050.14	42358.93	19439.45	8627.32	17380.86	6615.74	11296.69	13833.78	10956.94	31896.89	38998.94	15102.41	82880.31	65961.4	45034.44	22687.56	20714.16	16876.12	74306.35	43650.6	45820.56	40722.68	10819.78	84597.38	122936.4	16017.13	52669.71	65967.63	61463.52	16128.23	16282.78	29042.22	23482.15	16592.32	28378.37	22716.26	31179.71	11014.93	31123.51	32338.74	10045.57	8280.98	12134.76
K00129	0	0	0	0	37.5	7.67	1.67	0	0	0	0	3.67	0	0	0	0	0	0	0	0	0	0	0	0	0	0	0	0	0	0	0	0	0	0	0	0	0	0	0	0	13	0	0	0	0	0	12	0	0
K00130	3397.95	9775.9	2748.58	461.42	28895.47	27644.44	10578.25	15005.72	456.33	2354.51	4040.9	1265.17	2190.08	2540.94	3009.99	5318	7848.13	7158.35	10607.65	16101.53	9792.18	13354.33	3688.7	9825.91	34308.33	21810.38	20861	22108.41	285.41	21083.04	39253.94	9946.34	14926.83	20371.16	12764.37	2614.84	3945.16	10123.88	1007.67	12374.41	18696.46	30099.15	11434.74	3863.67	1430.41	11824.31	13110	1683.91	11604.83
K00131	2856.07	812.45	694.47	2077.73	511.75	1223.02	1264.93	757.2	963.77	3768.67	5224.6	322.7	3630.78	3785.48	732.28	1216.35	891.98	1382.98	2551.99	1250	805.53	463.38	7710.07	226.33	1423.73	639.66	682.19	393.72	4994.85	1530.34	1942.23	1610.43	1172.35	1361.56	1471.13	1559.47	1178.69	3142.16	857.22	467.01	1773.7	226.89	561.27	1084.7	28689.21	2033.79	9.26	1582.28	480.02
K00132	146	25	25	9	33	0	2	0	0	34	44	16	77	143	10	12	0	32	0	12	52	0	129	15	62	22	23	18	12	0	41	0	41	25.88	197	217	19	0	0	0	0	0	45	48	12	93	0	233	22
K00133	27547.07	63925.16	29431.81	23432.64	81448.94	34455.24	35128.79	39846.19	27241.77	34652.77	40978.4	34570.63	19107.9	40671.38	49750.37	55866.63	44582.92	25340.68	81364.72	72709.03	62379.24	36979.3	28908.74	61683.91	82944.98	62582.28	68299.39	75196.6	23004.45	39026.57	75436.64	42537.16	53059.92	69006.05	58401.65	34231.89	33333.73	45546.83	41041.85	42694.91	86301.56	112774.91	33688.67	41460.25	36924.04	30847.98	37998.99	14175.33	51852.44
K00134	35812.41	80113.61	37020.68	25716.68	105865.89	70768.98	54687.97	62663.31	40403.52	37701.97	47540.82	37640.3	22648.8	44762.41	57435.82	68891.37	60479.97	37054.07	109499.6	112754.46	87885.88	52707.41	35870.12	72690.14	103409.46	79104.07	83677.57	90444.07	33152.65	52470.86	107128.76	63402.99	68054.53	89605.86	65376.95	42731.94	42224	63768.98	47252.16	54034.87	96679.15	143553.57	62896.19	48156.69	39283.8	49940.28	47019.14	18009.39	52162.49
K00135	11253.64	37184.78	14982.08	2857.53	43248.03	84368.55	22962.4	36400.69	5299.17	9284.93	19082.71	13327.05	6207.66	13922.17	15048.15	24365.36	28473.29	14732.43	73267.74	66497.67	30945.35	31062.31	11919.36	33782.01	64068.63	43848.77	45173.37	48596.96	948.87	43758.22	74321.7	27086.82	27023.3	40640.49	25954.71	10231.41	9771.49	26087.68	6837.44	31100.69	50437.57	67636.81	35547.06	30250.64	3494.48	31536.79	22832.9	7258.04	24456.44
K00137	107.8	248	77.25	13	112	52.67	212.67	136	0	71	88.2	43.67	52	7	6	140	244	84	343.4	105.9	122.3	123	120.43	36.8	1570	739	676	831	4.4	6	1475.6	138	742	1166	1003.2	26	12	162	33	223.6	259	3	65	88.75	5	1600.9	0	60	117
K00138	4233.21	10307.9	5248.72	933.44	28663.88	23756.6	5806.59	9749.49	672.25	3232.09	6185.47	992.17	2530.33	3527.33	2907.99	8844.41	11701.46	4969.26	21280.25	28849.6	19954.38	14008.43	3881.6	11281.2	21889.47	15636.36	15041.52	16563	373.71	3836.68	23394.7	12322.45	10820.81	14172.33	4348.87	3121.58	4585.61	10467.23	838.97	13191.69	17089.86	30496.62	19694.96	11294.73	1403.47	18417.05	10085.16	2624.86	8960.71
K00140	6840.45	17165.33	7474.49	1331.42	55128.29	27188.89	10799.51	16010.84	635.83	4226.23	8300.28	2209	3605.75	5138.61	4569.91	9281.25	10089.3	9230.77	28128.38	32848.13	17798.88	16420.97	6770.51	13574.77	31306.43	22435.8	21869.25	23623.41	297.78	23143.37	34910.2	21300.88	14894.93	19336.83	11621.84	6768.84	6492.16	16525.55	2771.42	16343.71	22817.64	40220.3	25841.24	16950.09	2104.08	21330.85	16188.5	4273.91	14178.67
K00141	77	286	13.5	5	163.08	651.5	72.33	578	36	254	167.67	17	0	85	12	1750	2071.33	62	2019.5	1583	870	85	40	573	3167	1451	1723	1250	40	35	3491	65	1238.5	2203	1048	0	23.75	72.5	43	310	134	20	0	12	23.5	360	10	58	10
K00145	17164.33	36250.51	15991.99	20653.75	45203.33	31704.42	31916.14	30799.16	19654.67	14530.66	24968.17	14981.58	11362.1	23374.31	14460.51	27887.15	26324.24	13444.21	63598.41	50101.58	41321.1	23636.57	16767.07	35607.89	57627.07	39861.2	45546.48	46645.55	17558.4	37022.61	61330.11	27499.91	31647.86	30663.83	47388.61	25898.66	26062.48	27570.89	30412.75	25934.25	51336.59	63616.27	26734.26	22595.69	32093.55	28486.39	21809.17	7091.43	28093.47
K00146	192.5	749	122.75	13	294.25	1940.59	461.34	365.75	77.75	407	354.6	115.34	193	93.5	15	532.5	540.25	152	1168.15	564.9	322.3	363	241	301.8	1024	410	396	394	5.7	96	1261.35	166	423.5	398	344.2	84.5	5.75	155	99	730.8	674	28	126	184	25	3025.95	27	136	152
K00147	21106.02	35459.48	20678.62	16673.88	40032.59	31936.2	23054.97	24823.79	18389.26	26514.48	24455.95	23446.85	13337.2	25511.93	36365.27	42764.77	33550.88	20589.79	58248.47	43335.15	37191.17	20567.92	19677.36	34512.63	47065.02	33193.62	38710.1	37653.24	17775.2	32822.49	49673.44	24634.66	39358.03	52540.99	33853.54	22042.28	23213.22	29234.72	25278.23	22870.33	43390.89	55469.66	29277.11	23577.91	33656.19	27675.97	16804.17	8789.5	20940.71
K00148	478.8	593	415	22.5	743.75	1985.5	414.58	1305.5	93	199	477.27	127	112	107	388	912	708.33	1427	733	1655.5	563	1408.5	177	931	2244	1432.5	1632.5	1670.5	65.36	834.5	3415	849	679.5	1421	432	119	79.75	420.5	104	1484.8	777.66	3295	3458.5	368.5	159	2222.7	1513	162	892
K00150	69	117.5	24.33	4.67	465.67	53.67	180.5	108.83	14	0	0	96.5	78	20	26.67	118.17	174.5	178.83	10	0	27.5	144.67	184.5	45	134.83	206.16	79.17	67.17	13.5	107.83	226	117	90	34.84	127.5	103.33	11	584.67	63.67	9	169.33	125.5	49.66	63	11.5	87.66	13	34	296
K00151	465.67	388.25	114.75	6.5	112.5	16420.75	1646.17	1011	64.5	36	155.6	130.17	172.67	93	157	273.5	489.33	156.17	2530.9	3248.4	467.3	1377.33	236.43	224.8	427	294	350.5	117	42.2	412.5	2051.43	423.5	324.5	261	182.7	109.5	52	530.67	0	564.8	435.5	55.5	251.5	82.25	27.5	1139.37	41.5	80.67	116.5
K00152	0	0	0	0	0	0	0	0	0	0	0	0	0	0	0	0	20	6	0	0	0	0	0	0	0	7	0	0	0	0	0	0	0	0	0	0	0	0	0	0	25	0	0	0	0	147	0	0	0
K00153	130.83	446	45.75	4	219.83	15404.5	167	147.67	62	26	104.67	0	122.5	25	87.33	114.33	177	139.67	309	157	180	1528.67	98.33	56	1186	539	439	564	94.33	40.67	929	117.67	679.5	883.83	647.5	14	31	158.5	115	538	109.33	16	62	79.75	39.83	577.5	45.5	271	70.83
K00154	7434.07	33861.45	10221.11	2169.25	42468.73	5587.74	4209.07	13626.58	644.66	9033.96	17669.74	11345.04	5105.75	13925.01	11442.82	9854.2	11112.63	5431.19	11344.36	17359.41	18592.5	16334.73	7315.18	26363.03	29921.36	24006.71	26350.41	30253.61	229.65	3047.88	16993.81	22882.98	8916.41	9561.49	4561.67	6751.92	6473.66	17884.89	1381.88	24717.55	44457.96	56657.64	18423.22	16308.51	3189.99	18323.07	21214.57	3255.05	31836.17
K00156	1714.55	14051.75	4453.41	731.35	2470.74	17810.01	1286.6	3902.67	628	3930	7036	10080.34	962.34	6532.33	7321.99	5089.06	3453.42	2477.86	2764.56	1069.4	1567.79	6850	1406.26	14014.08	10628.67	8954.67	11640.83	14691.5	391.6	1229.66	3140.93	3552.67	1382	5769.17	2769.02	4171.49	1291.09	1924.5	2116	9671	10935.66	23861.66	4235.99	6708.59	732.66	2793.84	1504.84	837.34	1804
K00158	4080	21	3	0	200.5	0.67	19	53.34	0	0	14.5	6692	42	26.5	27.5	50.17	28	29.61	48	6	16.33	15	27	11.78	182	29	0	0	0	10.33	77.33	22	10.66	6	13	11	0	16	13	6	0	17	5	6	14	36	19.33	19	25
K00161	8770.19	23384.09	6140.61	1995.69	30467.58	55554.91	12206.71	18208.8	9542.75	4880.94	10670.21	18201.94	2173.33	7943.41	10540.42	18976.91	19783.13	5455.18	40983.75	36789.51	32856.42	12939.2	5947.53	25733.24	34230.12	24180.96	25730.2	29439.49	642	38465.29	38470.18	8782.19	18042.25	24361.37	23676.23	6832.81	7020.28	15421.57	6518.82	15246.58	21768.33	33020.96	6099.57	8797.32	1345.1	8106.19	3541.84	1817.18	6639.57
K00162	8814.52	23224.09	6166.61	1995.69	30435.25	55542.41	12147.04	18217.3	9525.75	4889.94	10686.21	18201.94	2170.33	7933.91	10530.42	18403.91	18728.63	5411.18	39797.25	36127.51	32017.42	12839.2	5868.53	25008.24	33488.12	23762.29	25316.7	28894.99	642	22385.79	37513.68	8827.19	17602.25	24336.37	21153.56	6764.81	7020.28	15338.57	6523.82	15203.08	21716.83	32869.96	6104.57	8809.32	1373.1	8070.52	3585.84	1818.18	6714.4
K00163	7499.69	31462.61	11204.87	2673	40638.39	21108.23	6852.4	16634.52	579.08	7999.79	16077.33	11738.71	4825.25	12837.84	11990.82	16346.09	16644.88	8061.6	31669.33	34013.61	22678.46	19068.56	8167.27	28369.11	38974.45	28350.29	31112.92	34553.2	317.91	4328.88	34666.33	20925.48	11997.24	18984.65	9763.04	7277.42	6425.49	16713.81	1492.88	22278.91	37462.87	56041.38	23157.14	24411.92	2879.57	17869.57	19350.57	4820.72	24986.5
K00164	9895.99	36321.61	13281.75	3320.87	47534.36	27324.35	14157.33	26627.4	5796.91	9524.43	20018.52	12495.38	6474.5	15955.83	14227.9	18015.72	21811.46	10200.92	48886.99	49134.57	33631.04	21842.13	10796.94	31163.51	47367.73	33840.95	36545.36	41009.62	660.05	25079.84	47537.2	24662.81	17887.3	25311.33	21111.19	10239.23	9127.95	23228.28	5291.27	25993.86	42086.42	59582.14	25119.85	27432.15	3478.82	20138.55	22349.24	5582.88	32246.55
K00166	1995.64	4476.3	1544.22	221.2	3442.07	2271	1928.19	5985.98	380.83	365.75	1509.2	1001.17	660.17	913.49	1568.58	2279.82	3400.73	4435.24	4981.43	8202.05	2605.38	10992.51	1858.5	7756.45	14091.2	12077.94	9426.6	10892.25	274.79	3333.5	10966.61	10946.77	2417.64	4132.51	2027.32	1881.23	1109.01	3307.88	1240.22	6944.89	15746.72	24301.7	5646.21	2393.23	1078.22	4073.72	11999.67	667.87	8240.95
K00167	2007.47	4557.3	1544.22	221.2	3454.74	2499	1927.52	6010.98	392.83	384.75	1587.7	1001.17	661.17	893.99	1577.08	2254.82	3754.73	4441.24	5027.43	8213.05	2703.38	11148.51	1858.5	7892.45	15179.2	12660.27	10019.6	11435.25	274.79	3339.5	12221.61	10946.77	2755.64	4648.51	2553.65	1881.23	1109.01	3334.88	1240.22	7127.89	15758.72	24301.7	5650.21	2393.23	1078.22	4102.05	11999.67	675.87	8239.28
K00169	1399.86	3155.25	6389.46	2451.32	355.54	1662	2050.25	819.4	2777	11917.5	2503.39	2046.57	2694.21	5447.14	22306.86	14926.79	8304.32	8058.57	8145.4	3130.57	5747.8	42.64	2103.29	2390.75	4134.25	2249.58	2262.43	1518.82	265	1959.76	5989.43	634.86	9910.43	21472.57	7241.77	4222.43	1911.92	4337.62	3423.36	83	1138.39	302.93	3365.89	2835.36	1820.25	1432	62	1728	466.71
K00170	705	507.25	93.75	2262.75	118.25	1656	1872.25	595.4	2621	73.5	260.25	33	178.5	170	95	1204.5	603.75	351	7636.65	2945.5	5034.8	35.5	88	2249.75	5530.75	2642.15	2767	2206.75	48	1949.9	7750	272	1462	908	8012.2	2975	1609.35	267.05	2430.5	58	400.25	109	357.75	75.5	6.25	994	17	75	7
K00171	673	314.25	78.75	2174.75	24.25	1540	1716.25	533.9	2586	55.5	127.25	25	176.5	154.5	81	881.5	319.75	200	5543.65	1157.5	2645.8	24.5	0	1060.25	3164.75	1650.65	1872	1301.75	48	1252.9	4863	246	1141	625.5	6088.7	2836	1373.35	235.05	2424.5	48.5	377.25	54	315.75	61.5	6.25	902.5	13	66	7
K00172	1417.86	3155.25	6389.46	2451.32	355.54	1665	2063.25	825.4	2607	11917.5	2497.39	2046.57	2675.21	5454.14	22314.86	15011.79	8421.32	8021.57	8004.4	3128.57	5890.8	47.64	2103.29	2451.75	5814.75	2887.58	2739.43	2196.82	265	1959.76	7496.43	634.86	10099.43	21754.57	8663.77	4229.43	1943.92	4342.62	3247.36	79	1131.39	299.93	3365.89	2835.36	1820.25	1432	62	1728	466.71
K00174	11049.97	4973.5	9029.73	23752.83	3013.87	9928.43	30724.99	10671.57	25860.19	10277.6	6288.89	2930.97	6648.94	14330.42	6470.83	20507.62	13994.65	5318.87	40596.6	14674.71	15330.45	2397.36	9338.92	7479.95	31156.08	17743.86	22780.93	18118.57	26367.33	22436.46	44868.6	3679.36	32932.84	25542.62	65558.06	28394.81	27225.99	5322.06	43099.82	1547.63	8032.89	2133.66	2979.69	5504.99	2352.49	6940.14	209	7012.09	637.72
K00175	11093.54	4870.65	9318.22	23725.62	3073.43	9951.43	30857.42	10880.29	23735.19	10461.03	6490.04	2925.47	7029.51	14608.98	6629.04	20539.9	14210.93	5598.29	41226.59	15288.71	16407.08	2429.5	9373.49	7771.66	30761.22	17554.29	22608.72	17838	26519.18	22594.46	44365.24	3599.79	32530.84	25495.91	64601.41	28032.75	26841.93	5417.34	42427.82	1583.92	8168.32	2139.73	3347.04	6076.55	2464.2	7229.79	226.43	7778.95	665.44
K00176	7041.39	3118.75	4923.21	13997.74	946.04	5816.6	17364.07	5436.4	18539.18	6533.6	3673.14	787.47	5489.61	8903.64	5701.33	11145.54	6878.15	3672.67	17847.18	4175.98	3700.56	1077.07	8048.92	1239.05	10298.25	6456.43	10624.76	6467.57	25822.83	12409.96	16007.27	2903.86	17934.01	13172.58	32203.4	16039.22	18037.52	4218.45	22036.99	645.2	6085.56	1096.89	1550.25	3877.16	2119.35	4152.62	126.5	6043.3	329.61
K00177	7041.39	2971.75	4923.21	14119.74	964.04	6498.6	17553.07	5677.4	19554.18	6535.6	3690.14	780.47	5502.61	8917.64	5702.33	11110.54	6968.15	3742.67	19188.18	4644.98	4171.56	1077.07	8057.92	1359.05	12137.25	7384.93	11564.76	7288.07	25825.83	13060.96	18527.27	2742.86	18431.01	13323.96	34429.9	16969.22	18242.52	4244.45	22340.99	661.2	6036.56	1133.89	1556.25	3900.16	2122.35	4197.62	128.5	6084.3	334.61
K00179	5393.78	2166.5	4581.33	10535.76	1215.75	5187.85	14979.41	4445.39	11266.09	6138.35	3126.5	694.9	3495.31	7718.09	3364.22	11765.5	6893	2762.85	22612.48	9977.16	3326.61	917.35	5667.38	1058.8	9076	4685.33	8440.25	5392	16446.42	10614.5	13635.34	2609	13786.83	10401.51	25156.09	14971.64	12300.38	2825.93	20833.88	540.7	2863.24	754.13	2730.45	3059.46	1172.85	6331.37	88.25	3790.3	357.15
K00180	5372.78	2108.5	4581.33	10535.76	1215.75	5187.85	14979.41	4445.39	11096.09	6124.85	3106.5	694.9	3471.81	7708.09	3364.22	11751.5	6830	2724.85	22511.98	9957.16	3154.61	916.55	5667.38	951.4	8930	4611.93	8351.25	5279.5	16446.42	10614.5	13484.84	2609	13756.83	10352.51	24799.09	14963.64	12288.38	2825.93	20657.88	531.6	2856.24	751.13	2730.45	3059.46	1171.35	6328.77	88.25	3790.3	357.15
K00183	0	0	0	63	2.33	174	20	16.5	0	0	4	0	0	5	0	38	13	24	379.5	0	0	0	0	0	0	34.5	0	0	0	302.5	0	0	0	11	144.5	148	51	0	0	7.5	0	33	0	0	0	173	0	0	0
K00184	2603.34	1952	1153.16	3887.35	1746.13	4573.51	6462.18	8847.37	16668.16	658	2036.83	599.17	986.34	1456.33	1413.66	3367.31	6652.51	1910.32	16965.09	13692.07	12224.86	827.1	956.5	2419.8	17924	10318.14	11866.67	10140.17	9904.34	9157.62	26737.8	1643	9772.17	6675.72	23472.49	5620.81	9757.21	7069.6	8012.34	866.53	1412.49	1417.83	1571.99	1209.84	225.33	2695.87	81.84	417.34	437.44
K00185	2539.34	1972	1157.16	3802.35	1743.8	4303.51	6433.18	8822.87	16666.16	658	2032.83	599.17	993.84	1451.33	1413.66	3272.31	6587.51	1869.82	15803.17	13292.9	11189.19	873.1	993.5	2002.3	16866.5	9918.14	11586.17	9764.17	9904.34	8675.12	25568.3	1662	9651.67	6512.34	22226.99	5328.31	9663.21	7145.6	7953.34	846.53	1405.49	1324.33	1494.99	1211.84	231.33	2466.87	81.84	421.34	441.44
K00186	0	0	0	0	0	0	0	0	0	0	0	0	0	0	0	0	0	0	0	0	0	0	0	0	233.5	142	91	132.5	0	0	291.5	0	105	117	212	0	0	0	0	0	0	0	0	0	0	0	0	0	0
K00187	0	7	7	178	0	128	246	85	122	56	14	0	9	3	0	14	5	22	302	362	32	6	0	4	34	27	112	64.5	13	646	83.5	4	24	5	770	440	438	112	209	0	44	0	0	35	0	14	4	28	0
K00188	0	7	7	178	0	128	246	85	122	56	14	0	9	3	0	14	5	22	302	362	30	6	0	4	3	6	91	0	13	646	0	4	24	5	685	440	438	112	209	0	44	0	0	35	0	14	4	28	0
K00189	0	0	0	0	0	0	0	0	0	0	0	0	0	0	0	0	0	0	0	0	2	0	0	0	0	0	0	10	0	0	0	0	0	0	0	0	0	0	0	0	0	0	0	0	0	0	0	0	0
K00192	0	0	0	0	0	0	0	0	0	0	0	0	0	0	0	0	0	0	0	0	0	0	0	0	31	21	21	54.5	0	0	83.5	0	0	0	85	0	0	0	0	0	0	0	0	0	0	0	0	0	0
K00193	0	0	0	0	0	0	0	0	0	0	0	0	0	0	0	0	0	0	0	0	0	0	0	0	62	44	42	109	0	0	176	0	0	0	170	0	0	0	0	0	0	0	0	0	0	0	0	0	0
K00194	1204.75	1029.75	580.5	97.75	153.25	153.75	210	270.25	2229.5	416.25	520	188	1628.75	1195.75	2335.25	1184.5	1178.75	787.25	311.5	94.25	454.75	181.75	2511.25	229	756.25	534.2	598.75	493.5	4676.25	93	1103.5	340	489.5	2540.25	892.5	470.5	283.3	196.5	377.75	0	357.25	67	445.25	1032	758.75	167	14.25	2374	56.75
K00195	0	0	0	0	0	0	0	0	0	0	0	0	0	0	0	0	0	0	0	0	0	0	0	0	31	21	21	54.5	0	0	83.5	0	0	0	85	0	0	0	0	0	0	0	0	0	0	0	0	0	0
K00196	4622.08	1276.05	537.7	3661.75	559.35	1926.75	2750.17	1315.15	4623.6	2197.35	5209.55	349.7	4117.05	3924.2	690.82	1479.9	1332.55	1282.65	2959.59	867.33	1138.03	286.55	6961.08	315.4	845.43	529.36	2297.21	468.62	9923.72	2918.9	1210.15	2360.5	2982.36	1617.51	5001.23	3129.62	5233.92	3967.33	5642.75	36.1	1706.3	350.5	355.82	1006.25	28725.5	618.2	31.25	2625.35	217.05
K00197	1242.35	1029.75	589.5	139.5	155.25	61.55	237.7	77.25	2422	410.05	503.5	211.2	1631.95	1239.5	2327.65	1051	1160.5	802.7	477.5	221.25	849.05	181.75	2523.65	404	1799.25	1092.15	1230.25	852	4676.25	101.1	2637.8	348	762.75	2896	1709	527.9	436.8	206.25	418.9	0	357.25	67.4	449.85	1042.4	769.55	158	18.25	2381.4	62.95
K00198	4016.02	2855.4	1445.99	2386.96	502.81	1653.85	2420	1337.04	8672	1557.28	1523.65	407.4	4748.05	3100.73	3602.76	2773.28	3132.78	2004.82	3255.66	1464.57	1192.28	607.19	5441.12	369.61	1144.14	880.78	2361.54	615.43	9977.1	2737.6	1662.24	1547.93	3362.75	4676.79	4203.75	2675.57	4497.98	2102.83	4792.8	34.39	1471.34	426.87	969.8	2945.19	1521.56	1022.75	55.18	6648.16	152.37
K00200	76	145	2.5	4	31	0.66	77.5	24	0	0	3	5	20	13	3	59.66	76	25	1499.01	673.17	378.67	23	132	133.44	960.5	412	599.67	430	0	16	1129.67	89	278	476.33	541.67	38	0	0	18	0	98	0	4	10	0	49.67	6	14	30
K00201	76	145	2.5	4	31	0.66	77.5	12	0	0	3	5	20	13	3	58.33	76	25	1274.01	501.17	375	23	132	131.11	991.5	435	620.67	484.5	0	16	1222.17	89	278	476.33	626.67	38	0	0	18	0	98	0	4	10	0	49.67	6	14	30
K00202	76	145	2.5	4	31	0.66	77.5	12	0	0	3	5	20	13	3	58.33	76	25	1274.01	501.17	375	23	132	131.11	1022.5	454	641.67	539	0	16	1296.67	89	278	476.33	711.67	38	0	0	18	0	98	0	4	10	0	49.67	6	14	30
K00203	0	0	0	0	0	0	0	0	0	0	0	0	0	0	0	0	0	0	0	0	0	0	0	0	62	46	42	109	0	0	185	0	0	0	170	0	0	0	0	0	0	0	0	0	0	0	0	0	0
K00205	0	0	0	0	0	0	0	0	0	0	0	0	0	0	0	0	0	0	0	0	0	0	0	0	31	23	21	54.5	0	0	92.5	0	0	0	85	0	0	0	0	0	0	0	0	0	0	0	0	0	0
K00207	0	0	0	0	0	0	0	0	0	0	0	0	0	0	0	0	0	0	0	0	0	0	0	0	0	0	0	0	0	0	0	0	0	0	0	0	0	0	0	0	0	0	0	0	0	0	0	0	0
K00208	12935.85	8551.84	8040.88	7679.46	7023.31	21101.05	30419.42	21535.86	11391.25	5464.31	6443.48	8859.84	2576.42	8586.49	4066.66	23455.05	28225.89	5661.52	70172.47	48621.41	29272.21	5189.95	5912.6	11431.79	29622.14	15299.06	19002.52	15060.25	5534.54	47877.96	54935.4	6004.34	26235.06	28181.18	33228.69	12048.4	12697.87	11462.81	13802.64	6652.46	12062.05	2693.91	19158.03	4839.73	737.72	19870.41	1836	1848.62	3067.38
K00209	7956.7	49948.58	14741.18	3442.15	72418.79	1041.9	3919.7	20966.74	1536.6	12501.4	26070.19	21623.56	6533.92	21179.86	20148.66	10538.66	5520.1	8399.57	4423.42	20823.4	22850.55	22250.86	11185.3	40401.45	33623.75	32788.62	37015.57	46103.56	172.85	3210.41	10961.62	29397.9	9719.93	14617.8	3813.31	11238.22	9636.26	26628.57	3370.08	30726.79	54508.01	88151.29	10988.78	33614.29	4250.64	4385.12	27302.54	5823.09	42093.52
K00210	234.3	136	24	0	136	924	721	579.5	31.5	33	301	80	95	41.5	12	185	639	75.2	537	495.5	116	443	167.5	70	118	133.5	109.5	96.5	0	99.5	803.5	110	154	59	57.5	31	4	43	5	694	1101	44	35.5	43	10	193	14	88	6
K00211	0	0	0	0	0	26	4	498	0	0	26.5	0	0	0	0	0	50	0	22	0	0	2.5	0	0	26	5	0	0	0	0	0	0	0	0	0	0	0	0	0	13	0	0	0	0	0	0	0	0	0
K00213	0	0	0	0	0	0	7	0	12	5	0	0	0	0	0	296	217	0	1346	752	687	0	0	325	105	62	22	47	0	0	76	0	61	118	166	0	0	0	0	3	0	0	0	0	0	0	0	0	0
K00214	14	40.5	0	1	84.5	20	30.5	2.5	0	0	0	60	5	0	4	7	14.5	51	10	0	1.5	38.5	45	0	13	46	7.5	2	0	0	78.5	87.5	72	0	3.5	45	0	254.5	0	1	76	5.5	0	17	2	17.5	9	1	241
K00215	26287.43	43092.81	24519.65	23856.57	46222.97	35540.49	35389.8	32907.11	29043.02	31493.76	30216.78	24190.1	20094.19	33581.15	43318.27	53213.19	44179.36	24399.1	82007.17	62063.63	52186.25	23231.38	30001.61	38911.59	58873.8	39681.32	46807.37	46117.99	28090.2	39577.37	64437.88	28136.52	49284.5	65015.54	55790.66	32735.04	30811.6	32955.54	44400.86	25520.25	48959.95	58684.7	31570.3	31972.55	35940.8	30586.65	19777.92	17294.36	27475.31
K00216	162.08	3211.13	172.75	71	367.28	294.92	201.17	501.75	29.75	456.5	989	47.67	220	587	315	375	590	215.34	712.4	728.14	794.3	827	443.43	616.8	1469	792	810	798	24	22	1321.6	816	4958.5	5110	140.2	134	297.75	1126	19	1964	1688.17	1646.6	163	382	159	782.75	761	154	1558
K00217	34	144	28.75	0	22	15141.33	131.66	33	52	16	68.67	26	98	13	4	86	134.83	59	110.5	29	162	1186	74	98	100.17	64	30.5	12	0	1	92.5	17	34.5	57	23	21	0	27	33	511	34	0	32	41.75	0	56	0	44	41
K00218	77	124	0	10	1099.5	20	71.5	218.5	42	0	0	88.5	59	54	16	76	83.5	261	10	0	13.5	237	242	15	145	211	94.5	26	40.5	120.5	186.5	103	96	0	54.5	150	33	1158.5	87	1	162	197.5	0	38	17.5	79	21	8	283
K00219	7679.27	29562.95	11112.45	2670	39932.79	10827.91	9307.66	19233.65	622.66	8407.46	15989.74	11850.21	4652.33	12799.84	11972.74	11941.46	13517.29	8435.1	10975.84	21308.29	23117.33	18279.23	7519.61	26212.61	34077.47	26382.62	28506.41	32705.86	297.66	6394.18	30464.5	22058.65	7914.16	12414.16	8631.87	8408.42	6609.36	17579.91	2071.38	24224.22	37671.2	58359.71	22896.8	21449.09	3026.74	19599.9	20498.57	3998.8	25522.77
K00220	1426.8	1868.75	911	84	1307.66	4795.76	6032.33	4587.7	58.5	117	617.5	594	707.5	1040	688.5	2241.15	3203.75	1336.17	7025	3330.5	2625.83	888	1678	1229.28	4006.67	2542	2713.5	1640	181	17354.5	10218.9	1538	5418	7316	3998.5	608.5	691	2236	1383	927.5	3132.5	530	2105	814	119.5	1379.5	228	536	905.5
K00221	34.5	13	16.33	0.67	1.67	25	2.33	14	0	0	0	0	0	2	7	11.33	20.67	20.33	0	0	0	6.67	0	0	23.33	54.33	9.67	2.67	7.5	5.33	0	0	0	10.67	0	2.33	0	0	1.67	5.33	4.33	56	43.33	0	0	18.33	0	0	0
K00222	0	0	0	0	0	0	0	0	0	0	0	0	0	0	0	1.33	22	0	55	47	3.67	0	0	2.33	0	0	0	0	0	0	0	0	0	0	0	0	0	0	0	0	0	0	0	0	0	0	0	0	0
K00226	6251.5	618.5	4423.33	5654.67	561.17	1289.67	9442.17	2237.73	3086.34	3875	2170	6980.5	740	5332.5	585.17	5308.84	2967.33	1176.7	10303.4	3028	1095.8	70	855.5	202	12893.7	7105.96	7245	8396	155	5898.4	19947.73	525.5	8859.73	5518.17	25907.87	9959.01	5443.33	691.97	9960.33	130.67	1002.67	296.83	832.66	2853	257	1313	23.5	360	404
K00227	0	4	3	0	3.8	25.5	16	22.2	0	10	19.5	0	0	10	1	8.5	39.5	0	0	3929.4	6409.2	17	1	0	22.5	0	3	10	0	2.8	35.3	0	0	0	7	0	144.2	84.6	0	18	0	0	0	0	3.5	0	0	0	1.6
K00228	7943.99	30345.11	10971.03	2105.92	37904.69	10118.25	11991.65	23580.92	4505.58	7411.29	15554.64	12257.21	4350.08	11572.34	12723.74	16368.74	18579.23	9290.93	44043.39	45201.74	28358.13	20037.4	8013.44	29830.91	40280.78	30662.2	31728.09	37028.62	229.38	24030.34	38541.8	22020.81	14222.24	21539.16	12584.07	7830.25	7114.94	18932.99	3503.55	23286.94	40838.12	60040.55	23930.22	18322.67	2732.99	18094.53	18774.57	3296.05	21278.77
K00230	3467.94	31437.98	7856.15	1303.27	32499.25	138.53	1457.82	6403.23	125	5734.48	11381.87	11134.71	2090.74	9220.39	10081.16	6087.4	3395.72	2582.51	2190.11	6318.12	8822.29	6079.95	5594.6	16190.28	15938.05	14575.61	16088.28	20797.54	96.43	624.22	7173.26	20401.84	6133.87	9842.49	7082.87	8292.09	3537.96	11010.82	1155.68	11499.25	21978.52	31974.43	3643.01	15505.98	2088.24	1282.84	6479.57	2186.12	11790.17
K00231	330.33	933.5	648.34	118.04	694.66	16504.69	673.92	465.79	171.67	206.28	386.27	50	331.32	239.65	139.83	513.33	1124.96	477	4512.34	2209.29	2730.94	2313.15	247.33	2248.57	7019.73	3221.49	2863.21	3245.5	94.33	368.36	7324.67	162.67	3340.28	3158.83	5573.34	655.5	502	491.91	1536.1	709.01	311.11	223.08	605.21	1004.28	49.47	769.53	68.83	424.93	255.61
K00232	123	946.5	82.5	6	344.33	15615	482.83	516.5	55	41	167.67	56	161	62	579	327.5	1158.83	319.5	1713.5	655	117.5	1662	152.5	65	3253.5	1607.5	1567.5	2512	91.33	375	5154	187	392	507	2306.5	102	43	215	110	577.5	154.83	34.5	110	147	36	621.5	46.5	280	222
K00239	12816.95	37921.36	22015.04	10391.86	44033.23	44356.32	25159.53	29637.47	10841.42	24121.23	22640.33	14725.15	8933.91	24496.72	36595.99	38388.59	34054.03	19367.64	65274.55	57040.47	44324.64	22874.44	13079.46	36220.73	59338.98	40665.71	43139.29	46823.94	1189.38	31672.37	65126.09	24337.84	35779.31	52753.98	42834.46	19495.15	16369.3	26906.65	17172.61	25456.36	41628.81	57919.8	28575	29472.16	5180.84	22818.97	19608.74	7747.57	27000.29
K00240	10887.09	32606.11	14318.08	8432.54	39043.69	28502.32	23300.95	28887.97	10130.75	11047.23	17885.27	12595.08	4945.2	16739.58	13531.13	26571.8	29071.88	10956.57	62118.22	54877.9	40169.64	20686.1	9282.17	34505.38	55772.73	37995.43	39947.86	44674.62	830.55	30409.51	61553.16	21232.48	25985.88	32026.91	39120.56	16535.39	12960.48	20550.33	13149.25	23260.46	36657.92	54877.37	24636.28	18856.3	2890.09	21824.74	16677.74	3964.57	20231.08
K00241	10836.26	32500.11	14311.58	7226.54	38940.02	28195.32	23303.62	28807.57	9811.75	11038.23	17774.27	12647.08	4941.2	16726.58	13517.13	25500.8	28274.38	10429.57	59296.82	53652.9	37344.84	20651.3	9118.17	32921.98	54609.73	37446.7	39420.86	43789.12	807.05	29628.11	59580.16	21201.98	25586.38	31549.41	37154.53	16003.39	13071.98	20707.03	12227.25	23225.86	36595.42	54812.37	24586.28	18836.3	2807.59	21663.14	16675.74	3874.57	20214.25
K00242	7884.49	29559.61	10496.7	2033.25	36154.89	24763.33	10413.82	19333.55	661.08	7012.79	14245.64	11947.71	4181.25	11041.84	11523.74	16765.41	18078.22	8300.27	36035.07	36016.94	21003.13	18977.06	7381.94	27279.61	34001.95	25897.37	28223.92	31690.45	430.21	21068.71	30368.73	19835.81	13659.24	21177.49	9462.87	6912.92	6333.74	15947.06	1558.38	22154.11	34855.29	53775.05	22561.39	17107.17	2580.99	18281.87	16541.07	3357.72	19209.67
K00243	14764.79	32340.97	17615.32	11643.47	36016.88	4365.66	14386.83	17186.07	9737.03	24820.54	23037.28	22470.81	13004.82	24317.65	36421.46	33217.87	21028.79	16536.65	22219.44	28906.1	27097.19	16590.58	19177.7	26137.45	26386.94	22939.85	25283.04	30118.83	10049.18	10154.04	17157.63	19836.59	23830.91	37412.74	17597.54	17752.41	13573.95	23136.24	22272.79	18384.67	33373.8	53935.81	13257.46	22199.98	33537.34	8193.71	13291.58	9246.12	18224.03
K00244	13270.61	50116.31	19534.87	7212.5	43338.63	2468.29	5923.32	14007.42	11104.5	22511.98	23914.43	30052.88	7445.83	24156.34	41336.99	26667.9	13718.82	12903.4	10392.77	10883.9	16910.95	12409.39	11784.45	32657.21	21870.6	21605.63	28113.34	32994.04	5147.43	4649.54	3303.32	25420.07	22587.48	36906.72	7922.37	16050.17	10797.99	22739.14	9119.63	22247.26	42455.88	58526.33	9471.98	35534.34	5070.24	3945.76	12434.57	7064.3	25833.67
K00245	4516.61	26790.14	7059.87	3207.5	36323.51	1372.4	3024.32	7733.75	4006	6228.62	12640.54	10856.71	2959.83	10718.84	9922.99	6429.9	3625.82	2749.01	4347.83	7700.15	12762.29	6817.11	5643.77	18206.32	12805.93	12412.19	16726.34	19014.04	4833	2791.54	2110.71	14706.3	6416.32	7297.32	3854.87	7454.92	8077.99	14077.47	3086.13	12737.76	23463.71	34353.22	3186.48	14818.34	2031.74	1661.26	9320.57	2476.3	17913.67
K00246	3941.61	27827.81	6992.87	2928.5	32190.63	1365.96	2874.32	7424.42	3986	5528.73	11200.43	10954.71	2158.83	9156.84	9718.99	6427.9	3506.82	2613.01	4144.27	6800.4	10984.29	5981.89	5179.77	17120.65	12033.93	11539.63	15591.34	18079.04	4838	2749.54	1773.82	16850.07	5822.65	7146.32	3733.87	8235.17	7587.99	12364.14	3153.13	11395.76	21503.38	32120.33	3157.48	14097.34	1883.74	1643.26	6480.57	2120.3	11714.67
K00247	2716.61	20597.97	5961.2	1142	31708.89	37.34	1336.82	6270.08	92	5250.01	10449.15	10490.71	1785.33	8487.34	8757.99	4639.9	1914.99	2030.01	1603.06	5742.57	8015.96	5864.2	4202.77	15913.34	11573.43	11220.18	13970.01	17854.54	66	294.54	1227.1	8336.53	2835.99	5923.32	1352.87	4759.67	3193.49	10235.3	817.13	11104.16	19691.54	31578.78	2731.98	12813.34	1365.74	1232.66	6453.57	2001.3	11633.67
K00248	6075.26	6137.9	8660.12	5715.34	2397.94	20616.51	7473.62	4302.66	10128.63	17916.95	9757.19	2841.47	9076.53	11981.38	25633.75	18834.24	12095.37	11688.71	15311.5	7611.98	4538.64	4015.49	13029.43	1953.82	13463.17	7264.57	9085.7	6971.1	10801.33	4262.04	21004.51	3944.72	17590.62	31515.93	15821.29	7311.05	7408.33	8807.21	19547.99	2126.47	8363.91	3246.22	5051.99	6129.12	31632.42	13336.39	1489.11	7218.66	1633.84
K00249	7147.48	12641.06	4673.92	723.25	9344.7	29578.26	24680.91	23141.71	3051.66	3639.84	7655.35	2761	4531.1	5149.45	3935.59	20033.88	28728.77	9358.34	67782.76	51758.13	20409.71	13522.83	7115.84	13390.56	60129.78	32207.6	34152.32	28649.57	832.75	57432.36	84522.76	11085.35	25665.59	35950.01	30478.68	3193.5	3838.25	11356.21	2390.5	15547.8	27251.99	17987.75	12958.84	4635.51	1432.89	25793.94	9146.32	4021.38	8811.79
K00252	5019.89	8755.84	4872.91	384.84	4587.43	56356.51	11048.91	19220.13	4805.08	2010.17	5268.27	1365	1322.34	2831.5	3887.5	9813.68	15446.07	5662	33689.39	27987.4	15747.2	7624.42	3051.67	4375.11	18419.49	10273.33	10435.75	8816.5	447.03	22844.13	33593.85	8266.22	10526.67	16651.51	11650.67	2642.91	2315.45	6844.44	1417.09	7461.44	8066.99	2914.16	21036.32	3752.25	927	17579.54	5006.5	1251.34	3403.27
K00253	6772.88	24076.65	10020.16	1434.25	30463.33	9481.41	9381.92	18595.25	475.08	5859.28	12096.18	11637.83	3358.75	9394.17	10438	12046.17	12411.06	7870.43	26165.11	27625.57	14822.5	15648.53	5704.01	24085.77	28052.92	22899.69	24157.74	27957.91	337.45	21081.04	26094.34	17309.11	11488.93	17912.67	7231.84	6167.92	5121.5	12760.26	1537.92	18786.28	32649.98	47955.87	23877.41	17752.33	2063.08	17357.04	13072.84	3104.91	12312.67
K00254	8787.66	31104.36	11645.97	6645.85	38731.44	26995.34	20898.75	27321.09	6328.24	7468.79	16068.72	12302.88	4540.09	12412.17	13065.73	20919.55	22802.98	9766.09	47933.23	45909.17	30625.32	19798.06	8157.27	28919.36	40092.2	29419.46	32401.25	36465.87	729.05	27999.5	41405.53	20813.48	15904.41	22627.16	21893.52	12807.23	11150.7	19648.91	10264.22	23083.94	36355.86	54699.65	23884.24	17524.26	2650.4	21079.37	16646.91	3560.06	19740.88
K00255	656.66	1130.93	813.75	146	802.77	3655.67	2099.08	3818.54	348.16	1202.84	1462.5	171	291	1030	399.66	2837.38	6599.14	536.59	892.84	321.5	777.84	813.25	335.84	435.16	3056.71	624.34	619.07	255.32	89.5	637.34	4311.49	904.18	340.84	510.5	248.5	245	419	1144.5	81.75	4378.12	4027.5	215.82	1767.66	474.75	174	6462.68	36.5	221	156.5
K00256	56	0	12	0	48.67	93.67	69.67	282.83	0	8	17	23	7	7	115.67	62.84	101.83	311	106.5	50.5	0	51	39	25	150	134.83	100	64.5	0	662.5	150.5	185.5	0	306.67	78	10	0	50.67	0	92.67	143	229	22.33	35	33	252.33	1150	43	293
K00257	21063.87	44503.92	24723.98	8822.1	70371.96	73515.64	42569.98	56058.73	12225.34	18085.4	29015.28	14905.07	9292.82	23189.83	17587.72	40967.59	49739.89	19332.72	109520.04	97542.27	50497.49	37198.74	15873.03	41644.4	104262.24	62866.57	67775.36	68815.64	1668.8	85042.11	129417.72	34106.34	50565.63	63941.6	55919.25	19018.37	18176.39	36132.25	12366.06	45279.21	63887.71	80151.15	56641.22	35673.6	4756.85	68060.79	29666.24	9430.65	31136.63
K00259	10373.54	45967.52	17526.71	6275.43	40880.31	11308.06	16211.02	30245.65	14655.01	13793.81	23487.98	22397.81	5955.57	22085.89	21749.5	26765.34	23194.96	11367.3	50643.28	47344.69	39966.38	20729.66	12138.36	45366.75	55555.29	42575.02	46504.38	53710.53	5193.08	30518.47	53516.78	24868	27624.47	35153.14	33188.75	17641.34	14286.21	22685.27	9918.69	26309.85	48071.56	73209.81	14904.81	37199.32	3343.76	6610.36	15640.56	6395.23	21150.79
K00260	1418.08	1206.75	588.39	233.02	415.25	1002.93	134	220.23	1623.84	457.39	855.55	235	1760.66	1198.91	2380.25	1122.5	1324.48	976.08	479.41	261.06	220.97	968.32	2556.5	100.12	980.03	552.61	616.02	474	4733.58	63.51	914.67	381	3476.39	4745.13	680.83	480.33	813.3	180.12	6979.3	335.42	366.89	127.76	472.55	1096.14	840.89	295.18	28.58	2579.11	61.36
K00261	1520.09	2708.09	940.02	428.17	2088.85	7926.62	6678.34	7522.87	3257.25	1206.17	2198.33	602.67	511.84	1048	1350.83	5946.32	9787.49	2309.83	25360.31	17241.97	9393.97	1392.83	1421.67	4902.33	23131.99	12169.87	10887.5	11242.83	185.26	4262.73	35192.29	2214.84	10350.17	13682.33	19824.87	2959.66	1166.8	3730.14	4922.67	3426.14	3282.33	788.1	2984.6	886.5	248	4235.93	278.33	672.34	973.78
K00262	14755.53	7522.04	12176.09	22659.9	6470.88	24882.01	31406.86	18280.95	19885.27	14371.45	14515.8	3879.04	9937.46	18554.87	5340.6	29272.26	23507.74	8625.8	51225.57	33190.02	23115.24	7961.64	13921.58	8551.37	19877.76	11948.61	15755.91	12940.63	13279.44	18986.66	26038.38	9193.94	26958.61	22007.39	41309.22	26203.72	22206.35	10122.52	32348	7786.23	20534.12	11611.38	20030.53	15171.15	30281.87	25934.63	8851.52	7617.55	7128.2
K00263	1820.03	5214.3	1759.09	156.76	3633.83	4348.49	3425.17	10022.35	462.17	812.25	2867.01	721.07	695.71	1119.53	2090.78	5103.29	6253.47	3528.65	11918.02	20299.46	13266.2	9387.49	1522.29	8569.95	9773.03	9113.73	6894.37	7926.49	51.45	5006.7	12719.34	9082.13	6043.4	9438.91	1544.74	1589.01	1406.07	3947.44	487.58	6267.72	9770.6	18479.13	3065.52	2267.42	823.89	6293.88	8405.33	601.53	6132.59
K00264	0	0	0	0	0	0	0	0	0	0	0	0	0	0	0	0	0	0	59.5	44	0	0	0	0	0	0	0	0	0	0	0	0	0	0	0	0	0	0	0	0	0	0	0	0	0	0	0	0	0
K00265	15334.84	60738.54	21255.72	7130.44	85209.78	26885.69	14842.17	28973.03	7693.41	18305.77	32724.35	22948.78	10034.37	29785.3	23399.25	20636.25	19114.26	12190.7	38697.86	43140.6	37034.83	29440.39	16704.57	47693.38	54290	43957.45	51184.12	58896.52	5655.05	26465.74	41911.91	36486.5	26812.99	29484.85	22696.93	17116.92	17245.4	37356.18	7493.13	39487.79	67020.12	95185.66	26350.91	44755.26	5507.68	21530.73	34330.41	8816.12	55955.66
K00266	33147.49	64939.19	33219.88	32736.76	77563.88	40008.06	43386.31	38279.97	33040.55	43314.95	50035.06	28704.28	26786.76	51491.64	52471.24	54377.5	39251.41	28008.86	71207.2	50431.99	43684.01	28774.2	44304.48	48905.65	71395.57	52026.72	63198.31	64513.65	41660.97	43519.47	72267.24	41123.72	59593.33	74636.47	61331.71	42110.06	37073.67	50510.34	47494.8	36598.01	72614.29	91024.29	36225.73	49258.38	93862.29	33172.26	26252.51	18479.56	40013.03
K00270	26	0	0.44	0	9	23	0	0	2.67	0	4	0	0	2.67	0	0	9	2	3.33	0	0	104.66	0	9.67	175.33	0	0	0	0	0	49.67	0	11	0.33	0	0	0	3.33	0	12.33	0	0.44	6.11	0	0	0	0	0	1.11
K00271	0	140	0	0	40	67	0	0	0	2	5	0	31	3	0	27	24	0	192	126	121	103	0	19	170	85	90	113	0	0	138	0	93	193	68	0	0	0	0	7	0	0	0	0	0	13	0	6	0
K00273	0	171	8	0	182	15224	30	73	52	18	66	0	47	9	3	1635	1986.25	44.5	1231.75	656	736	1289.5	19.5	455	91.5	72.5	58	73	0	118	119.75	3	489	1005.5	63	12	11	58	13	483	0	35	0	7	0	41	0	10	6
K00274	978.74	3871.53	568.19	41.56	1293.1	1490.76	1063.68	1028.37	69.67	456.57	1103.93	297.5	1033.15	839.28	392.21	1235.28	1361.51	812.5	2217.49	1166.74	1850.63	1413.46	881.07	931.83	4404.79	2520.64	2336.31	2458.93	284.15	391.01	7278.46	925.93	2203.29	2749.96	2281.35	494.94	203.69	1573.79	229.3	1143.91	2541.57	644.89	433.71	787.95	222.71	5347.3	131.26	1420.35	628.72
K00275	9630.08	31631.86	13162.28	2345.35	37800.61	11156.34	13918.08	26137.92	5906.24	10338.79	16876.72	12471.88	4593.09	14836.67	13249.15	17271.89	19144.06	9965.62	36125.91	38737.01	28867.32	18666.89	8720.94	28303.28	42109.45	30541.46	32693.42	37427.37	685.38	25084.83	43972.61	20621.81	17156.91	22505.83	19041.19	9489.73	8268.95	19519.91	5888.22	22617.94	35991.19	54517.21	23985.63	18339.51	2805.57	20195.87	16600.41	3733.06	19834.44
K00276	199.25	889.75	124.75	17	134.67	15392.02	379.33	4168.33	93.75	106	120.34	14.67	31	46	219	179.9	234.66	106	987.4	475.9	127.3	1253	10.93	124.8	1024.86	446	413.5	426	39	25	844.12	189	384.5	642.5	316.7	208.5	4	71	40	1022	1736	11	137	53	31.5	248.25	18	105	164
K00278	15929.27	37825.36	22274.77	17798.9	43367.11	30997.07	29500.22	26784.57	21540.7	25122.61	22829.66	16390.55	12537.16	26185.85	36315.59	41895.01	34670.65	19499.44	62612.23	45441.15	36061.7	23482.42	14457.03	35755.99	57769.95	39483.2	45072.91	46480.94	13111.92	34830.57	59767.5	26144.6	41563.63	52333.42	46618.23	26031.58	25100.5	26012.06	35718.19	25939.52	46604.17	63405.7	27640.41	28771.3	5756.72	28208.19	21760.42	10640.88	27895.43
K00279	0	0	0	0	0	0	0	0	0	0	0	0	0	0	0	0	0	0	0	0	0	0	0	0	0	0	0	0	0	0	0	0	0	0	0	0	0	0	0	0	10	0	0	0	0	0	0	0	0
K00280	0	7	0	0	12	0	12	0	0	0	4	0	0	2	0	0	0	9	0	0	0	0	0	0	0	5	0	0	0	0	0	0	4	0	0	0	2	0	6	0	0	0	0	0	0	3	0	0	0
K00281	9294.41	30073.27	14969.69	7664.27	37545.85	24369.09	20343.83	23884.49	7069.5	10832.62	17588.47	12285.38	4980.09	17020.17	13060.98	17528.52	15358	9048.87	38129.48	38813.59	23989.49	18946.73	9650.1	25226.5	38836.01	29516.7	32225.76	36834.96	498.05	11675.83	39170.57	20259.64	19204.07	23017.66	22375.02	15758.74	11068.53	19246.99	11698.05	19757.46	34454.78	54638.55	24616.05	31007.76	2720.15	19219.2	15446.91	5994.06	19533.6
K00282	2972.6	2471.25	1276.64	4007.77	1652.66	4606.64	5797.45	4068.38	10677.92	891.69	1314.05	387.2	1687.61	1817.66	2701.9	6665	7117.23	2406.78	18696.24	9631.73	11034.9	1649.37	2281.4	5626.8	14266.45	8212.23	9130.94	7532	9820	21838.51	20028.97	1261	11542.14	11146.96	21879.79	5369.4	8896.95	2611.17	7385.2	1478.02	2864.39	947.16	1183.45	1056.79	930.19	3066.7	126.83	1794.26	409.48
K00283	2972.6	2546.25	1276.64	4007.77	1652.66	4610.64	5842.45	4080.38	10693.92	891.69	1314.05	392.2	1687.61	1817.66	2704.9	6672	7116.23	2419.78	18806.74	9693.23	11651.4	1657.37	2317.4	5930.3	14303.45	8264.23	9177.94	7570	9820	21905.51	20147.97	1274	11582.14	11154.96	21954.79	5406.4	8904.95	2653.17	7413.2	1478.02	2874.39	956.16	1183.45	1056.79	930.19	3066.7	126.83	1794.26	415.48
K00284	4200	2265	784.1	6068.27	1632.51	2032.59	3907.68	1894.68	2177.16	2467.5	5923.16	672.67	4328.34	4248.19	1135.66	3909.31	3188.26	2176.4	10855.89	6344.98	4184.88	799	6921	1811.5	7675.45	4261.05	4801.67	3256.1	5266.84	3541.65	9995.23	2880	4426.82	4626.21	7098.85	4001.14	2658.85	6131.36	6465.59	280.83	2824.15	791.27	1459.1	1849.17	28478.83	3978.5	125.67	1746.01	872.61
K00285	7297.93	15707.91	6503.47	971.69	52768.82	29115.9	11492.42	18546.4	916.33	4040.82	7762.2	2278.17	2130.24	4691.72	4559.16	15340.1	21135.76	7782.44	46639.21	50212.21	29184.16	12240.48	6339.11	12340.14	39739.32	21910.99	24857.85	22578.57	385.83	23163.15	53513.57	13928.89	19117.91	26883.83	13021.04	3750.09	6275.36	18052.38	1084.97	16637.81	19832.54	27172.17	26007.87	5875.31	1658.72	28213.08	11953.83	2128.77	11186.71
K00286	26568.1	45040.56	23935.86	22295.49	50394.56	38121.17	37107.63	34373.22	27000.52	29901.51	30960.53	24321.85	18646.61	33242.34	41674.27	53283.17	45427.78	23643.01	78152.71	60565.11	53092.1	23904.88	26297.86	39781.37	63026.13	43197	48808.04	48508.16	23143.2	38939.93	72810.11	29682.27	53498	69055.74	57451.36	30426.37	29129.5	35040.87	40617.78	27310.08	51667.78	60872.58	30884.85	28973.8	35463.3	30023.9	22700	14147.28	33768.53
K00287	18881.75	36274.06	21278.98	16314.82	39851.14	29803.77	26209.02	29128.96	15496.85	27111.71	25973.69	23122.15	12714.41	26824.4	36804.2	44669.44	35992.95	19734.9	62680.41	52462.05	39475.41	20430.25	18871.88	32275.94	44260.55	31257.4	35486.87	38427.24	6483.2	32113.37	45600.08	22931.27	32574.25	46010.95	34424.71	22336.89	18419.83	25322.66	29356.96	23228.15	39167.95	55281.47	27961.45	23580.15	33213	26736.72	16611.67	7857.63	20042.11
K00288	16	10	0	0	9	0	5	0	0	0	0	0	0	0	0	8	0	0	154.5	76.5	29.5	0	0	10	3497.5	2786.5	1606	2209.5	0	0	5275	0	2166	2532	5197.5	0	0	6	0	0	0	0	3	4	0	0	0	0	4
K00289	0	0	0	0	0	0	0	0	0	0	0	0	0	0	0	0	0	0	0	0	0	0	0	0	0	0	0	0	0	0	0	0	0	0	0	0	0	0	0	0	0	0	0	0	0	0	0	0	0
K00290	4808.25	2487	3498.33	5719.27	1702.17	7693.19	10905.27	8185.87	8669	3759.5	2399.66	1064.17	1429.59	5508	1693.58	6883.63	4987.25	3765.44	8532.54	2235.58	2503.32	1223.79	1801.33	1766.65	4656.7	3601.37	5755.16	3042.93	11619.26	8160.99	12452.62	4230	8964.15	4351.63	11440.47	7800.24	7711.1	5500	10357.5	1011.77	6347.49	3665.99	3546.66	1891.75	518.33	3405.19	2589.34	608.76	2130
K00293	528.5	624	89.5	244	380.5	2599.1	2346.5	1471.1	360.5	8	62	214	188	158	402.5	551.9	1275	435	3404.07	798	242.3	112	409.5	152.5	3458.5	1760	1755.5	2571	0	1834.4	6908.9	747.5	389.5	364	5410.2	2652.5	120	916.8	1193	16.5	565.5	89.5	260	154.5	22.5	158	96.5	67	197
K00294	636.14	2070	1215.05	664.11	1686.14	3079.51	3512.84	6943.59	5421.51	1110.64	2071.21	281	390.75	1794.16	1309.5	1702.33	3634.07	1234.49	12644.9	12141.46	9462.72	1077.4	667	1106.12	13762.61	7866.74	6925.94	8842.17	11.5	4676.87	21368.29	701	5680.22	4833.67	18013.54	4595.34	2698.53	2810.36	3700.55	844.25	809.14	723.59	1674.63	1389.14	94.28	1125.19	77.16	230.74	423.88
K00297	16154.11	24660.82	17702.65	17993.01	38440.2	21789.99	35369.78	25765.25	21618.33	23874.76	19802.03	6980.15	11416.33	21886.23	29111.49	39112.35	34309.87	19021.73	64478	44560.42	35876.59	8629.17	18096.96	14561.84	40347.53	22924.65	27979.68	23848.85	17232.55	37201.03	58370.48	20239.18	37769.59	45409.86	44982.99	23915.65	21743.61	28709.11	29585.56	13904.35	26095.58	20738.7	28991.28	15790.1	32504.45	26961.06	9937.91	6395.96	15242.01
K00298	3970	19	0	0	8	57	0	35	20	23	57	6683	18	0	0	9	27	12	0	0	0	109	27	0	12	0	5	19	2	0	9	4	0	3	0	3	0	4	0	108	0	17	6.88	0	7	8	5	0	13
K00299	615.58	1704.59	540.75	93	990.43	19337.42	456.5	2706.78	351.08	986.42	1438.94	165.67	486.17	694.44	252.16	2251.11	4028.23	655.75	3865.07	2389.96	999.69	2293.67	311.43	560.63	4394.02	1293.17	1498.66	1303.66	168.46	546.67	5430.21	593.01	1043.17	1665.33	1570.7	48.5	231.75	570.61	147	3395.61	3403.66	276.16	444.21	472.5	187.83	6179.55	1222.83	542.67	375.83
K00301	332.5	716	37	4	459	15564.83	317.83	299	82	16	153	158	131	51	102	171	424	201	2078.01	920.17	456	1553	510.5	227	627.17	437	335.67	215	42.5	112	1300	179	552	464.33	339.17	91.5	26	486	52	821	1464	72	108	87.5	11.5	555.5	24	168	177
K00302	3069.47	3741.75	1498.5	365.5	3225.91	27754.29	11588.41	7959.9	581.5	1937.5	1478.27	1429	1355.5	1948.5	1537.5	4325.2	5973.83	3527.67	10354.8	5466.5	3369.93	3747	5589	2292.78	6377.59	4515.37	4739.5	3350.5	99.7	19858.3	17928.2	3098	10340	14082.5	7443.45	3807	803.05	4988.6	1381	3236.8	5502	4589	7459.5	1981	725.5	4323.54	1902	1371	2437.67
K00303	3373.2	4109.5	1691.96	344.07	2874.37	28345.31	12518.41	9717.8	597	350	1405.91	1551.07	1118.38	1587.64	1594.86	4635.79	6551.98	3733.74	13779.15	7683.57	3990.26	4078.14	3666.79	2601.56	15328.84	9010.6	9724.43	6657.57	136.53	20215.16	29922.51	3447.36	13054.43	17639.57	10705.94	3545.83	1428.32	5284.17	1594.86	3356.8	8101.47	3773.93	7222.64	1536.61	400	4984.71	2004	993.67	2566.38
K00304	2624.8	3243	1357.5	92.5	3079.58	26272.29	11027.74	7470.1	195.5	460	1332.27	1229	857.5	1491	1341.5	3906.2	5425.83	3180.67	6620.5	4820.5	2692.33	3597	2954	2021.78	5668.34	4153.5	4368.5	2982.5	99.7	2506.5	16851.7	2986	9893	13651.5	2059.5	1361	451.75	4581	339	3215.8	4259	4562	7056	1566.5	458.5	4260.87	1900	815	2267.5
K00305	2422.8	2478	1202.5	67.5	2184.58	26311.96	10880.41	7386.1	195.5	317	1185.77	1084	743.5	1317.5	1221	3780.2	5175.83	3024.67	6388	4607	2280.83	3450	2258	1800.28	5153.67	3730.5	3874.5	2641.5	95.7	2406.5	16610.2	2844	9812	13201	1888	961	413.75	4259	268	2919.8	4028	3667	6966	1200.5	319.5	4038.87	1786	682	2075.5
K00306	20	0	0	0	0	12	0	4	0	0	12	0	0	0	0	3	9	0	70	18	0	0	0	0	417	258	226	160	0	0	470	0	104	195	289	0	0	0	0	3	0	0	0	0	0	0	0	0	0
K00311	6758.81	25769.65	9305.66	1697.25	30374.5	9426.91	9913	18901.13	604.08	5844.78	11746.68	11603.83	3145.75	8800.17	10437.75	16264.67	17194.31	7818.43	36231.61	38193.07	18819.5	16728.53	5450.51	26560.77	32152.03	24534.52	26433.74	30491.41	488.45	21350.54	31455.88	17155.94	12866.93	20067.17	9064.67	6249.92	5437.25	12783.93	1408.92	20208.78	31402.15	50683.87	22522.41	14479.33	2060.08	17654.54	13172.84	2337.41	12352
K00313	201	96.5	122	47	138.5	72.33	119.5	2.5	0	64	21	15	28	15.5	3	222	114	167.5	501.7	236.7	105.23	21	214.25	24.18	1273	676.5	437	579	0	133	1180.8	517	764	914.5	880.1	435	142	80	290	4.5	137	31	9	18	104.64	272.5	6	39.29	0
K00314	35	16	15	0	19	0	11	10	0	0	0	0	0	0	0	0	15	6	25	30	0	17	0	0	20	21	13	0	0	0	76	45	0	0	0	5	0	46	0	0	20	0	6	9	0	18	0	0	32
K00315	3618.5	2797	996.5	30	1530.5	7989.92	11854.82	6362.2	97.5	113	687	1465	1152	1485.5	1038	3528.9	4797.5	2104	5105	4445	1454	1132	2700.5	929	2541.18	2673.5	2579.5	769	35	2143.5	12724.9	3554	5811.5	7093	1003	1818	139	6704	219	684	3444.5	502	3627	840.5	240.5	1470	498.5	478	1906.5
K00316	22	126	31.5	6.5	82	26.5	36	62	6	112	83	9	22	17	11	100	41	15	93.5	44	13	46.5	20	9	31	42	27	10	0	40	50	54	10	35	0	5	18	124	0	60	183	18	19.5	25.5	6	735	2	22	32
K00317	3.8	149	15	0	34	64.6	169	83.2	7	0	0	0	4	0	3	84.4	83	6	74	156.5	44	18.5	0	35	323	112.5	239	116	0	88	368.4	33	69	131	311	0	0	150	0	0	108.5	0	4	0	5	67	0	2	18.5
K00318	545	1813	955.49	277.11	1614.64	2308.26	2813.83	6595.69	5230.84	589.64	1783.88	237	308.08	799.27	1299.5	1689.16	3600.74	1246.32	10820.5	11787.02	9025.14	1183.4	593	982.79	13949.27	7935.57	6954.11	8841.84	15.5	3584.8	21448.97	681	5483.89	5016.17	15768	2499.66	2350.2	2748.33	2083.89	866.91	786.8	758.7	1668.74	1112.14	82.28	955.51	71.16	244.07	390.32
K00319	0	0	0	0	0	0	0	0	0	0	0	0	0	0	0	0	0	0	0	0	0	0	0	0	31	23	21	54.5	0	0	92.5	0	0	0	85	0	0	0	0	0	0	0	0	0	0	0	0	0	0
K00320	56	20	6.5	0	9	0	5	0	0	0	0	0	0	0	0	12	8	0	119	42	27	0	0	10	4071	3180.5	1946	2467.5	0	0	5909	0	2332	2854.5	5453.5	0	0	6	0	0	5	0	3	2	0	0	0	12	4
K00322	5892.74	22036.98	9566.32	1848.25	34151.89	4023.76	4273.68	13203.6	366.08	6688.18	13005.29	11083.83	3649.08	10240.84	10037.99	8723.85	8368.89	5586.43	6752.89	15000.69	14624.96	16137.91	6009.94	24928.63	23370.12	20704.25	22039.92	26963.41	145.38	3341.21	12752.97	13734.17	4858.6	8200.82	2354.21	5433.67	4963.66	13232.1	1141.92	19642.11	31549.97	52662.75	18340.08	21958.17	2106.91	15688.2	15106.34	3840.74	17731.84
K00324	10538.87	33322.32	14639.2	3082.5	40313.52	14278.99	14384.4	22271.82	1063.66	8650.46	17944.24	12321.71	6644.83	13258.34	12949.07	24425.35	30267.46	10357.19	70334.99	54982.28	29978.79	18180.98	9659.61	30202.28	54553.22	33825.29	38963.33	41549.36	670.4	39521.58	62720.52	20298.82	17716.16	26278.49	24892.87	8359.42	7650.74	18214.14	2008.63	25069.89	35741.27	49373.71	36339.97	23812	2847.24	32083.24	12967.57	4823.8	17880.67
K00325	7376.74	29955.23	10792.7	2062.25	37236.1	9770.58	10693.82	16938.05	616.08	7071.79	14595.14	11738.21	4345.08	11189.34	11467.24	16730.91	18777.89	7756.6	38778.32	34349.7	20561.96	15133.73	7425.44	25247.89	36162.95	25010.87	28738.92	32280.95	421.45	20998.21	36287.9	17447.81	13828.24	21277.99	13607.37	7097.92	5905.49	15827.39	1601.88	20128.11	28882.29	45741.55	22353.39	17524.17	2337.49	17617.87	11810.07	3374.05	16764.67
K00326	0	0	0	0	0	4	4	20	0	12	22	0	0	0	0	0	0	19	0	55	44	0	0	17	10	0	0	0	0	19	137	0	66	0	0	0	0	0	0	8	0	0	105	0	0	0	0	0	0
K00329	173	260	251	15	296.5	388.6	712	537.2	7	31	198	141	97	448	220.5	447.4	480	426	153	103	108	56.5	199	97	117	240	149	38	9	271	703.4	343	108	354	0	181	11	615	37	26	238.5	104	1502	147	27	46	59	59	201
K00330	6523.15	6901.59	5846.58	2272.35	4821.01	11557.41	16315.97	15145.8	5318.08	5300.97	5804.01	1266.54	2716.71	7489.08	2630.56	18291.66	22591.4	5004.48	49059.57	32325.7	23839.92	4189.24	3684	11777.66	40415.61	22112.09	21054.08	19294.66	621.47	22904.26	58969.58	3403.84	21934.92	26198.42	36596.86	5295.14	5939.87	5536.59	8500.4	5745.78	8026	1658.55	17878.25	3364.49	530.27	18533.8	864.84	1455.2	1573.87
K00331	6443.65	6889.59	5699.58	2197.35	4575.34	11131.74	15996.3	14731.97	5288.08	5361.97	5623.01	1241.54	2615.71	7122.08	2435.89	17992.32	22074.07	4735.48	48542.06	32186.03	23289.92	3978.24	3672	11517.16	39010.11	21353.76	20367.41	18703.66	602.97	22510.76	57186.58	3399.84	21718.92	25739.92	35179.19	5115.14	5726.87	5444.92	8439.4	5745.11	7878	1515.55	16222.92	3182.49	503.77	18132.47	650.84	1365.2	1493.87
K00332	2652.57	5646.5	1295.58	742.68	3171.08	7758.48	9874.13	11357.2	4115.66	847.8	2552.91	882.87	1129.21	1788.58	1324.81	10626.13	15496.67	3098.11	43413.34	29720.25	19806.12	2506.66	2865.9	10053.53	32321.84	17897.84	16911.5	15839.25	512.34	19821.09	48039.28	2494.5	16462.92	21536.92	28177.32	2176.38	2852.21	4254.17	3749.32	2715	4126.91	990.23	2504.01	1233.24	274.02	4605.51	319.34	1068.7	1280.87
K00333	2746.57	5627.5	1297.58	742.68	3187.08	7780.15	9994.63	11373.2	4155.66	847.8	2557.91	882.87	1132.21	1822.58	1324.81	10691.13	15554.67	3124.11	43850.34	29951.25	19952.12	2517.66	2865.9	10107.03	34639.84	19504.84	17994	17104.75	512.34	19972.09	51059.78	2497.5	17643.92	23146.92	31222.32	2390.38	3151.21	4463.17	3826.32	2734	4221.91	990.23	2535.01	1241.24	274.02	4619.51	319.34	1068.7	1317.87
K00334	12668.99	12988.49	15326.24	18958.2	5756.23	17049.39	29376.92	18654.41	21772.83	20983.55	10549.69	5623.28	11080.88	17092.09	28123.44	39163.93	33608.49	15937.64	67674.45	37195.75	26475.13	5297.91	11999.43	12112.37	42914.95	24499.25	26403.31	22454.98	7165.24	32422.08	65418.46	5403.49	44495.68	56082.12	63040.78	22871.39	22809.16	11525.02	39385.32	6755.4	12195.12	2635.68	22032.77	11128.8	3921.99	26368.87	832.52	9295.47	2232.36
K00335	8551.42	12832.49	12362.12	11429.27	5746.52	16144.59	18779.05	17404.91	22096.83	17670.25	9113.33	3528.65	10301.39	12920.73	27813.23	33091.22	31406.89	15659.01	64394.72	38335.82	27119	4854.88	11206.99	12545.12	47716.45	25850.85	26751.57	25038.05	6719.07	28818.84	70688.26	4905.35	37038.11	52321.19	57986.15	17071.15	14758.36	10842.26	26480.78	6414.4	10882.26	2585.04	21804.14	10110.26	3849.19	24809.87	783.52	8748.07	2082.37
K00336	13776.18	13171.79	12722.86	11744.34	5765.91	14905.29	18327.85	16283.41	14349.6	23394.05	18137.27	3954.22	15750.7	19030.07	27764.59	33869.91	30744.93	16400.78	58336.3	34450.22	23656.6	4868.69	23932.88	10507.87	34473.63	18046.97	20092.46	17148.17	15646.7	26685.1	51781.21	7714.21	33022.4	49094.55	44033.83	16090.21	14852.5	15666.03	28813.74	6123.4	15665.53	2394.24	21387.41	10762.22	60672.89	24216.47	776.52	9822.27	2446.18
K00337	7319.82	7074.59	6065.58	3961.35	4888.34	12855.74	17838.64	16201.8	9188.08	5436.47	5989.01	1314.54	2984.21	7810.08	2661.56	18443.66	22613.4	5214.48	49916.07	32470.7	23756.92	4285.04	3781	11672.06	39745.61	21914.16	22249.08	19070.16	5383.47	25131.26	58341.58	3885.84	24149.92	26431.92	37486.03	6425.14	9428.87	6991.59	10636.4	6149.88	8315	1930.55	17880.25	3398.49	609.77	18914.07	872.84	1530.2	1597.54
K00338	6430.65	6854.59	5699.58	2230.35	4526.34	11099.74	15953.3	14618.97	5109.08	5357.97	5582.01	1220.54	2606.71	7122.08	2420.89	18043.32	22173.07	4705.48	48600.57	32204.7	23842.92	3955.74	3624	11744.66	38355.11	20875.26	19851.08	18410.16	602.97	22055.76	56480.08	3250.84	21353.92	25133.25	34791.36	5158.14	5642.87	5325.92	8479.4	5716.11	7803	1471.55	16202.92	3170.49	499.77	18135.47	645.84	1359.2	1443.87
K00339	6452.65	6920.59	5707.58	2257.35	4562.34	11141.74	16024.3	14769.97	5304.08	5361.97	5610.01	1228.54	2615.71	7122.08	2435.89	18015.32	22099.07	4728.48	48733.56	32257.03	23599.59	3981.24	3629	11666.66	39358.11	21622.26	20622.41	18937.16	602.97	22635.76	57784.08	3343.84	21810.92	25845.92	35543.19	5174.14	5762.87	5434.92	8473.4	5745.11	7888	1553.55	16205.92	3179.49	503.77	18132.47	650.84	1365.2	1465.87
K00340	6441.65	6816.59	5708.58	2257.35	4560.34	11138.74	15878.3	14757.97	5288.08	5361.97	5610.01	1228.54	2609.71	7122.08	2425.89	18082.32	22135.07	4689.48	49139.57	32432.7	23569.92	4021.24	3614	11634.66	39888.11	21559.26	20577.08	18719.66	602.97	22557.76	58026.58	3309.84	21105.92	24927.25	35789.86	5135.14	5915.87	5359.92	8445.4	5745.11	7826	1540.55	16202.92	3156.49	501.77	18105.47	646.84	1347.2	1424.87
K00341	6358.65	6816.59	5705.08	2187.85	4659.51	10845.41	15599.97	14593.3	3292.08	5310.97	5620.01	1222.04	2642.71	7090.08	2394.06	18291.66	22712.9	4727.98	48547.57	31066.7	21752.42	4119.24	3534	10539.66	39045.61	21360.09	20378.58	18641.66	602.97	22297.76	57441.58	3364.84	21804.92	26066.42	34924.86	4948.14	5460.87	5342.59	8445.4	6079.78	7980	1524.55	16442.75	3253.49	517.77	18219.3	858.84	1403.2	1552.87
K00342	6563.82	7049.59	6179.08	2289.85	5061.67	11813.74	16551.97	15466.47	5318.08	5419.97	6009.01	1286.04	2790.71	7894.08	2803.39	18448.32	22826.07	5279.48	50679.58	32938.37	23965.42	4207.24	3671	11873.66	43998.11	25325.43	22932.75	21324.16	621.47	22981.26	65616.09	3543.84	23975.92	28742.08	40920.7	5447.64	5656.87	5585.92	8547.4	6140.11	8166	1740.05	19266.42	3436.49	535.27	18551.64	864.84	1506.2	1573.54
K00343	6508.15	6976.59	6170.58	2287.35	4984.34	11796.74	16516.3	15452.47	5284.08	5419.97	6007.01	1280.54	2753.71	7887.08	2801.89	18264.32	22497.07	5224.48	47047.57	31229.7	23229.92	4231.24	3660	11467.66	38892.61	21536.76	20458.08	18577.66	621.47	22819.26	57470.58	3454.84	21543.92	25900.75	35007.86	5209.14	5580.87	5558.92	8519.4	6129.11	8112	1724.55	19214.92	3436.49	535.27	18578.47	864.84	1484.2	1557.87
K00344	10857.22	35059.41	12107.87	1881.92	43728.33	33378.65	17766.66	21814.97	765.67	8142.9	17441.4	12917.71	6015.75	13575.01	12654.57	19536.89	23026.89	10125.35	54420.4	45993.72	26310.46	22480.47	10703.27	30677.96	54484.08	36181.05	40010.59	40826.12	1005.11	38502.34	59386.54	23608.2	24599.07	35433.82	19974.22	7905.25	7417.66	21509.72	2347.05	25112.97	41173.72	56293.33	25237.72	16042.33	3071.32	23479.05	18726.4	4111.39	26486.68
K00346	6706.11	31097.44	13439.36	6588.84	36086.39	3291.56	13689.9	15443.82	5964.34	9710.73	14913.18	11999.71	3736.08	14748.34	12592.16	13695.55	9422.91	7939.54	16529.04	24285.89	20974.03	16313.68	7555.77	24600.53	27094.01	23710.3	26069.43	31512.96	125.75	10993.67	20978.67	23125.74	11382.73	12487.16	15809.84	15253.76	10177.77	16514.66	9401.88	17711.83	32216.96	54087.83	22332.22	20921.67	2620.99	14869.24	16352.07	3305.05	18938.27
K00347	6879.97	34539.44	14766.07	7160.41	36636.68	3218.56	14139.9	19433.82	6002.34	10252.73	16066.32	12016.28	4200.79	15720.48	13190.02	14009.84	9554.48	8143.11	16882.54	25913.96	22801.53	16578.82	8847.56	25165.53	27681.01	24432.73	26583.86	32082.03	129.75	11039.53	21299.6	24037.1	11655.66	12869.23	16298.91	16044.19	10754.84	18333.23	9453.74	18317.83	36135.6	55044.26	23300.36	30733.53	2784.49	15189.24	16473.07	5390.05	19237.98
K00348	6720.97	31289.44	13039.07	6404.41	36030.68	3291.56	13609.9	15444.82	5964.34	9582.73	14611.32	12005.28	3595.79	14447.48	12575.02	13774.84	9439.48	8003.11	16636.54	24402.96	21018.53	16291.82	7181.56	24709.53	27106.01	23586.73	26027.86	31512.03	125.75	10952.53	21184.6	23000.1	11400.66	12448.23	16110.91	15103.19	10222.84	16488.23	9396.74	17642.83	31727.6	53919.26	22035.36	17698.53	2686.49	14771.24	16343.07	2636.05	18897.98
K00349	6784.47	31297.44	13067.07	6411.41	36218.68	3307.06	13619.9	15780.82	5964.34	9587.23	14709.32	12067.78	3625.79	14462.48	12597.02	13704.84	9434.48	8105.61	16636.54	24410.96	21018.53	18372.32	7276.06	26248.03	29581.51	25930.23	27458.36	33889.03	128.75	10997.03	22017.43	24531.1	11787.16	12716.23	16110.91	15103.19	10222.84	16564.73	9428.24	18888.83	37082.1	59431.26	22201.86	17945.53	2824.49	14888.24	18549.07	2680.05	20358.98
K00350	6784.47	31289.44	13067.07	6411.41	36249.68	3307.06	13626.9	15806.82	5964.34	9653.23	14762.32	12067.78	3617.79	14454.48	12597.02	13704.84	9432.48	8105.61	16636.54	24410.96	21031.53	18294.32	7276.06	26257.03	29581.51	25930.23	27458.36	33889.03	128.75	10997.03	22035.1	24531.1	11613.16	12486.23	16110.91	15103.19	10240.84	16564.73	9428.24	18902.83	37082.1	59434.26	22201.86	17937.53	2824.49	14924.24	18549.07	2680.05	20358.98
K00351	6720.97	31328.44	13039.07	6404.41	36013.68	3291.56	13609.9	15444.82	5964.34	9550.73	14611.32	12005.28	3595.79	14447.48	12575.02	13691.84	9420.48	8003.11	16636.54	24402.96	20915.53	16291.82	7181.56	24575.53	27097.01	23583.73	26027.86	31512.03	125.75	10949.53	21184.6	23000.1	11400.66	12448.23	16110.91	15103.19	10222.84	16473.23	9396.74	17642.83	31727.6	53919.26	22035.36	17698.53	2686.49	14771.24	16343.07	2636.05	18897.98
K00354	833.33	2894.25	545.36	323.75	4406.25	300.17	159.75	439.84	31.67	838	1825.25	116	824	1754.67	645	402.5	350.58	312.33	825.91	1359.83	2908.33	1150.99	910	1576.17	1101.08	986.42	1232.33	1006.25	141	89.83	793.67	1889	1224.5	893.71	314	369	834.75	2015.58	42.5	1560.83	2720.75	2312.27	387.36	1367	370.39	254.5	2853.33	384.29	6224.61
K00355	1499.25	3381.25	768.08	401.17	5679.5	1443.42	1002.25	1939.25	217.09	1199	2187.27	375.67	1069.5	1951	796	951.5	1443.33	706.25	2251.28	2103.83	2499.33	1533	1615.5	1479.78	3452.5	1984.83	2385.5	1662	58.7	406.5	4113.66	2479	1979.33	1572	1208.67	629.51	828.33	2597.5	596.33	2527.8	4856.17	2450.33	959.83	1550	412.5	3286.54	2966	565	6464.5
K00356	1713.07	2266.75	1000	83	1821.83	5417.14	6182.2	4882.7	175.5	173.8	940.83	641.2	777.37	1147	948.9	4596.15	6190.5	1747.87	25762.75	17595	5724.63	1357.83	1830.4	2705.78	12617.17	7662.5	7117	6216.5	189	17506.1	21701.78	1814.5	10163.5	13801.5	10898.5	681.9	793.2	2471.67	294.4	1781.5	3331	569.4	2437.6	963.4	176.8	1860.84	530	640.07	1097.2
K00360	68	455	36	4	135	15262	48	81	55	26	104	0	119	25	25	31	68	128	44	8	10	1437	36	21	54	63	63	23	40	23	73	15	111	84	13	9	31	23	95	538	69	20	26	50	28	194	11	168	9
K00362	13235.88	55501.23	20675.57	4869.57	78188.86	28458.88	12386.16	24476.37	2815.58	15006.18	30048.81	21957.95	8885.96	25490.65	21618.02	17511.68	16192.04	10597.59	25524.74	35634.47	31429.22	22335.59	14324.16	41966.69	42130.64	34662.61	42302.1	47204.27	525.71	6838.77	31647.66	31064.07	17681.76	25463.06	8225.11	12613.1	10495.23	30240.88	2549.24	35215.45	58147.24	81980.3	41354.86	49386.78	4802.74	26827.03	27165.07	9488.55	45638.38
K00363	8223.19	45862.39	14158.2	2567	63257.56	21765.87	7409.07	18185.81	457.75	10653.01	21829.17	21352.71	5295.58	17583.84	18554.16	13505.37	9520.07	7384.18	20886.75	27617.74	21593.21	17357.45	8788.77	35997.2	33521.93	28466.51	34977.18	41235.04	388.28	3789.04	20733.9	22853.7	13612.66	21756.65	5872.21	10034.17	7603.16	22805.14	1820.38	25969.8	41833.7	69882.38	22363.06	26983.67	3227.74	15376.86	15875.07	4400.05	25530.67
K00364	6991.61	21339.97	6878.59	1541.27	31567.39	745.85	2134.32	8148.56	215.67	5827.9	11624.7	17245.71	2111.24	9323	9088.99	10501.07	7254.72	2124.73	8201.39	11270.13	14164.51	6518.77	5184.77	18898.24	15923.21	13257.59	16334.11	19643.54	50.93	470.55	5852.6	8720.03	3607.21	6963.32	2654.37	5181.17	3302.66	10647.92	813.68	11825.58	21762.01	32299.04	3570.33	19343.48	1441.74	1707.34	6480.9	3375.12	11680.78
K00365	42.5	98	16	0	38.67	15209.08	6	17.5	52	16	70	3.5	50.67	6	0	88.5	84.83	16	192	111	94	1204	0	59	102.5	65	71	58	5.5	1	148.33	18.5	89.5	148.5	53.5	1	0	8.5	26	497	39.5	0	0	16.5	2.5	173.67	0	27.67	9
K00366	5011.68	4266.7	7264.9	1072.61	1099.2	479.75	880.43	499.97	2977.1	14361.35	7568.59	2638.77	7188.33	9620.65	25244.72	15252.97	8489.4	9558.43	1954.85	1080.4	1424.31	414.03	10296.61	102.21	1692.02	1145.17	919.43	677.37	9753.54	812.36	1621.04	2649.29	9425.94	23708.62	3470.32	3271.07	1263.35	7684.55	3801.61	35	3581.12	262.5	3469.14	4495.92	31034.32	990.75	80.68	5131.46	1038.48
K00367	63	262.75	7.75	31.75	571.25	188	83.25	581.5	18.25	9	44.25	73.5	39	22	186	275.75	329.25	179.5	308.67	202.5	693.25	113	104.5	275.25	913	488.75	435.25	370.75	13.5	500	1259.5	157	115.75	110	332	90	88	721.75	35.5	67.5	243.25	77.5	28.5	30.5	17.75	47.5	20.5	11	257.5
K00368	296.38	419.5	71	0	221.13	408.33	537.67	399.87	27	62	196.6	127	40	49.5	135.83	219.83	802.17	173.84	2339.67	5149.9	7251.53	526.67	157.33	206.78	1441.5	377	478	390	39.03	131.97	2475.3	99.67	448	513.83	446	28	149.7	293.6	11	421.3	1308.33	34.5	103.5	68.5	28.33	1114.7	25	132	33.93
K00370	691.38	844.5	472.25	23	1098.5	2102.01	733.93	2254	129	470	757.2	180.34	225.5	211	542.5	4034.67	4190.5	1817.84	11681.3	9477.8	3952.1	799.67	333.19	2021.1	5659.75	2713.83	2958.5	2042	65.23	1266.17	7011.7	1014.17	5052.5	7751.5	1806.4	158	75.75	713.67	198	845.77	1073.33	765	3341.33	533.75	226.83	2655.9	2643.5	299	1235.83
K00371	2439.38	973.5	2317.25	110	1228.5	17348.01	1341.93	2598	181	614	1294.2	214.34	477.5	790	671.5	4251.67	4441.5	2041.84	12045.3	9748.8	3856.1	2696.67	395.19	1955.1	6202.75	3184.33	3814.5	2269	94.23	1306.17	7908.7	1187.17	5107.5	7842.5	1973.4	172	87.75	937.67	198	1565.77	1313.33	988	16014.33	1794.75	296.83	9031.9	2654.5	459	1241.83
K00372	9657.58	30685.81	9634.61	2120	40940.53	22675.85	6907.09	13076.09	543.68	9460.27	19811.4	11443.37	7824.14	15755.37	10983.4	10259.49	10293.45	6396.49	18742.68	20575.25	16874.07	11651.83	12271.6	20854.19	24301.59	18429.43	22577.79	25079.28	5096.5	3012.87	21870.13	19011.51	13488.2	18419.76	6279.57	6463.7	5681.45	17988.71	2449	19073.95	31267.2	39199.09	19938.56	17199.5	30847.5	13660.81	13129	3546.27	24166.3
K00373	2458.38	968.5	2317.25	108	1230.5	17348.01	1341.93	2598	181	614	1294.2	214.34	477.5	790	671.5	4177.67	4383	2012.84	10398.3	8738.8	2514.1	2685.67	395.19	1288.1	5934.25	3029.83	3643.5	2189	94.23	1306.17	7599.2	1187.17	5111	7865	1946.9	172	87.75	921.67	198	1565.77	1297.33	988	16014.33	1794.75	296.83	9010.9	2654.5	459	1241.83
K00374	1447.38	884.5	590.25	1712	1127.5	18518.01	2169.93	3328	4065	522.5	960.2	207.34	495	513	573.5	4235.67	4331.5	2019.84	11741.8	9041.8	2841.1	2027.47	413.19	1458.5	5769.75	2826.23	4400.5	2059	4827.23	3583.17	7046.7	1436.17	7257.5	7911.5	3824.4	1372	3741.75	2150.67	2315	1317.87	1328.33	1037	3369.33	567.75	306.33	2904.5	2651.5	364	1235.83
K00375	7889.55	26058.42	7965.65	10513.31	34885.69	18152.62	14694.18	21468.91	9760.5	9165.24	14354.98	11739.06	5339.99	11631.77	11143.54	19716.02	21235.74	7357.01	37794.86	34343.31	24252.45	11562.51	8979.18	21432.06	30750.17	20425.29	25071.22	27402.38	1520.01	23315.92	34289.73	11583.48	19754.71	24967.84	19116.94	12083.94	11184.52	14947.9	20976.01	19165.59	31833.7	37708.5	9998.43	12264.12	2343.37	19275.94	9631.16	4730.83	14482.66
K00376	436.5	551	363.5	17	560	686.5	944.67	2147.33	39	65	339.6	162	139	91	473.17	2352.34	2837.08	1485.17	8114.92	7357.5	1248.83	394.5	315.5	635.53	3273	1919.83	1937.5	1641.5	154.2	1374.5	4270.75	1142	1892.5	3887.17	2095	222	84	659.67	60	494.47	853	759.5	2634.83	283	200.5	1461.53	2308	230	1236
K00380	4137.19	27015.61	8631.48	1968.18	35306.36	5986.83	3832.83	14392.56	1221.49	7265.79	13766.82	11473.38	2651.25	10208.44	10254.98	8717.9	9230.81	4876	10452.48	23888.65	22348.97	14643.14	6292.44	24454.91	24429.95	20327.96	21476.91	26393.2	402.85	2584.13	16289.3	17124.81	4903.66	9038.49	4193.85	7043.9	5538.62	15338.18	4243.8	19108.74	31845.46	49374.32	4858.33	19445.09	2257.21	8490.4	14750.74	3309.18	17867.88
K00381	8161.66	31680.11	11358.97	2448.43	41319.22	9965.76	10594	17965.39	975.74	8067.79	16162.57	11990.88	5085.92	13028.61	11738.4	13396.22	14995.06	7815.42	29411.98	30350	19630.68	18218.56	8102.44	26896.44	35394.12	26959.21	29648.58	33114.95	589.42	20929.53	32422.4	20891.81	14211.41	20330.16	10559.02	7789.9	6821.92	18126	3591.05	22609.91	37222.78	55666.82	22788.66	19166.01	2764.96	20296.57	17427.74	3591.68	24495.45
K00382	27175.74	70377.38	25723.74	18840.22	89605.8	60849.04	45252.35	56007.58	28053.34	23046.3	39716.39	33618.36	15143.4	35169.97	30626.31	59453.73	62462.83	21809.18	135942.17	113584.01	84526.81	39340.34	24247.05	67406.65	105143.37	70533.76	79217.4	84609.98	11180.19	60117.35	112718.15	42216.38	62056.19	73770.81	73006.3	32721.98	34887.51	45995.34	39101.63	48814.61	80341.82	105059.84	38181.39	40412.97	7260.8	40954.65	38801.22	12018.15	55754.86
K00383	11620.91	29184.77	11008.39	1789.53	37146.22	8816.01	11286.81	18184.26	383.67	6565.76	13922.69	18744.21	4307.49	11280.56	11993.16	17679.88	16720.4	8908.73	21597.48	24190.94	23510.46	18321.81	8019.27	28678.9	31668.95	26240.6	27826.54	31098.3	374.38	22086.21	27569.03	19975.97	11946.28	19178.17	8634.87	7231.41	5623.99	16842.4	1525.94	20328.71	34020.92	54740.21	24176.79	20465.06	2588.99	16085.86	16591.57	3870.87	19633.67
K00384	43648.23	58056.65	46540.5	35941.39	48058.14	47464.1	51488.01	50730.23	53126.23	73806.53	50667.94	40329.16	36036.43	57827.51	117043.34	113822.29	87674.81	53876.02	137364.13	103633.65	83077.87	28457.3	51840.12	47067.72	94722.36	59624.57	67417.43	65616.72	58652.93	54165.17	112302.36	35726.12	95559.73	148808.73	93763.36	47356.64	46267.85	57905.08	67961.75	30252.2	65127.56	65183.73	46123.91	39831.51	99242.98	42900.38	19567.17	24500.66	26113.24
K00385	7292.68	7637.5	7658.6	281.61	1166.47	100.25	784.43	4483.14	798.2	18095.38	12591.89	2777.97	10247.63	13055.35	25019.62	14541.37	8231.2	10315.04	1249.35	775.4	2069.68	371.53	17698.36	340.71	2066.5	1449.78	1327.39	1060.24	14444.7	56.36	2007.04	4219.79	9738.15	24092.63	3023.1	3308.27	1008.01	9726.75	2430.61	413.29	5578.42	683.5	3797.54	5064.92	59702.46	1037.35	164.68	6091.56	1116.28
K00387	76.5	172	28	4	93	58	54	98	3	8	85	0	150	112	32	22	65	101	21	8	10	173	36	0	37	32	30	11	55.5	23	45	15	97	63	13	9	31	45	56	55	77	16	26	54	28	175	9	154	9
K00389	1069.79	3801.79	1442.89	409	5155.88	15981.84	1814.48	1827.26	76.5	1047.67	2670.13	238.38	1102	2534.84	1672.83	1226.41	1469.34	1381.99	1790.24	1601.74	2451.8	2776.88	1384.26	1386.34	2806.91	2512.01	2402.01	2048.71	97.5	1895.5	3073.1	2476.54	2076.98	3231.99	1406.87	588.16	646.33	2977.62	223.13	2388.33	3656.48	3005.13	3047.92	2458.42	457.24	1092	3075.73	1000.64	6671.11
K00390	9172.16	31169.36	11591.8	4377.02	38644.94	27234.17	15392.08	24295.93	11440.08	8001.29	15685.72	12224.88	4901.09	12995.61	12634.73	16036.05	18901.48	9172.75	44206.74	43235.4	28172.54	19405.86	8088.77	27478.51	43503.87	30867.89	34747.42	38530.37	5526.72	27349.33	45704.19	20368.48	18805.24	23777.99	23268.86	12108.24	12852.83	20235.02	8907.55	22039.04	35689.03	54336.48	23788.07	18532.26	2607.04	20270.64	14665.74	3657.35	19136.88
K00392	274.53	1519	343.63	219.74	1045.26	15943.58	1051.5	1823.54	444	164	866.14	244.07	264.38	157.64	1195.69	1133.95	2225.07	862.9	3813.62	6591.3	9113.03	2027.47	679.12	983.5	6576.83	3729.1	3438.43	4071.74	122.5	1903.66	8844.56	602.03	2073.43	3268.4	5073.24	742.76	1289.77	2027.34	355.53	1004.83	752.8	465.59	1018.47	345.61	71.83	955	104	378.67	632.64
K00394	1618.6	102	153.5	3803.5	125	1983.3	3132.2	1337	10072	104.3	340	86.7	394.7	520.5	47.9	724	482	432.2	2172.11	584.33	530.3	155.8	102.4	183.4	285.95	182.7	2937.5	105	9518	2994.6	638.2	840	4574.4	320.5	3356.88	2540.9	7500.7	2930	3530.4	61.1	550	627.9	180.1	74.4	102.3	448.1	16	116.4	10.2
K00395	1618.6	102	153.5	3803.5	125	1983.3	3132.2	1337	10072	104.3	340	86.7	394.7	520.5	47.9	724	482	432.2	2172.11	584.33	530.3	155.8	102.4	183.4	285.95	182.7	2937.5	105	9518	2994.6	638.2	840	4574.4	320.5	3356.88	2540.9	7500.7	2930	3530.4	61.1	550	627.9	180.1	74.4	102.3	448.1	16	116.4	10.2
K00399	0	0	0	0	0	0	0	0	0	0	0	0	0	0	0	0	0	0	0	0	0	0	0	0	31	23	21	54.5	0	0	92.5	0	0	0	85	0	0	0	0	0	0	0	0	0	0	0	0	0	0
K00400	0	0	0	0	0	0	0	0	0	0	0	0	0	0	0	0	0	0	0	0	0	0	0	0	62	46	42	109	0	0	185	0	0	0	170	0	0	0	0	0	0	0	0	0	0	0	0	0	0
K00401	0	0	0	0	0	0	0	0	0	0	0	0	0	0	0	0	0	0	0	0	0	0	0	0	31	23	21	54.5	0	0	92.5	0	0	0	85	0	0	0	0	0	0	0	0	0	0	0	0	0	0
K00402	0	0	0	0	0	0	0	0	0	0	0	0	0	0	0	0	0	0	0	0	0	0	0	0	31	23	21	54.5	0	0	92.5	0	0	0	85	0	0	0	0	0	0	0	0	0	0	0	0	0	0
K00404	9386.66	46957.52	17148.37	3872	42359.21	9156.66	11364.65	23788.28	476	11238.62	23171.69	22099.54	5829.58	18997.84	19648.16	16184.39	11923.15	9547.18	31024.18	32093.57	21499.32	22450.06	11852.34	40651.4	43426.93	35989.62	40824.42	46702.54	330.05	21413.54	32153.51	25462.47	14866.07	25805.49	11130.67	11149.92	6886.66	20251.14	3211.88	28463.2	51414.87	78444.72	26160.31	43886.67	3529.24	20664.96	19605.07	7793.05	26761.17
K00405	9985.66	49146.52	15541.87	3259.5	46139.21	9150.16	11042.65	24008.28	496	11153.62	23192.49	22073.54	5918.58	19137.84	19704.16	15836.39	11674.15	9612.18	29885.18	33472.57	23960.32	22959.56	10548.34	41410.4	43508.93	35862.62	41291.42	47012.54	327.65	21133.54	32219.51	26423.47	15514.07	25709.49	10977.67	10555.92	7666.66	22308.14	3191.88	29345.6	51520.87	79651.72	24776.81	28993.17	3766.24	18464.56	22403.07	4806.05	32760.17
K00406	9464.33	35118.52	12011.2	2876.17	45472.34	10277.66	12910.65	25285.48	4535.5	8558.62	18630.99	12511.54	5642.58	14684.34	13824.16	13474.22	14295.49	9445.51	36953.85	43073.47	30163.69	19362.73	9969.34	28718.4	39937.26	31018.12	33710.59	37216.21	293.65	23957.17	39651.15	23845.97	15702.57	22478.66	14513.34	8538.25	8410.86	21891.74	3604.55	22549.93	39882.2	59059.22	24229.14	23036.17	3272.24	18363.06	22226.57	4489.05	31975.94
K00407	7204.66	27963.52	9752.87	1392.5	35051.54	8964.66	9095.15	17611.61	362	6200.62	13013.49	11855.54	3577.08	10024.84	11150.16	11523.64	9751.65	7844.18	26123.93	26851.82	17215.82	17007.56	6629.84	25741.9	30329.43	24631.12	27014.92	30575.54	284.65	20881.34	24296.18	18988.97	12601.57	19646.99	8320.17	6581.92	5758.66	15158.14	1416.88	18594.6	32616.47	53515.72	22064.81	13575.17	2438.74	17303.56	16458.07	2269.05	19045.67
K00410	52	43	326.5	21	59	0	86.5	1192	6	38	19	80	9	0	14	188	141	18	455	341	144	75	165	44	304.5	162.5	160	157	141	37	446.5	48	185.5	233.5	144	0	81	26	113	30	1096	12.5	22	16	4.5	33	0	55	0
K00411	7533.91	28757.77	10458.87	1981	35913.96	8318.66	10217.15	17915.78	427	6357.62	13729.89	11899.54	4136.58	11109.84	11635.66	14188.22	13176.65	8321.18	36928.84	36099.23	21127.65	17548.06	7323.84	27367.73	31916.93	25716.12	28030.42	31454.54	305.45	21108.54	28844.68	19598.97	13156.07	20847.49	9200.17	6916.42	6026.91	15562.64	1513.88	19668.8	33127.87	53850.22	23748.31	16960.67	2490.24	15931.86	16497.07	3080.55	19188.67
K00412	8319.91	31338.27	11166.37	2472.5	40254.46	8022.66	10165.65	17869.28	447	7293.62	15513.39	11994.04	5021.58	12764.84	12129.16	13147.72	11796.15	8386.18	35907.34	35636.23	23569.82	18221.06	8627.34	28715.73	34488.93	27369.62	30025.42	33477.04	164.45	21067.04	30462.18	21574.97	14165.57	21216.99	10078.17	7555.92	6642.91	17518.14	1554.88	20782.8	36213.87	56224.72	22950.81	21440.17	2859.24	15988.86	19353.07	4073.05	25452.17
K00413	7433.41	28383.27	10238.37	1969	35786.46	7990.83	9844.82	17844.28	427	6321.12	13592.39	11826.04	4043.58	10715.84	11471.66	12774.22	11408.65	8140.68	32773.51	33387.57	19957.32	19193.06	7074.84	28295.23	33123.93	27301.62	28615.42	33249.54	167.45	20945.54	27920.68	20927.8	12551.07	19317.99	8572.17	6848.42	6026.91	15340.64	1497.38	20480.13	37256.04	59226.22	22525.81	17076.84	2602.74	15784.36	18695.07	2992.05	20552.17
K00422	0	0	0	0	0	0	0	0	0	0	0	0	0	0	0	0	0	0	0	0	0	0	0	0	0	0	0	0	0	0	0	0	0	0	0	0	0	0	0	0	10	0	0	0	0	0	0	0	0
K00423	63	81.75	15	0	35	93.67	72.67	285.33	0	8	17	23	7	7	115.67	74.34	67.33	316	59	19	0	51	42	0	147	133.33	119	46	0	664	126	194	0	286.67	50	13.5	0	71.67	0	69.67	229	229	18.33	35	33	262.33	1150	31	288
K00425	15373.98	34701.46	14792	9001.29	40452.79	31055.61	22906.33	27073.25	8286.58	12434.21	18839.1	19194.55	4941.16	17147.58	13964.73	26108.64	27477.52	10331.68	51708.12	47448.47	35387.01	21805.21	8860.81	32521.09	50950.15	35181.12	39089.68	42547.53	5529.98	31028.01	54639.47	22137.2	25416.22	29046.08	33764.23	17328.66	17238.03	21188.12	13546.02	27513.77	40239.84	59494.74	25553.14	19430.56	2955.18	23995.49	18107.91	3880.45	20991.55
K00426	16677.98	39543.46	15704	9636.29	48732.79	30347.61	23207.33	27507.25	8279.58	13551.21	21591.1	19266.55	6488.16	20310.58	15084.73	26014.64	27687.52	10828.68	51995.62	49396.97	38928.51	24090.21	10622.81	34691.59	53776.15	37531.12	42173.68	45320.53	5529.98	31239.01	55347.47	25848.2	27163.22	29924.08	34053.23	17390.66	18276.03	25005.12	13619.02	30850.77	45139.84	66174.74	25788.14	22069.56	3613.18	23717.49	23857.91	4688.45	33460.55
K00427	1871.08	342.59	492.25	70	282.51	1449.59	871.17	1619.06	157.08	744.67	989.5	54.67	258	755	150.33	1344.19	3001.82	199.92	413.57	147.4	273.97	199	68.1	130.13	1554.66	108.17	117.66	82.16	212	121.67	1633.93	320.34	81.17	80	52.2	15.5	202	313	9	2372.81	1846.5	51.16	192.33	553.5	142	2000.84	16	93	12
K00428	9678.58	68377.53	17562.92	3470.6	53410.86	10530.9	17009.73	39314.6	8924.66	14660.12	33095.1	32884.59	5525.75	24550	30737.65	21529.03	24221.66	10363.41	54462.08	63217.07	46137.11	27622.18	13728.84	56133.61	75089.68	55854.99	62171.76	78945	790.29	9463.06	74937.14	32838.17	18276.97	30741.99	27326.24	15516.73	11028.85	31124.31	5931.93	38193.79	67985.86	103476.99	12909.28	34413.26	4291.65	9103.04	21378.14	5042.2	34493.82
K00430	0	0	0	0	0	0	0	0	0	0	0	0	0	0	0	738	882	0	176	49	334	0	0	219	0	0	0	0	0	0	0	0	192	411	0	0	0	0	0	0	0	0	0	0	0	0	0	0	0
K00432	19594.3	39577.82	21705.12	5037.02	18372.91	15955.16	13087.96	34395.08	10667.03	27629.25	26382.7	23418.49	13184.4	24906.38	38136.8	42495.59	38222.76	20545.95	57160.28	56452.39	35173.62	27538.57	20087.08	35986.77	58354.78	39645.38	40229.92	46239.58	11084.63	26268.69	57859.18	29002.84	27249.53	48039.6	26092.24	14679.61	10831.01	22592.05	8339.8	30790.55	52138.41	69424.37	27268.36	24525.67	34605.67	27708.8	23454.61	9579.28	24153.03
K00433	4954.97	2258.15	1221.24	2304.54	1336.81	1757.99	1303.26	1431.22	1477.75	4711.18	6098.75	688	5365.82	5035.81	2706.46	4438.11	5018.78	2354.67	4698.35	2484.58	3041.88	1092.89	10690.32	1224.82	2871.31	1422.18	1957.21	1374.68	9714.3	16858	4744.14	2287.93	2627.75	4538.79	5829.23	2378.94	2213.77	3289.78	2607.25	1631.59	5090.35	134.07	557.1	2107.56	29463.96	3286.77	46.18	3920.36	352.47
K00435	313.08	392.08	1489.73	278.67	1741.27	97.5	703.2	917.51	14	535.34	1585.92	128.92	292	953.68	849	630.99	506.52	686.65	541.66	419.34	393	85.09	808	63.08	407.65	675.85	274.01	137.09	0	693.33	524.5	941.4	542.46	1206.67	127	377.65	164	1133.08	93.93	193.49	1425.13	543.88	1900.45	4866.34	71.32	332.49	560.8	1093.28	479.34
K00436	72	475.5	108.5	28.5	1041.5	23.33	105.33	72	0	134	128	143.5	34.5	142	110.5	1384.83	1533.75	106	5671.75	4055	916.67	83.5	633	453.83	3052.67	2422	1640.5	2227	0	49	4186.92	87.5	3127	4540	3671	560	70	417	40	245	162	939.5	89.5	315	104	48.5	3.5	85	213
K00437	792	40	118	1749	33	1310.5	1544	1084	3884	45.5	158	35	274.5	301.5	31	259	224	216	1440.5	320	274	71.8	80	53.4	164	86.4	1495	57.5	4762	2381	341.5	422	2249	179.5	2190.5	1283	3844	1427	2123	33.1	255	304	28	34	79.5	234.6	8	65	0
K00440	0	0	0	0	0	0	0	0	0	0	0	0	0	0	0	0	0	0	0	0	0	0	0	0	0	2	0	0	0	0	9	0	0	0	0	0	0	0	0	0	0	0	0	0	0	0	0	0	0
K00441	99.5	328.5	7	4	177	58	241.5	4.5	0	2	2	100.5	30	0	10	40.5	190.5	198.4	250.5	195	102.5	136	214	19	1283	727	650.5	866	0	34.5	1480.5	200	965	1259	1191.5	132	0	657	25	20	263	12.5	5	85	20.5	170.5	15	33	343
K00442	0	0	0	0	0	0	0	0	0	0	0	0	0	0	0	0	0	0	0	0	0	0	0	0	0	2	0	0	0	0	9	0	0	0	0	0	0	0	0	0	0	0	0	0	0	0	0	0	0
K00443	0	0	0	0	0	0	0	0	0	0	0	0	0	0	0	0	0	0	0	0	0	0	0	0	0	2	0	0	0	0	9	0	0	0	0	0	0	0	0	0	0	0	0	0	0	0	0	0	0
K00446	242	356.5	52	0	225.5	16304.35	1544.84	1210.53	112.5	152	268.33	198.5	90.67	79	86.67	2255.24	2509	215.17	3233.5	2432.5	1072	1280.83	215	625	1198	619.33	611.5	580	2	484.83	3258.23	278.5	1371.5	1815.67	670.5	45	11	279.84	4	600.67	1292.5	20.5	533	91	9.5	1360.01	27.5	113.67	143.5
K00448	832.08	1311.09	242	6.5	1153.09	21760.35	4270.58	3927.76	271.58	669.17	948.27	437.67	285	419.5	432.83	1574.09	2316.15	797.59	2033.34	1054	479.5	1908	1032.17	322.61	4968.83	2128.67	2200.16	1533.66	73.7	818.17	9885.23	753.34	5379.67	7065.5	1206.5	242.5	43.75	861.5	162	3415.61	3260	128.16	908.83	412.25	66.5	3500.54	194.5	396	338
K00449	1005.58	4379.26	312.5	6.5	1396.89	21923.35	5102.58	4528.46	285.08	773.17	1305.94	512.17	349.5	518	773.83	3058.09	4261.65	1145.59	5269.02	7385.57	8279.87	2278.5	1318.67	1229.61	6027.83	2843.67	2848.33	2227.66	85.2	1729.47	11524.53	1265.34	6094.84	7909.83	1638.17	363	261.45	2196.6	165	3992.11	4240.5	993.66	1102.33	556.25	79.5	3585.54	302.5	487	797.6
K00450	195	364.5	53.75	0	168.49	514.25	526	2939.25	94.25	231.5	228	75	99.5	86	39.5	1170.5	1596.25	80.5	3241.25	2844	801.83	286	312.5	431.28	6055.5	2745.5	3277	2310	9	123.5	7326.75	242.5	1808.5	2943	1757	57.5	0	146	285	367	570	51.5	0	49	12	540.75	9.5	64.5	102.5
K00451	4207.78	24731.02	7086.97	1002.42	29967.43	4779.22	6656.98	17144.45	4240.5	5266.62	11685.14	11605.54	1883.58	8451.84	10579.74	9152.23	9237.83	4964.59	16273.77	22466.56	17305.02	10918.15	5905.34	19974.93	25598.68	20751.87	22201.01	26865.46	108.95	4751.17	21770.58	15605.47	9108.57	15131.32	6625.84	6726.75	4553.86	13183.65	1939.3	14634.29	27452.45	42462.83	6701.67	13555.59	1843.99	5346.86	10744.57	2266.05	11594.05
K00452	205.3	844	559.83	2.67	424.47	622	1494.33	4328.37	76.5	201	1005.5	202	25.5	289	960.5	994.83	1249.34	565.83	4508.17	8675.9	7380.2	292.17	466	296	433.83	630.33	301.17	172.67	3	1806.13	2524.3	365.5	282.5	1195.17	167.5	108.83	181.2	1375.1	43.67	292.83	1476.33	387	1114.83	153.5	20.5	302.83	50	91	286.1
K00453	1678.59	2561	1220.38	98.44	2506.88	18638.09	4828.83	9903.85	3606.67	494.14	2223.05	816	749.75	1351.39	2018	3107.16	5177.9	2608.83	14478	15941.9	9412.53	2965.07	1675.5	1315.9	9762.78	5461.58	5518.44	5004.67	41	4406.84	17927.97	2280.5	2313.89	4034.67	4846.17	770.33	642.45	3242.28	811.22	2183.25	3293.54	1435.59	3416.3	901.31	277	2639.85	2057.33	473.49	1715.88
K00455	28	25	40.5	6.5	46.5	146.17	182.17	121	0	24	64.6	3.67	0	0	3	784	985	48	1819.4	2907.9	697.3	18.5	25.43	336.8	107.5	11.5	40	23	3.7	190	544.1	31	331	441	113.2	5	48	44.5	0	24.8	90	0	223.5	25.5	0	823.7	12	10	5
K00456	37	18.5	0	0	10.5	27.17	82	69.84	0	1	21	10	0	4.5	7	119	341	55.83	81	44	40	6	73	18	158	64.5	34.5	90	0	85.33	263.5	75	81	99	219	16	0	47.5	0	0	41.5	3.5	0	0	0	0	0.33	0	13.5
K00457	5232.86	26316.36	8248.72	1458.42	32592.1	11800.41	10456.48	22552.21	4576.58	6642.79	13830.31	11977.71	3388.58	9417.34	11529.57	13339.32	15121.23	7165.26	26271.7	32405.73	20450.19	17512.4	7064.51	24771.26	37274.34	28148.04	28425.09	33920.12	209.88	22415.34	34792.81	18705.31	11707.24	18050.15	11568.01	7197.75	5962.61	15761.65	2191.55	20875.1	38870.95	54006.49	8649.5	17920.09	2163.49	13202.2	13576.57	3394.55	13919.55
K00459	5900.77	10273.43	4778.68	672.25	6772.77	30679.3	12720.09	17591.59	3099.33	3234.28	6575.68	1652.17	3309.51	3948.72	3451.25	13477.78	18755.39	5658.01	46000.09	34493.7	15131.07	10458.86	4054.25	9659.97	29561.53	16421.87	17239.74	14921.41	345.9	39241.47	42422.39	9797.28	17013.17	23508	15372.04	3889.25	3046	5035.45	2010.25	11682.75	18915.89	14315.8	18745.85	5145.59	1100.08	22057	6013.33	2401.67	4126.78
K00461	0	0	0	0	0	0	0	0	0	0	0	0	0	0	0	0	0	0	0	0	0	0	0	0	7	0	0	0	0	0	0	0	0	0	19	0	0	0	0	0	0	0	0	0	0	0	0	0	0
K00462	0	0	0	0	0	0	0	0	0	0	0	0	0	0	0	0	6.5	0	21.5	11	0	0	0	0	0	0	0	0	0	0	0	0	0	0	0	0	0	0	0	0	0	0	0	0	0	0	0	0	0
K00463	0	25	14	0	46	22	65	7	0	0	0	5	0	0	45	109	110	92	602.5	306.5	116.5	12	21	47.5	171	83	122	85	0	12	567.5	129	16	83	13.5	19	0	21	0	25	117	18	0	8	14	7	6	14	70
K00464	203	63	128	4	544	38	85	119.5	14	0	22	70.5	51	29	8	52.5	97.5	264	362	385	80.5	119	207.5	12	136	222	105.5	69	13.5	67.5	295.5	166	259	122	53.5	96.5	101	575.5	227	1	372	91.5	17	44	11.5	250	20	37	299
K00466	22	26	25.5	6.5	19.75	31.5	46	26	0	0	20.6	17	0	0	0	65	87	28	1652	1585	202	15.5	30	85	56	12	18	0	1.2	0	71	53	6	0	41	15	1.75	14	0	2.8	59	0	12.5	22.5	0	827.2	0	25	22
K00467	110	270	49.5	3	111	27.25	156.67	30.5	0	9	104	26	299	299	0	110.5	117	63	90.67	33	90	34	67	31	247.5	118	137	117	9	29	483.5	56	51	46.5	141.5	33	0	29	72	8	156	0	3	111	0	70	2	80	41
K00469	4	81	0	0	45.5	56	47	47	0	0	3	0	0	0	94	1179.5	1621	9	498.67	326.5	363.67	0	15	228	135	91.5	68.5	83.5	0	124	200.5	29	13.5	25	67	19	0	2	0	1.5	2	3	4	3	0	18	2.5	11	11
K00471	610.5	680.5	245.5	0	697.5	3831.16	3547.91	2266	29.5	26	157	229	151	282	261.5	416	625	704.5	206	1358.5	510	223	392.5	240	224.84	402.5	337.5	35	19	697	4129	623	508	280	49	143	96	721	98	156	755.5	121.5	2300	550.5	59.5	631	613.5	162	479
K00472	508	495.5	431.44	98	974.16	679.17	1154	1284.84	37	223	712	19	590	949	375	1313.5	1623.5	918.83	3166.5	2234.5	927	444	128	595	4019.5	2232	2566	1531.5	28	1021.33	5400.5	393	755.5	1440.33	1465.5	170	12	601	29	646	1070	803.44	1041.11	669	33	906.5	52.33	450	97.11
K00474	0	0	0	0	0	0	0	0	0	0	0	0	0	0	0	0	0	0	0	0	0	0	0	0	0	0	0	0	0	0	0	0	0	0	0	0	0	0	0	0	0	0	0	0	0	0	0	0	0
K00476	51	0	0.44	3	208.5	0	0	26	14	0	0	9	18	18	4	22	42	44	36	0	4	39	44	30	70	37	26	31	13.5	7	40	0	8	9.33	41	23	0	248.5	29	0	13	32.44	6.11	0	3	14.5	4	0	14.11
K00477	49	74.25	4.25	0.75	60.25	20.5	0.75	17.5	11	9	21.25	0	2	4	78	213.5	171.25	39.5	420.25	326.5	919.5	14	38	427.5	742.75	292.75	277	396.75	0	12.5	1077.5	2	477	723	509.5	2	264.75	82.25	1.5	36.5	179.75	12	30.25	9	2.25	10.5	0	10	5.5
K00479	1254.3	939.5	617	22.5	1190.08	5486.26	3842.24	3452.7	113.5	229	737.44	331	335	261.5	567	2337.4	3109.16	1874.67	2784.5	2680.5	877.5	2799.5	676.5	1649.5	4283.17	2717.5	3231.5	2959	78.7	1270.5	8735.4	1416	8293	11478	878	243	95.75	1437	125	3242.8	1554	6168.5	3816.5	838	280.5	3503.2	1802.5	435	1237
K00480	1311.3	1685.25	481.5	24	1034.83	5311.93	5669.33	3999.7	123	307	779	616	493	736	530	3178.4	4021.75	1103.67	11706.25	7455.5	1995.83	1795.5	1708.5	1546.28	7901.67	4236.5	4941.5	3733.5	58.5	17094	13303.65	1416	6326.5	8817.5	4983	547.5	51	2262	176	1763	2803.5	2981.5	1774	619	122	2154.5	267.5	452	893
K00481	985.58	1407.09	228.75	11.5	1104.92	21679.85	4538.58	4463.76	297.58	879.17	1138.27	423.67	275	450	413.83	2405.34	2946.9	997.09	5308.34	3515.5	1257.5	2748.5	1024.17	1397.61	7105.33	3214.17	3689.66	2996.16	48.7	933.17	11175.73	970.34	2071.17	2552	1473	305	253.75	1464.5	184	4285.11	2425.5	3199.16	947.83	317.25	54.5	2707.04	296	313	563
K00483	4040.5	126	24	22	161.67	15452.75	69.34	67.84	63	29	137.33	6690.17	34.67	6.44	17	115.5	130	33.83	196.4	98.46	240.02	1350.33	59.43	136.3	662	237	315.5	326	2.5	4.33	715.93	42.5	288	418	456.7	95	8	58.78	0	549	167.5	0	117	30.5	16	555.17	0.33	23.67	31
K00484	37	141	4.5	0	762	69.67	146.67	54	0	44	33	34.67	8	13	12	83	128	68	5.4	25.9	9.3	54	15.43	7.8	221.33	62	12	12	23	19	225.1	26	88	80	16.2	7	3	32	0	19.17	120	16	113	1.33	0	16.5	17	13	61
K00485	0	0	0	0	0	0	0	0	0	0	0	0	0	0	0	0	12	0	0	0	0	0	31.5	0	0	10	0	0	0	0	0	0	0	0	0	0	0	7.5	0	0	0	0	0	0	0	0	0	0	8.5
K00486	166	1032.5	425.33	8.67	788.97	553.5	1350.83	4410.37	3489.5	206	986.5	212	33.5	282.5	1249	1581.83	2356.84	722.33	7027.67	9943.9	8047.7	243.67	392	572	3385.33	1926.33	1711.67	2443.67	3	2175.63	6149.3	508	645	1152.17	2475.5	323.33	317.2	1516.6	673.67	303.83	506.33	431.5	1043.33	179	26.5	281.83	45.5	45	313.1
K00491	104.67	38	44.89	5.27	286.67	937.76	23.67	55.48	6.67	20.64	82.88	9	2.58	7.66	24	105.5	107.73	7.83	101.33	25.56	82.22	475.57	0	99.12	323.78	98.91	72.27	86	0	11.51	174	18	25.89	16	13	8	0	23.62	13.55	81.42	8.64	71.76	296.47	35.64	8.14	186.85	14.33	3.78	11.11
K00493	518.17	376.5	87.5	0	303.17	3715.58	3336.17	1962	24.5	0	75.33	222	175.67	167	90	423.5	656	213.5	1184.5	875.5	218	195.5	299.5	160	970	622.5	616	358	2	368.5	4716.83	438	657.5	587	340	253	21	633.5	0	239	461	55.5	176	77.5	21	510.67	22.5	57.67	211
K00494	159	2910	112	16	122.17	0	358.5	4090.67	39	38	231	11	29	53	232	52.5	52	64	46	106	270	113	0	153	159	143	194	160	13	20	135.83	399	221	140	40	201	40	358	25	374	2126	447	159	60	27	26	103	0	168
K00496	1471.16	2845.18	899	97.5	1999.91	8120.78	7192.84	7845.89	383.66	1358.84	1937.1	774.5	532	1183.5	1176.5	3988.21	7035.8	2336.09	7046.26	8244.65	8579.04	1363.5	1212.34	910.16	7270.68	3347	3067.32	3144.82	159.7	3043.64	14652.65	2589.68	5409.34	7262.34	3114.5	768.5	478.45	4681.94	223	4954.26	3834	931.82	2157.32	962.75	346	6654.79	3355.5	759	1681.6
K00499	429.75	448.75	204.25	5	243.5	1311.25	372	930.75	126.75	573	587.6	139	151	206	48	936	862	85.5	3719	3339	936	305	260.5	499	3857	1856	2246	1413	3.2	97	5136	322.5	916	1222	1538	105.5	7	490.5	8	908.8	525.5	55	41	41.25	28	1271.45	22	49	78.5
K00500	3503.11	23340.52	7039.73	979.69	29852.18	3428.91	3765.73	15884.09	561.67	5321.26	11275.69	11214.54	1654.99	7884.56	10208.74	8508.73	6804.56	4823.34	13072.43	22717.06	17166.86	16363.97	5106.84	23369.49	26674.79	23226.11	23421.03	28654.46	75.45	4034.35	15450.33	16818.47	4257.96	9509.16	4462.67	5938.25	3828.86	12397.66	1055.1	16994.71	31775.59	52973.71	5521.42	13694.98	1926.99	7740.37	13192.57	2123.87	12847.27
K00501	0	0	0	0	0	0	0	0	0	0	0	0	0	0	0	95	328	27	7	0	40	3	57	18	151	58	30	90	0	4	175	0	61	94	194	0	0	0	0	0	9	0	0	0	0	0	0	0	0
K00504	0	0	0	0	0	0	0	0	0	0	2	0	0	0	0	0	0	0	0	0	0	0	0	0	0	0	0	0	0	0	0	0	0	0	0	0	0	0	0	0	0	0	0	0	0	0	0	0	0
K00505	19	0	0	0	42.25	0	11	18	0	0	0	0	0	0	29	16	23	0	950.5	381	35	0	0	14	553	253	181	359	0	29	863	0	373	546	477	0	1.75	11	0	0	12	0	0	0	0	0	0	0	0
K00507	4983.11	25164.2	8527.79	1476.25	30703.65	3723.74	5291.91	15078.91	813.66	6108.96	11561.04	11403.54	1417.91	8328.17	9735.32	11022.12	11704.46	4979.18	23871.47	24237.75	16880	14586.23	5354.18	25371.36	31500.86	22683.71	23945.25	28983.61	171.75	3662.18	22306.56	15940.98	6944.91	13495.65	6937.35	6040.42	4109.41	12858.89	3250.38	19254.45	28777.22	47376.88	16609.22	14591.17	1941.99	14042.35	11913.57	2103.05	11945.01
K00508	643.08	2797.84	678.33	121.17	2092.23	2264.92	1761.58	6574.64	3716.58	767.17	1598.6	221	325.5	545.5	1473.83	2764.77	6346.16	1329	9204.6	10978.15	7548.87	1448.42	666.67	256.33	6415.35	2875	2666.08	3298.83	222.2	2703.3	9490.17	971.84	1325.67	1765.17	3366.5	554.83	736.2	2845.1	1040.42	3047.94	2719.83	600.16	1290.66	603.75	240.5	4806.37	106	803.5	372.1
K00510	111.33	578.3	53.78	9.67	619.1	523.5	175.83	465.34	129.6	150.6	193.97	132.2	141.3	221.7	67.73	143.06	293.14	309.9	114.5	111	69.9	419.34	188.83	5	663.56	338.79	265.63	185.29	92.8	105.5	819.42	229.17	358.46	261.26	165.9	148.03	73.7	859.7	86.67	111.33	386.63	157	114.73	98.75	58.33	543.93	54.5	199.6	502.63
K00511	0	0	0	0	0	0	0	0	0	0	0	0	0	0	0	1.33	22	0	225	172	3.67	0	0	2.33	7	0	0	0	0	0	10.67	0	0	0	19	0	0	0	0	0	0	0	0	0	0	0	0	0	0
K00514	176.5	37.5	0	3	419	20	41	74.5	14	0	0	70.5	23	18	7	30.5	43.5	135	90	50.5	37.17	108	123.5	27	76	105.5	46	35.5	13.5	52.5	88.5	95	80	0	27.5	72.5	11	547.5	29	1	127	69.5	0	19	9.5	38	12	1	166
K00517	1070.83	2025	695.33	33.67	1430.83	19740.67	5152	3488	110.5	93	484.5	467.5	511	658.5	1070.67	2360.42	3341.42	1886.17	7585	5806	2055	2346.67	1228.5	936	9685.66	5298.16	5202.17	4524.67	127	17919.83	14828.67	1964	8158.5	12456.34	6767.5	594.83	77	2275.67	351.67	1140.17	2157	875.5	2492.16	674.83	187.5	2027.83	2118	863	1587.5
K00518	169	262.5	0	4	502	169.5	205	107	16	2.5	5	152	61.5	21	30	41	141.5	119.5	333	187	196.5	223	139.5	57	996	618.5	475	624.5	19	80	2690.5	78.5	795.5	1091	811	142	34.5	955	142	8.5	103.5	113	85	38	7	84.5	13	32	157
K00520	267.5	648.67	397.27	23.67	491.17	854.9	781.17	749.83	18	81.11	463.89	52	264	459	388.84	1220.68	2027.33	770.83	1280.96	562.9	908.3	804.95	206	533.13	1438.5	932.93	976.67	554.67	115.83	733.83	2236.04	295.89	505.22	1154.01	1127.2	87.33	73	306.01	174.67	704.17	488.83	332.55	1572.1	282	99.14	747.16	238	393.29	176.11
K00523	1140	2097.5	678.66	581	1579.75	2387	973.42	2828.83	173	562	1055.6	264	1249.67	332.17	822.42	4931.17	5032.08	2695.67	25140	19474.5	6150.83	1582.5	589	3330.78	9869.75	4905.5	5603.5	5514	32.2	2078.7	13801.25	1338	5240.5	7466.67	3719.5	284.5	978.5	709.67	417	1881.47	2320.07	4046.33	3777.83	675.67	196.5	4343.7	2699.5	256	1254.5
K00524	21	35	0	4	389.5	0	24	74.5	14	0	0	37.5	21.5	18	5	23.5	39.5	94	10	0	5.5	80.5	75	5	49	64.5	34.5	8	13.5	52.5	107.5	68	9.5	0	17	61.5	11	349	29	1	69	69.5	0	18	11.5	27	13	2	171
K00525	27018.97	43153.31	26590.61	20226.57	45346.89	39923.33	39942.19	39975.3	26477.27	31161.21	30694.21	24927.82	17508.08	32092.23	44600.54	56377.48	50009.53	27531.23	103865.05	79990.95	55127.83	23804.88	31098.64	40475.67	72721.63	48317.5	53614.54	52570.41	27573.83	57129.43	87083.79	29708.6	59010	83325.41	63598.46	31117.89	28063.21	34555.05	37898.63	26909.55	50671.04	59408.18	39660.96	39867.82	36045.53	30585.02	21152	16420.71	24156
K00526	17227.5	36339.56	18064.07	4790.22	38978.89	24033.04	9917.34	24197.58	12362.02	23310.03	23667.2	21349.65	12103.32	21416.15	38464.45	37332.78	32256.2	18988.08	49679.63	50199.37	37744.15	20461.34	19768.72	31465.16	41336.54	30059.65	31908.46	36205.16	10571.51	24397.05	36866.49	22550.61	29618.25	50706.02	16871.44	11226.98	10530.29	26647.08	14119.38	23163.69	37780.95	54790.14	26278.62	21973.73	33901.69	20042.96	16597.58	8693.12	20019.52
K00527	23009.97	33428.64	18100.08	26560.4	34849.48	8604.72	23334.13	12717.18	25477.04	28354.94	27718.91	22519.55	18460.99	30571.91	38933.34	41516.17	24368.67	16314.44	33919.81	17497.8	22233.81	7885.59	26870.11	21506.05	19118.3	15505.58	22841.58	21098.53	32272.42	14284.57	10585.71	19248.59	33748.61	43193.22	32674.97	29691.16	25913.75	23905.86	42172.19	12369.87	31639.26	33682.1	8874.85	22665.47	62459.33	14806.01	6719.84	13229.42	12846.4
K00528	19079.99	33495.15	18491.67	21945.4	38643.97	33971.73	29823.63	27090.09	19391.02	16681.43	24655.41	14652.11	12414.81	23514.82	15576.91	29591.36	26276.77	13118.96	59484.38	41748.94	27967.67	22607.5	18461.07	30535.67	58142.76	39228.44	44048.35	46789.34	21865.81	34587.4	64243.63	24959.42	35736.69	38068.24	56052.61	27848.3	25100.09	22440.35	34134.16	25664.03	50273.48	55952.33	38228.51	24552.77	32654.16	40590.87	18640.5	8466.4	20935.22
K00529	1751.63	3155.84	750.75	718	1852.5	52702.52	6253	5436.8	464.58	811.17	1861.67	616.67	835.5	970.5	838	4503.43	8860.23	1793.09	12950.65	10519.15	4267.8	6826	1771.6	2440.41	11650.02	5726.5	6096.16	4881.16	159.5	17806.67	17610.62	2331.84	11217.67	15098.17	7014.7	875.5	823	3276.17	207	7413.65	4067	2344.16	1117.66	1157.33	337	4686.67	3027	898	3503.5
K00531	0	0	0	0	0	0	0	0	0	0	0	0	0	0	0	0	34	0	13	51	15	0	0	0	0	0	0	15	0	0	0	0	0	0	0	0	0	0	0	0	0	0	0	0	0	0	0	0	0
K00532	3991.32	1654.8	961.09	78.04	499.11	85.75	244.93	120.47	1220.8	2522.98	5351.05	463.1	4714.22	4404.91	2976.66	1551.98	1216.43	1666.37	828.85	358.83	621.58	214.89	8068.82	39.71	894.08	646.81	585.42	523.29	9684.5	38.5	1115.9	2010.93	789.88	3044.82	1633.55	1359.04	458.04	2689.38	1295.75	8.29	1689.58	30.07	488.8	1718.06	29338.46	457.95	18.68	3614.16	240.37
K00533	1119	567	119	3491	98	1473.5	2118	1151	5315	85.5	293	31	403.5	363	633	1086	427	385	1679	274	269	87.6	84	10.8	102	39.8	1396	24	4826	2691	171	442	2436	427	2483.5	2163	3948.5	1585	2700.5	53.7	487	340	151	60	82.5	422.2	10	90	9
K00534	814	69	110	1705	39	1285.6	1569.5	1084.2	3891	65.5	254	27	323.5	321	66	1136.4	1229	260	8235	5425.5	777	181.6	101	340.8	1189.5	575.8	1936.5	768.5	4903	2390	1655.4	442	4100.5	3050	2529.5	1222	3666	1529	2117	102.7	282	315.5	30	41	79.5	264.87	8	65	16
K00537	22385.49	42853.07	23535.14	18659.02	41658.23	24913.87	35092.44	41462.36	17609.01	28328.38	28799.51	24344.17	15994.19	30075.98	39549.18	49703.58	41583.76	22546.52	67296.05	54337.05	40529.12	21413.79	22633.37	32389.55	46423.99	33328.61	37371.37	39298	13304.24	35548.02	54662.52	28931.1	38289.8	55335.06	37373.59	25975.45	21082.4	29868.27	31444.74	27385.68	48865.95	56468.63	31250.75	26229.18	34004.17	31572.43	18099.92	10957.78	21490.24
K00542	0	0	0	0	0	0	0	0	0	0	0	0	0	0	0	0	0	0	0	0	0	0	0	0	0	5	0	0	0	0	0	0	0	0	0	0	0	0	0	0	0	0	0	0	0	0	0	0	0
K00543	0	0	0	0	0	0	0	0	0	5	0	0	0	0	0	0	0	0	18	0	0	0	0	0	0	0	0	0	0	0	0	0	7	0	0	0	0	0	0	0	0	0	0	0	0	0	0	0	0
K00544	43	12	0	0	14	70.17	17.33	22.34	0	0	0.67	0	0	0	0	15	13.33	5.83	16	0	0	0	6	0	0	4	13	0	5.5	5.33	16	0	6	0	0	0	0	4.5	0	0	2	0	0	0	2.5	3	6.33	8	0
K00545	0	16	0	0	0	0	0	0	0	0	0	0	0	0	0	0	0	0	0	0	49	0	0	16	115.5	64	62	66	0	0	89.5	0	36.5	46.5	47.5	0	0	0	15	0	0	0	0	0	0	0	0	19	0
K00547	1058.75	502.5	97.44	3029	616.83	1987.83	2677.5	848.5	698.84	136	246.67	208.67	265	165.11	88.5	1199.5	1033.83	302.39	2397.89	1607.79	590.85	466.66	422.93	328.97	7007.95	4542.97	3749.5	3605.5	259.83	1379	10024.67	495	3324.73	4094.83	9872.58	1936.83	1478.5	1187.94	2018	78.33	635.5	106.44	393.94	160	39.64	281.67	89	434.29	295.78
K00548	21465.77	42162.19	25975.53	23262.22	44574.23	36602.68	51873.46	44835.43	24350.1	29512.87	31076.64	17986.85	17160.95	32647.18	39638.69	51001.72	45284.47	24397.29	92359.61	74303.22	55563.7	25830.89	26379.03	39376.47	79277.44	54589.64	58340.02	57038.66	18219.69	60224.32	106899.21	29261.1	58531.03	76730.58	74441.66	34056.37	30377.15	37926.8	44900.73	27999.66	51675.06	64866.38	36038.64	43092.41	34171.22	33627.97	16330.59	15557.96	22545.33
K00549	9478.35	37714.24	11647.94	4608	69149.35	22386.76	7521.47	16948.63	4746.58	9428.29	18952.36	11939.93	6094.58	15034.78	12502.57	16455.33	15789.55	7845.1	25790.82	37098.33	32533.02	22897.07	9307.13	33429.44	40208.31	30774.84	35099.42	39150.74	5159.4	6144.88	25821.21	25682.02	13680.12	13482.15	9763.87	9367.42	12921.82	26127.37	4590.34	27095.71	43145.68	69564.61	21821.06	22868.17	3516.29	17741.13	23730.8	4718.65	35083.61
K00554	23375.6	38729.56	22355.4	21616.07	40829.14	33909.07	33259.47	31277.61	27079.77	27958.26	26915.61	23762.85	15619.36	28627.4	39528.02	50837.44	41980.36	22253.1	79232.06	60306.05	49383.75	21507.46	22584.36	37625.59	60821.55	40800.67	46223.62	46672.49	22938.95	38165.87	68141.21	25353.77	47620	61841.16	56996.41	29396.29	28498.75	30029.46	40196.36	23763.25	44635.95	55946.2	28633.05	25193.05	34412.3	29226.82	16860.42	11288.03	20993.56
K00555	30.5	38.5	0	4	210.5	20	10	26	14	0	0	17	18	18	6	23.5	27	59	10	0	4	61.5	49	5	76.5	54.5	30	62.5	13.5	24	164	54.5	9.5	0	102	41	0	323	29	0	66.5	35	0	11	5	14.5	7.5	2	112
K00556	6054.45	28811.85	9813.64	8069.03	39233.69	2506.77	13965.49	18497.09	9016.34	7464.15	15283.03	11456.21	3637.16	13463.39	11756.41	10301.65	7667.48	5840.42	16040.11	24973.79	19847.16	17085.08	7094.77	24488.19	30400.62	26250.23	28678.62	33946.63	4854.68	10576.18	22927.39	21211.58	9544.46	10009	18413.21	14065.59	12796.27	17597.67	10422.35	19060.35	37612.59	58055.43	5960.41	20543.56	2821.63	3593.94	18910.07	3516.33	25260.44
K00557	4837.36	27572.36	8409.87	1968	39147.06	3390.4	2792.99	13067.52	388.25	7407.79	14379.72	11306.71	4015.75	11254.51	10872.07	9079.84	8090.39	6324.18	8785.73	17888.52	14626.96	15965.3	6561.44	24405.42	23994.11	21069.96	22405	28019.2	151.38	3029.21	11447.08	19542.31	7246.63	11231.49	2545.87	6651.42	5860.74	14831.97	1234.13	20900.77	34231.54	55200.38	8172.81	19443.92	2661.38	6729.87	17944.07	3372.01	24231.67
K00558	19893.04	20116.62	10857.8	35345.27	42129.6	14313.15	32346.41	16571.26	27821.27	12902.97	19265.79	9381.91	12450.89	20263.64	8746.01	30556.16	23216.04	9615.18	57200.1	42068.07	45572.65	10938.63	17803.93	13907.22	25887.78	18029.61	23392.75	19863.92	29512.89	34716.75	31188.78	21552.37	32545.4	23922.47	43553.76	27311.28	25315.38	24500.38	45454.25	12693.74	34933.5	25984.09	21288.25	19787.82	31579.81	30778.36	14998.77	8586.88	27767.57
K00559	0	19	0	0	0	9	19	0	0	0	0	0	0	0	0	243	187	20	488	377	35	10	0	0	640	334	244	406	0	3	558	7	450	632	558	0	0	17	0	0	0	0	0	4	0	0	0	0	0
K00560	17702.42	35551.76	21277.28	15104.65	39755.54	29169.44	24889.85	28410.29	16426.25	26705.11	25482.39	21240.45	12421.28	26620.53	36745.3	44414.54	35565.65	19521	56925.72	49183.97	39230.18	20190.75	18829.88	32325.66	42737.32	30574.44	33668.41	37915.62	6379.9	31598.87	43358.66	22346.77	29299.79	43549.19	31440.99	20756.36	14250.79	25138.96	19265.96	22995.15	38738.49	55385.07	27918.55	23516.82	33197.5	26461.12	16599.17	7784.53	20011.81
K00561	60	216	43	104	55.5	192.5	275	115.67	18	8	26.67	0	61.5	31	28.83	69.33	79	106.2	241	8	20	47.67	37.33	0	40.5	57	46	11	42.5	199.67	66.5	18.67	121	62.33	250.5	151	53	31.5	227	15	81.83	44	234	46	30.83	45.5	10.5	130	15.83
K00563	13011.88	34890.03	16548.6	6871.49	39087.3	20949.88	8574.25	13999.86	5801.58	19408.15	17306.17	20194.28	7477.62	17504.59	34244.35	30364.72	20824.13	14046.39	18118.42	20252.32	21497.68	18255.82	8851.39	27034.33	24814.73	21808.04	23696.68	28315.02	496.88	5194.24	12609.85	24468.61	20630.73	35233.72	9465.26	12992.1	8303.74	19707.07	9332.24	21578.61	39222.25	55294.53	20793.19	21016.61	4706.82	20673.53	17802.57	4932.55	24165.82
K00564	14317.96	54393.13	21485.59	3612.34	69064.03	26571.91	10297.56	27131.81	3011.75	24257.3	27297.8	33200.82	8333.78	24523.31	43553.01	34047.53	23969.26	19537.4	16162.9	34831.28	35412.01	31447	14067.82	47833.9	44478.66	40416.24	42078.71	52244.31	510.16	22994.22	25802.17	35747.47	24670.96	45969.05	7999.81	14588.77	10400.42	31171.74	3576.17	37240.16	61466.12	102805.3	16722.94	35782.34	6395.62	12697.57	31193.47	7188.38	36690.76
K00566	25330.32	44534.81	37153.82	26793.38	42160.47	34513.07	42338.47	33892.11	28820.11	52588.76	32676.89	27845.99	21260.28	41819.68	84465.74	81204.27	58397.58	38324.75	85357.39	61889.52	52417.08	21645.07	27173.44	38239.84	63460.8	42539.48	48189.81	48410.38	23114.45	42234.09	71511.23	26631.99	65810.86	103763.8	67759.72	37616.91	32848.77	38797.35	48409.41	24018.75	47354.15	56803.72	36794.91	35181.27	38087.55	31102.24	16984.42	15424.03	22033.98
K00567	23428.35	51783.56	26105.66	20080.84	42628.3	30357.4	29143.13	33417.89	25485.77	30697.4	31669.6	33462.85	14494.1	32802.01	46456.85	53124.37	40929.09	22162.1	76644.66	58954.36	49000.36	24175.04	22804.36	49464.07	67291.17	46971.42	54705.89	58088.49	22815.65	19824.05	62937.81	27582.43	44147.39	61521.83	53587.58	30613.79	28068.75	30608.36	39526.91	29310.3	52148.43	72876.58	30956.59	29679.61	34822.3	27539.37	15586.42	10324.68	20930.12
K00568	7809.66	29457.86	11003.2	2406.5	37315.64	10366.16	10710.99	19856.95	633.25	7194.79	14587.47	12039.21	4258.5	11377.51	11929.49	16249.49	17472.89	8691.85	40990.3	37578.44	22388.27	18174.72	8155.94	28801.61	40602.86	29333.12	32401.42	35677.7	375.13	22115.11	40856.82	21213.81	13806.49	21437.99	14013.07	8711.42	6476.24	16257.94	2005.38	22122.61	35916.54	56365.55	23055.64	20466.25	2704.74	18205.04	16634.07	3788.47	19524.67
K00569	2897.11	23304.14	6687.03	925.42	28287.85	1977.9	2200.9	8685.25	190.5	4832.12	9873.14	10858.54	1185.08	7181.34	9254.91	6021.15	3337.41	4244.34	10547.6	14101.25	10140.33	11034.15	4625.84	20495.2	19107.51	17235.03	18970.51	23972.96	61.95	2566.17	9567.28	14632.47	4762.07	9907.66	2132.17	5761.75	3104.41	10120.89	1081.8	14111.46	25220.55	45283.39	6910.89	13106.34	1733.49	6978.27	11005.57	1884.55	10817.67
K00570	760.3	771	300.5	33	655.83	1030.92	1710.83	1049.7	52.5	56	381	327	432.5	718	326.5	1050.4	1495	588.67	8428	4824.5	3567.16	550	1140.5	1475.06	3104.17	1664.5	1810	1171	16	316.5	6162.9	384	1366	2105	1442	146	455	453.5	106	405	2989	127.5	1489	300	32	647	101.5	322	286
K00571	9052.06	16439.13	7871.27	15982.44	4700.87	20192.54	11976.36	12728.57	7645.67	4113.05	8545.9	16879.25	2284.44	7332.83	8522.15	15356.5	9724.23	3236.29	19805.8	7800.12	11105.95	7131.49	2899.08	18091.67	21858.36	15682.51	18446.78	19666.54	7265.5	6600.11	18636.28	5950.76	13003.86	16190.49	24478.24	11684.73	6827.04	4156.08	16310.91	9332.12	19847.62	21843.46	15921.26	14785.37	860.66	16053.89	479.06	2486.11	1851.32
K00573	8923.49	33125.27	10804.74	3949.99	39519.05	16349.09	20372.73	30828.18	11657	7329.12	16240.95	12817.28	5150.79	12238.98	13506.44	22139.49	25641.89	11316.5	77816.91	65948.16	39377.83	18708.09	10108.06	33255.37	67394.35	43980.86	47429.28	49881.03	5326.21	45217.03	82817.75	22250.33	30661.5	41258.73	40893.78	11384.68	12448.76	21789.73	5957.16	21784.9	37429.59	55083.82	12973.86	18277.78	2843.49	10369.46	17959.07	3845.05	20925.65
K00574	16535.9	52485.4	15654.55	3397.04	45005.3	14264.43	13930.6	34679.23	1053.26	14448.49	28740.27	29750.08	9555.79	22303.02	21931.76	21085.51	18398.71	13246.4	48750.18	43073.3	28143.05	24153.21	18832.77	43417.48	55460.66	40548.27	45566.83	51076.16	9789.66	40228.12	47754.2	28590.09	18644.1	33219.37	20670.91	13228.81	8319.18	23796.84	5808.38	35549.18	58822.93	78750.61	16000.3	31559.4	32786.61	16366.33	22131	7751.93	28600.19
K00575	14997.32	35078.73	13344.92	20513.73	37532.1	24528.27	24279.05	31727.3	15675.92	12492.19	23160.1	14830.07	13380.42	18200.08	15407.6	20513.9	18286.98	13675.97	64612.07	55051.99	32329.19	28421.39	19858.16	36694.88	53844.23	39449.87	44475.91	45682.97	22386.1	34892.72	59379.4	29520.5	26508.53	29856.98	35309.82	22162.02	23704.18	24069.72	26873.25	27900.01	50619.59	75982.42	24525.11	22069.35	33041.22	27896.59	23028.75	9061.83	22611.46
K00577	0	0	0	0	0	0	0	0	0	0	0	0	0	0	0	0	0	0	0	0	0	0	0	0	66	46	42	109	0	0	185	0	0	0	192	0	0	0	0	0	0	0	0	0	0	0	0	0	0
K00578	0	0	0	0	0	0	0	0	0	0	0	0	0	0	0	0	0	0	0	0	0	0	0	0	31	23	21	54.5	0	0	92.5	0	0	0	85	0	0	0	0	0	0	0	0	0	0	0	0	0	0
K00579	0	0	0	0	0	0	0	0	0	0	0	0	0	0	0	0	0	0	0	0	0	0	0	0	31	23	21	54.5	0	0	92.5	0	0	0	85	0	0	0	0	0	0	0	0	0	0	0	0	0	0
K00580	0	0	0	0	0	0	0	0	0	0	0	0	0	0	0	0	0	0	0	0	0	0	0	0	31	23	21	54.5	0	0	92.5	0	0	0	85	0	0	0	0	0	0	0	0	0	0	0	0	0	0
K00581	0	0	0	0	0	0	0	0	0	0	0	0	0	0	0	0	0	0	0	0	0	0	0	0	31	23	21	54.5	0	0	92.5	0	0	0	85	0	0	0	0	0	0	0	0	0	0	0	0	0	0
K00582	0	0	0	0	0	0	0	0	0	0	0	0	0	0	0	0	0	0	0	0	0	0	0	0	31	23	21	54.5	0	0	92.5	0	0	0	85	0	0	0	0	0	0	0	0	0	0	0	0	0	0
K00583	0	0	0	0	0	0	0	0	0	0	0	0	0	0	0	0	0	0	0	0	0	0	0	0	31	21	21	54.5	0	0	83.5	0	0	0	85	0	0	0	0	0	0	0	0	0	0	0	0	0	0
K00584	0	0	0	0	0	0	0	0	72	0	0	0	0	0	0	0	4	15	65	29	226	0	0	109	62	44	51	109	0	0	179	0	0	0	170	0	20	0	0	0	0	0	0	0	0	0	0	0	0
K00586	0	0	0	0	0	0	0	0	0	0	0	0	0	0	0	0	0	0	0	0	0	0	0	0	31	23	21	54.5	0	0	92.5	0	0	0	85	0	0	0	0	0	0	0	0	0	0	0	0	0	0
K00587	0	0	0	0	27	0	0	0	0	0	0	0	0	0	0	0	0	0	0	0	0	0	0	0	0	0	0	0	0	0	0	0	0	0	0	0	0	0	0	0	0	0	0	0	0	0	0	0	0
K00588	941	2763	6439.66	188	593.83	60	319	438.5	158	11869	2382	2037	2552.17	5301.67	22180	13202.33	7060	7926.17	550	1604	926.5	1923	2100.25	1251	3284.5	2040.17	2212	2491	76	300.7	3086	491	8873	20784.5	946	1288	664	4154	1202	2053	1049.07	5715.33	3124	2908.67	1820	738	178	1700	573
K00590	0	0	0	0	0	0	0	2.5	0	0	0	8	0	0	0	0	10.5	0	13	7	38.5	0	0	12	31	24.5	21	54.5	0	0	83.5	5	0	0	85	1	0	13	0	1	0	0	0	3	0	5	0	0	14
K00594	0	496	0	0	89	90	14.5	4	0	0	12	0	7	0	0	3	5	11	53.67	23	0	8	0	0	87	34	18	46	6.33	0	70	1	36.5	49	104	0	0	11	39	3	2.33	4	0	5	0	41.5	8	42	0
K00595	3746.3	4471.75	1614.83	10366.92	2393.71	10988.99	12439.33	7336.6	10873.34	1238.5	2000.6	863	2822.5	3244.19	1034	7388.83	6111.5	2861.62	21123.4	11716.21	10285.39	1501.3	2775.5	1405.01	8126.17	4690.48	6826	3711	6184.2	23017.7	15318.88	2609.5	14209.08	12654.25	16731.37	9422.01	7245.78	5317.76	14199.58	1012.4	7740.67	1167.83	2363.33	2458.5	322.14	9472.47	602.5	2102.29	1394.1
K00596	91	81	6.5	0	20	5	0	0	0	0	0	6	0	0	0	63	91	0	90	71	65	40	31	70	82	30	73	48	0	0	303.5	0	70	98	25	0	0	27	0	22	152	0	0	16	7	153	0	10	5
K00598	585.64	993.5	558.5	124.5	574.08	17066.43	1287.01	3096.7	307	438	908.33	178.67	277.17	181	129	1385.9	2255.5	397.17	3370.4	2011.9	856.13	2028.83	586.93	417.58	2369.5	1343.92	1318	1192.25	211.33	266	3811.58	449	1257.75	1404.75	1444.87	226	239.75	648.67	426	1665	2126.33	62.5	70.5	148	36.5	2901.34	14	221.67	243.17
K00600	27175.92	50886.99	25625.83	22822.49	78700.32	52488.1	35658.05	34633.94	27375.27	31606.6	34698.82	24652.18	18927.02	35475.73	42812.01	54788.56	46283.67	25193.61	81888.32	71577.88	62587.44	27316.11	27494.45	44096.09	67414.57	47788.66	53982.95	54385.74	23007.15	38843.14	73079.93	35738.1	56713.01	70994.15	57316.76	30198.63	32530.51	44414.42	40043.53	31810.71	60033.68	71567.45	34397.8	34060.05	36040.88	34571.68	30266.09	13822.69	45132.06
K00601	0	0	0	0	0	0	2	0	0	0	0	0	0	0	0	0	0	0	14	0	0	0	0	0	48	17	17	47	0	0	71	0	0	0	9	0	0	0	0	0	0	0	0	0	0	0	0	0	0
K00602	24256.6	38535.56	23096.9	23399.57	41461.14	35334.57	34957.47	32657.61	32694.77	28142.76	27540.61	23821.35	16097.86	29622.9	39836.52	50929.61	41984.36	22790.3	77363.06	57987.05	48082.25	21683.26	23194.86	36302.99	59439.5	39653.37	47076.12	45705.49	27701.45	40119.87	66156.44	25984.27	48575.9	60840.16	55771.79	30626.79	32144.75	31841.46	42175.36	23894.35	45443.45	56592.7	30359.55	28594.05	34599.3	29594.42	16877.42	12105.03	21050.56
K00603	2988.75	1371.75	2442.5	1383.75	255.25	2026.25	1092.5	1033.05	5386.92	5114.75	1772	476	2225.75	4705.25	2869.25	3091.5	1806.75	1761.45	3763.13	701.5	950.35	521.25	5393.5	188	2956.25	1755.5	2395.25	1541.5	5247.58	2320.8	3686	494	6698.5	5494.01	6690.23	4544.33	3518.5	647.1	6012.75	294	656.25	204	527.08	1486.5	1118.75	1117	24.25	3175	235.25
K00604	23863.1	39096.03	22730.51	21757.07	41605.74	34968.74	34186.64	32329.84	27338.37	28037.86	27259.58	24034.55	15831.33	29124.77	39788.59	51428.01	42772.66	22724.67	81974.13	62894.55	50333.95	22863.26	22846.86	38524.49	64706.78	42894.03	48650.58	48802.11	22991.75	39295.3	71781.63	25550.77	48413.13	63198.59	59855.51	30635.49	28921.45	31448.63	40884.36	24951.02	44983.82	58891.03	30098.45	25427.47	34510.8	31911.69	16946.42	11575.63	21067.86
K00605	13350.01	34107.9	15375.33	11164.04	40269.05	34083.73	30340.61	30631.7	18139.17	11162.31	18376.94	13141.08	6190.2	17823.08	14252.3	26943.11	26581.89	12223.65	64257.97	59165.31	41225.64	24983.1	10878.5	36715.8	59954.88	41817.26	46212.7	48335.96	5870.88	34703.84	69068.54	24259.64	34170.21	37377.79	42635.56	20520.89	21004.48	24459.33	19836.75	23746.15	43006.25	64831.71	26759.83	22800.3	3310.59	23971.07	20481.74	5342.57	24224.58
K00606	15069.45	32898.86	14963.21	11858.03	39193.73	30105.32	25691.87	29546.14	16870	14104.73	23284.91	14794.65	9700.24	21207.64	15375.49	25528.59	26532.53	12768.64	59222.3	51282.55	40213.39	20511.57	16754.96	33331.88	54843.43	36528.78	41513.62	43517.87	15014.55	34474.87	60255.66	22963.34	26827.21	30907.15	40837.08	20986.9	19667.69	24715.65	18999.61	23167.96	38751.22	55468.13	23992.17	20697.74	31997.59	23690.07	16668.74	6277.82	20306.79
K00608	12	0	0	0	0	0	0	0	0	0	0	0	0	0	0	0	0	0	4	4	0	0	39.5	0	0	0	0	0	0	0	0	3.5	0	0	0	7	12.5	0	0	0	7.5	0	0	0	82.5	0	0	0	0
K00609	25303.6	43763.06	23725.4	21973.07	71462.97	33673.07	34090.47	34540.01	26093.77	29648.26	30551.61	24167.85	17383.36	32441.4	41120.02	51107.44	42302.86	23948.1	76623.46	62137.05	54497.55	23613.46	24591.86	39608.59	64126.55	44708.17	50546.62	51545.99	22942.95	39025.97	68721.21	30882.27	48823.5	63157.66	56925.11	30069.29	30723.25	37345.26	40571.36	27279.75	51425.85	66353.2	30599.05	28091.05	35290.8	29526.82	25401.42	12095.03	35413.56
K00610	8854.68	25207.12	10527.27	13045.71	58335.95	1568.84	12401.5	9240.8	7568.09	14149.94	19752.05	11174.71	8086.4	19837.4	10417.7	13071.93	6188.77	4770.13	10510.06	11560.2	14375.59	7325.34	14146.34	18347.05	17591.77	15611.94	21056.63	24640.97	5913.28	6438.04	7310.8	13362.46	11839.22	10318.49	17214.89	15648.37	14339.73	18623.08	16688.46	13519.45	26019.47	39893.18	4254.66	17628.4	30637.45	3956.73	10255	5566.66	19223.89
K00611	19048.51	35035.23	12770.44	20882.26	65803.84	32300.5	28629.73	21155.28	18365.69	13440.82	23391.28	21374.18	13928.26	21242.2	16733.93	29051.91	23440.17	12196.63	45191.63	36910.4	39077.12	20258.31	21126.71	34509.98	49410.45	37018.31	41973.15	43634.66	27249.15	33392.92	50690.52	25974.26	30726.79	33232.15	48612.03	26131.13	27563.05	29522.05	35962.66	21572.06	46108.48	60091.02	9906.75	25576.02	33152.88	18768.67	19562.59	10772.26	27870.46
K00612	260.67	381.5	637.5	146.5	482.08	1737.6	354.17	546.87	100	386	630.6	130	227	236	30	894.9	1140.42	236	3719.25	2105.5	1280.67	347.5	370	797	3510	1533.17	1776	1414	291.2	595.5	4974.65	202.5	1104	1295.5	2805.67	331	247.75	430.5	22	265.3	1815.5	113	88	930.5	25.5	2595.54	0	152	287.17
K00613	60	19	5	26	34	445.5	506	355	9.5	0	27	0	9	23	9	36	19	22	1072	722	153	3	0	64	3	21.5	4	0	8	298.5	504	12	76	5.5	81	63	17	31	6	12.5	87.5	11	2.5	3	0	61.5	0	6	0
K00615	47232.36	81351.27	48850.99	54997.22	113183.43	57393.31	67089.71	53831.91	55629.29	71530.03	67911.27	42479.42	41545.75	69674.68	103297.62	100246.67	71228.28	49838.21	144363.14	109056.87	91828.54	38953.68	64593.69	68276.42	121196.62	82456.86	94051.71	95328.57	51030.87	57614.22	131450.17	52437.5	106803.46	147755.47	118907.75	66337.87	57203.1	72813.97	93029.75	47428.98	93508.39	117025.28	46872.93	70156.38	127959.25	44802.71	37215.54	31140.23	56538.36
K00616	19778.89	42692.02	23606.86	15080.99	49805.52	31620.24	28100.7	29542.36	22845.77	29681.51	30337.57	17405.9	16636.36	31967.15	41962.52	47665.6	39538.7	22016.54	69923.71	59853.95	51196.8	27213.17	25359.54	42070.43	65209.56	45552.42	49716.29	51903.2	20389.88	35322.7	66360.51	31001.81	45329.68	61178.33	48255.03	25748.62	26842	34008.58	33391.49	28998.58	56638.84	71289.39	30508.31	28426.3	35743.63	25238.57	25011.15	12578.09	35659.23
K00619	1273.35	675.75	286.92	2007	372.92	17008.88	2385.45	1541.5	6096.5	184.3	485.25	109.2	559.87	707.75	279.9	1511.25	2177.41	592.45	5272	2755.08	3678.3	1748.96	187.9	1705.65	5971.25	3030.57	4392.83	2322.25	4829.33	3371.6	7087.13	596	3640.25	2018.75	7067	2000.4	4917.95	2115.67	2386.15	1114.1	567.08	583.23	430.35	372.9	109.05	1133.77	58	357.07	143.7
K00620	10556.38	7403.49	5124.04	13588.41	5503.15	29805.42	17845.9	12734.84	13207.66	4282.04	9299.38	3365.87	8123.69	7444.64	2574.27	15872.85	17884.16	7846.09	48068.65	27910.39	20106.14	6827.92	9519.8	10197.42	27650.56	14314	18174.8	12693.59	17212.89	27938.64	41098.44	7022.61	21159.46	20010.34	28906.2	11364.32	15139.21	10753.07	19525.12	7171.76	14350.7	6144.38	21122.54	5375.77	29435.56	25271.14	3133.1	4017.38	2891.36
K00621	8	0	0	0	0	0	0	0	0	0	0	0	0	0	0	0	0	0	0	0	0	0	0	0	0	0	0	0	0	0	0	0	0	0	0	0	0	0	0	0	0	0	0	0	0	0	0	0	0
K00622	0	16	6.5	0	11	0	0	0	0	0	0	0	0	0	0	0	0	0	0	0	49	0	0	16	12	0	0	0	0	0	0	0	0	0	0	0	0	0	0	0	5	0	0	2	0	0	0	0	0
K00624	0	32	0	0	7.33	20	28	35.5	0	0	0	8	8	0	39	17	45.5	0	0	0	1.5	10	16	0	14	3.5	0	0	33	0	0	5	0	13	0	0	0	45.5	0	1	0	0	0	3	4	28	5	11	14
K00625	13347.28	6806.7	11078.12	15398.15	2797.7	5850.69	18574.61	5744.87	14359.94	20256.92	10842.97	11684.94	9157.66	15824.62	25690.13	35192.87	23237.38	12205.3	33912.25	16805.9	12825.02	1806.51	12359.11	5027.11	9452.52	4928.95	7901.11	5248.37	6528.32	9524.36	15779.8	4206.79	30062.51	39444.96	27092	18064.97	14807.14	10674.81	30765.41	1393.21	9512.75	1270.75	6184.81	7108.73	30837.43	10378.02	662.1	5588.91	1495.34
K00626	36890.21	71163.29	39098.95	18203.57	98537.09	151980.22	63124.57	74019.33	31703.68	34019.87	45768.81	37143.26	22072.82	38062.23	53124.05	78163.36	81067.41	40104.58	169638.04	130426.78	82575.08	49276.08	32944.35	66513	155328.75	98940.98	103274.55	104442.94	8100.83	111858.27	199304.29	45717.59	90523.37	134456.53	103106.42	30531.81	26640.95	54238.16	32242.34	55870.59	93165.85	104227.94	97405.93	54355.22	36783.86	95349.99	32318.9	19629.23	31172.16
K00627	15654.92	50858.2	17691.73	4568.69	66478.72	61310.01	18158.25	33875.65	8248.33	12547.93	25446.53	29649.45	6341.38	18937.75	21779.26	39348.67	42547.1	12746.25	71682.8	70115.78	55473.59	28763.59	13226.57	53213.79	66355.82	48740.5	52094.62	59712.94	890.58	42539.4	63780.71	28923.5	31668.24	47423.94	31678.27	13637.33	13136.07	31592.38	8035.3	34730.99	57741.87	83115.94	27972.73	35744.09	3827.54	26822.76	19988.91	6655.5	25682.54
K00630	0	0	0	0	0	0	14	0	0	0	0	0	0	0	0	55	113	0	900	292	1155	0	0	1248	111	52	22	47	0	0	90	0	58	123	150	0	0	0	0	0	0	0	0	0	0	0	0	0	0
K00631	8029.03	31175.36	10550.7	2322.25	44343.22	5015.99	6277.83	14916.85	2472.58	8201.79	16387.14	11795.21	5215.08	13764.34	12021.49	8385.93	8225.39	7008.93	7181.49	16906.61	16614.13	17012.23	7709.44	25173	26767.7	23320.21	25145.42	30202.45	189.88	4688.21	19093.08	21895.14	7056.74	9363.99	5629.71	7584.92	6968.99	18685.39	1507.38	21436.94	37154.96	54908.05	19685.89	18998.84	3127.49	15730.37	20911.57	3367.05	30494.51
K00632	12615.99	60080.63	18773.21	4255.69	79734.07	24741.24	12168.23	35585.15	6770	14693.55	30609.08	23162.09	7950.57	23642.67	23369.73	23622.98	23307.78	13425.1	48582.51	60843.08	42827.09	37048.28	14289.21	53488.43	72308.49	56525.9	58728.62	69474.66	524.76	9544.69	55658.49	41130.11	25431.95	38480.81	21096.75	14259.67	12318.85	32498.25	3627.23	41838.82	73502.23	113712.37	28077.92	34623.23	5532.87	24275.83	37938.47	6573.88	50165.39
K00633	3019.11	17927.97	4862.04	5629	3379.73	1704.67	3148.65	7140.08	5935.5	3568.51	7684.15	10237.04	990.16	6395.67	8431.99	5693.74	1830.99	1854.34	3371.56	1068.57	2337.96	4668	2646.34	13699.74	8319.86	8164.17	12161.8	13689.16	4849	3756.84	660.08	5303.7	5152.35	5179.78	4768.87	6577.67	5401.66	5071.63	6319.13	8853.76	18086.63	23949.45	2185.98	7904.67	979.24	1651.26	2754.57	1183.8	4373.67
K00634	7773.93	3531.95	4331.62	10422.8	1379.78	7960.68	14156.26	5854.5	8735.61	7109.92	7840.14	1044.27	7725.99	10197.62	5289.47	8779.22	7168.13	3777.92	13501.23	3986.9	2848.13	1680.65	13646.36	948.73	6597.27	3743.16	6332.45	4269.12	19132.15	8970.17	12628.72	3655.29	9957.51	9610.88	20143.27	12249.58	9195.14	5807.66	12850.24	755.81	3405.18	698.09	2165.19	4529.06	30464.85	3545.7	188.26	6654.07	1030.84
K00635	1971.08	1122.84	2148	155	646.76	1653.42	1064.75	2154.77	187.08	768.17	1169	71	374	862	234.08	1467.44	3369.82	446.17	1161.92	904.25	1052.67	1553.75	143.67	444.33	2205.02	669.17	1028.91	461.66	121	219.67	2353.37	523.84	401.67	534.5	206.5	43.5	285	640.5	104.75	2673.31	2113	328.66	12891.83	1482.75	185	10911.84	37	418	56
K00638	3112.41	27105.86	6520.33	1259	52614.9	1506.15	1897.96	11982.43	396.58	5790.29	11417.17	10491.42	1851.33	8585.34	9397.32	5398.17	4757.31	2278.93	1248.27	8049.92	11140.33	6589.32	4043.01	17340.14	14605.03	13181.54	15778	20915.74	105	543.71	2890.23	14032.68	4156.97	5885.32	1120.67	5201.42	4535.66	14102.59	1124.59	14657.57	25323.35	36848.24	3426.62	13280.84	1586.82	2871.6	7466.8	2050.11	12702.67
K00639	8561.25	30203.77	13739.74	12392.88	37267.32	25057.7	29266.66	30117.77	15211.93	12523.76	17963	12317.88	4241.5	18578.08	15171.9	23065.92	20515.82	9711.44	40354.82	40316.59	33556.46	17379.55	11167.77	27143.12	42037.96	31974.94	33604.62	40407.13	4979.18	18281.2	47678.6	20212.3	18050.29	18943.21	42169.81	23963.16	17251.56	20147.01	22728.85	19336.24	33333.84	51945.14	11684.51	21301.32	3410.07	7939.68	14919.74	4412.13	19261.65
K00640	23919.21	39092.86	21948.67	18726.97	41901.69	37032.03	31481.47	33305.84	25744.28	28210.86	27795.72	23908.12	16302.7	28756.24	39775.53	50141.66	41785.23	22653.83	76912.31	59063.62	43550.98	22258.6	22523.9	34278.48	63739.99	42054.94	47284.55	47125.06	23248.75	36224.73	74514.81	25723.13	52960.27	70462.36	53332.88	27321.91	26846.94	30940.73	38865.89	25518.92	45364.72	56164.74	30050.87	25439.49	34578.3	32010.92	16950.42	11830.46	21343.85
K00641	5112.85	5781.84	4767.93	5642.35	5764.52	23137.76	14671.77	15706.51	5720.24	2140.17	5061.01	1028.67	2693.6	3446	2801.16	12987.09	17183.82	5448.91	38330.48	24179.41	12382.79	9132.58	2515	9239.14	27078.85	15233.17	16473.24	15571.83	646.62	10079.59	35583.28	6230.68	9205.09	12050.51	19348.68	6979.81	6987.51	5743.81	9277.09	9185.95	15277.72	15566.09	18784.59	3626.09	836.16	19470.71	5821.67	1421.43	3941.44
K00643	1793.05	2361.75	1022	82	1694.16	8703.69	8724.16	6252.9	168.5	154	1000	715	863.5	1156.5	834	3167.55	4897.75	1597.17	11854	7497.5	3312.83	1573	1949	1533.28	4316.34	2800	3131	1802	198	17785.5	13148.3	2046	5698.5	7445	4158.5	818.5	768	2892.5	308	2193.5	3626.5	602	2211	943.5	188.5	1701.5	240	615	1142.5
K00645	23381.43	38879.56	22848.98	21414.74	41323.81	34130.07	33455.97	31776.94	25235.11	28503.01	27365.11	23798.85	15748.36	29929.4	39202.36	51822.11	43356.19	22576.6	79305.79	60444.45	49870.55	21591.79	22732.36	37940.89	58895.05	39191.5	45442.12	45150.49	22947.12	38508.2	65726.8	25377.1	44377.83	58553.83	54249.28	30037.47	28510.75	30361.79	40802.69	23814.25	44693.79	56106.53	29942.05	25432.3	34432.97	29260.49	16854.92	11306.03	20987.73
K00646	0	0	0	0	0	0	0	0	0	0	0	0	0	0	0	0	0	0	129	111	0	0	0	0	0	5	6	0	0	0	58	0	0	0	0	0	0	0	0	1.5	0	0	0	0	0	0	0	0	0
K00647	9520.07	48375.79	15226.78	3108.09	63044.27	13329.9	11526.74	28044.52	1704.83	11633.07	22955.87	22496.71	5681.58	17159.34	20198.07	17922.31	18235.48	10860.25	33187.27	38262.86	25539.3	27714.51	10303.04	45109.69	51361.14	42358.14	44547.6	54161.46	337.88	22757.37	36334.97	32786.08	16232.74	25335.16	11795.04	12020.83	9669.15	23491.57	2414.72	35140.77	62505.28	95206.59	25973.88	28132.67	3995.99	21018.02	24039.9	4212.55	26507.84
K00648	27968.51	64577.68	28923.92	24214.46	85736.5	52332.93	40670.64	52084.78	35769.71	39470.5	42271.84	25816.39	20868.59	44858.96	46492.56	55577.43	49472.15	26149.61	106451.53	95295.27	80759.23	26903.11	33545.52	44469.73	73366.26	50809.65	58342.35	60413.64	23068.76	47981.83	84503.45	45182.26	54947.3	64927.11	70830.54	43411.84	38191.49	52281.55	47108.57	32166.25	62144.12	73017.94	18987.2	41301.11	37132.92	20576.53	32361.92	15816.36	51452.67
K00651	12677.25	30879.42	16870.49	13403.03	35234.48	10062.41	15673.17	15051.09	10809.92	25148.8	21645.33	15931.28	12063.27	23614.73	33821.23	27229.54	15411.09	15452.84	18396.39	15531.47	12616.61	15160.51	18426.21	22312.01	23808.69	21445.31	24489.81	27054.79	12953.28	23348.7	16038.01	20773.09	28665.98	40732.56	19104.77	18374.62	14764.98	22483.26	25311.99	16767.45	36081.45	50272.06	10160.47	21434.92	33053.34	9997.06	13891.75	9122.45	18660.35
K00652	12210.07	33928.36	20791.98	9605.84	39030.14	38200.25	19312.92	25928.14	13325.58	22973.04	19874.86	14207.45	9123.05	23048.73	37449.34	35332.02	29158.72	18718.81	44107.39	41632.81	33815.04	22372.42	12628.56	32168.78	45688.78	33317.54	36756.1	40316.69	10269.47	15116.56	40841.24	22629.34	27030.42	40995.23	27163.13	17981.67	16974.1	23055.81	15673.66	23617.54	41855.49	61093.8	26451.35	24929.04	5399.29	21097.47	18766.16	8137.68	21316.23
K00654	0	0	0	0	0	0	0	0	0	0	0	0	0	0	0	0	0	0	0	0	0	0	0	0	0	0	0	0	0	0	0	0	0	0	0	0	0	0	0	0	0	0	0	0	0	0	0	0	0
K00655	34915.06	62064.26	30356.29	27948.63	53372.26	76023.6	44760.33	50625.28	29134.7	40893.43	48984.56	35590.05	26347.39	45536.07	52230.14	65784.45	56510.5	30046.84	112351.16	87623.34	68926.62	33557.59	45923.93	56787.78	90283.9	61651.22	69327.56	71338.96	37694.41	61159.18	101056.8	37928.7	62267.42	86003.31	75723.38	37290.75	33378.56	46567.42	45155.5	38596.4	69106.31	84795.86	36646.15	40218.75	93821.65	38984.48	23344.6	18565.6	32335.44
K00656	30532.13	59691.95	28371.66	26915.9	47885.73	12453.3	20206.88	19493.17	29105.28	39851.19	46385.24	33378.87	27921.92	47615.48	50591.54	44602.48	25088.96	20812.19	33058.86	17752.43	26390.23	14584.81	44868.7	35466.73	30138.85	26906.4	37928.36	38582.7	46648.68	18162.24	13220.89	32545.11	40513.29	51235.75	41851.68	40523.69	30980.66	37487.32	49886.45	24259.86	57390.82	62772.56	14635.9	64865.91	93511.09	14215.11	13035.58	25479.77	27787.99
K00657	8330.12	10724.39	5111.69	8122.63	24350.36	3227.61	12948.04	11219.56	8843.43	6582.12	5378.46	7503.59	1740.48	7016.99	2912.33	7901.74	4853.46	2372.36	14599.04	15416.96	13072.77	5270.89	4507.6	4428.78	11476.31	9477.67	9000.88	10935.58	168.43	7761.66	10906.4	5383.9	11163.58	7696.33	16718.92	11101.76	8501.61	8194.59	10794.69	4717.67	14587.07	16305.06	3181.77	6684.28	811.82	3152.19	5437.3	2575.75	5002.99
K00658	9735.99	33316.86	13235.83	2710.54	40324.66	29561.02	17616.5	33529.61	11213.41	9682.43	18350.52	12683.88	4996	13839.83	14284.56	21553.21	27699.14	11132.45	63002.66	62087.97	42219.91	21078.64	9366.6	32327.73	54726.56	36599.28	38926.03	45272.29	723.55	29359.81	63011.5	21488.15	20228.8	27495.66	30842.69	11897.56	10295.15	21450.38	8080.94	24121.69	37015.91	55389.64	25692.68	19469.9	2857.48	21276.38	16704.74	3847.88	20248.81
K00661	22585.54	59166.98	20912.63	22693.19	76421.01	6127.7	21522.85	16008.18	10678.09	23801.8	39899.85	29697.96	18286.96	37048.65	26590.9	24338.75	15567.81	11643.63	19586.67	19799.24	24749.43	23531.47	32091.76	40842.04	36504.13	34609.89	40734.45	47442.48	26658	11528.96	10493.67	37229.64	20872.65	24107.58	21296.07	28152.26	19638.5	34891.48	24123.07	32142.03	64855.68	90744.82	10846.2	51153.98	62883.76	15079.17	24103.17	14736.4	41285.72
K00662	726.92	1286	57.45	1783.27	199.67	127.76	477.67	392.14	1512.67	94.64	652.13	125.5	395.08	240.97	2363.5	1555.5	1065.73	696	1336.83	1103.5	252.25	374.9	937	109.62	2720.98	2246.71	1318.77	1666	4525	216.18	3963.9	188.5	2072.29	3816.67	3916.75	965.25	264.25	169.18	234.05	214.42	1393.39	141.82	224.36	236.89	582.25	347.35	2	406.24	15
K00663	292.17	659	75	4	308.67	366.83	464	403	18	16	124	203	125.67	70	79	722	981.33	254	3462	1824	1326	473.33	793	509	1326.5	736.5	886.5	707	17.5	174	1404.33	266	689.5	1006	541	58	8	438.17	73	538	1367.5	65	177	161	72.5	496.67	75	186.67	188
K00666	14330.07	23263.11	12867.74	5591.92	13381.88	83451.04	36009.12	34775.88	14248	8857.09	12823.53	3451.58	6366.29	11380.61	6466.49	25377.92	32432.26	14435.48	81419.74	60825.96	24326.44	23518.44	9224.24	16147.63	68463.37	38122.28	41601.98	33933.77	5992.75	66706.2	103001.97	20278.5	41228.9	50285.34	43768.41	12475.32	12874.12	16041.64	8940.69	20535.05	31303.63	24611.72	41854.02	11395.65	2491.35	50311.13	14979.72	5545.79	11933.94
K00670	757	2496	518	319	4332	7	154	315	20	799	1692	108	816	1725	572	102	166	260	206	907	1897	839	906	1087	825	931	1178	965	0	59	344	1879	843	359	230	342	564	1916	41	1407	2686	2291	196	1346	362	79	2847	383	6223
K00672	76	145	2.5	4	31	0.66	77.5	12	0	0	3	5	20	13	3	58.33	76	25	1274.01	501.17	375	23	132	131.11	960.5	410	599.67	430	0	16	1120.67	89	278	476.33	541.67	38	0	0	18	0	98	0	4	10	0	49.67	6	14	30
K00673	5655.11	28234.16	8630.7	1844.75	39872.18	6008.31	3891.67	16185.22	509.33	7891.4	15312.13	11598.38	4239.58	11563.84	11597.58	10758.61	10086.3	9153.68	8786.73	22225.3	16769.13	21547.26	6591.94	28623.83	29868.34	26552.64	26663.5	32886.45	136.58	6497.71	16172.15	23158.53	6961.07	11620.83	2400.04	6693.92	5955.66	16076.4	1352.13	26160.08	41395.46	69174.66	12164.55	17367.09	3137.49	10500.31	27478.57	3148.55	29891.84
K00674	17955.81	35898.44	13621.17	7956.15	43809.46	26602.68	22184	28128.7	8936.44	13285.21	23698.06	19591.41	10786.11	20227.07	17048.93	23462.75	24765.37	12252.06	52123.5	51858.24	33338.94	24829.86	19556.59	32026.69	49067.88	36044.92	38068.19	43673.42	10128.11	28040.69	47438.49	26711.41	21614.15	30910.96	26168.84	15329.9	13285.71	24381.73	10120.68	26744.65	46704.49	66406.6	25080.16	21626.62	32696.03	20434.8	24085.75	7872.33	30105.04
K00675	1791.79	8319.09	2729.87	1270.83	9645.58	452.67	1081.48	1814.91	235.67	2449.17	5329.9	308.38	2426	5040.51	1588.5	1136.75	1094.83	969.33	2155.07	3964.48	5113.3	4232.7	3314.43	4160.01	5523.91	4437.43	5409.67	5147.29	32.7	942.67	2695.69	5153.87	2523.9	1594.91	1615.87	1771.83	1824.5	4977.45	1980.46	5852.13	8390.15	11703.19	1532.48	13366.17	841.91	2326.37	6027.9	3110.64	12892.67
K00677	11785.35	34097.61	20972.65	9642.76	39070.57	13761.76	24909.41	29619.32	14482.59	23373.29	20011.86	14784.45	7330.13	22836.81	35483.26	37480.59	32607.8	18327.39	61313.97	53106.41	39019.46	18487.5	11084.98	33363.09	48796.7	33705.78	38197.85	40414.94	5522.05	33921.59	53928.12	21598.67	31330	44860.4	37260.46	21543.01	18581.93	26373.61	19556.74	22444.54	36991.01	55116.3	28056.76	21428.87	4615.07	21256.97	16639.41	5036.39	20416.98
K00680	14586.27	60509.86	30300.5	6627.58	29029	28493.72	14443.67	34975.1	2880.74	41822.42	35014.2	42087.17	11660.98	36894.29	71338.86	46921.86	33327.06	23461.42	24726.4	27721.96	25507.18	27359.72	16838.17	51173.15	48463.81	38313.76	43471.38	52490.33	706.35	21689.51	25463.82	24079.63	25712.49	63121.39	14062.84	17959.42	8733.98	29327.72	8960.4	46185.74	65231.95	92681.02	19556.01	42253.95	7706.71	15324.6	17936.26	10165.18	34368.32
K00681	17128.44	53886.44	17946.51	5019.09	68465.53	32596.86	21215.5	35927.45	3926.25	12985.22	27642.7	14779.17	12746.67	24342.67	19566.42	22597.65	25164.58	17256.16	57618.04	59719.45	50692.63	34637.23	19124.7	45149.29	76295.51	56437.96	57844.51	60316.09	636.59	45747.89	84269.37	43539.87	29307.17	38832	34251.17	13425.58	13575.2	35093.42	4007.51	36728.2	74927.73	91455.16	34729.85	32086.16	5980.33	22997.64	43208.25	8983.33	64306.97
K00682	0	0	0	0	0	0	3	0	0	0	0	0	0	0	0	0	0	6	0	0	44	0	0	17	10	0	0	0	0	0	18	0	0	0	0	0	0	0	0	0	0	0	0	3	0	0	0	0	0
K00683	101.67	295.5	283.33	5.67	111.34	206.58	486.5	518.67	3	23	98.33	42.5	59.67	122.5	405.33	350.16	264.51	298.33	21	8	10	197.67	48.33	11	165.83	271.83	109.67	46.67	37	450.5	424.83	83.67	131.5	672.5	37	17.33	31	521.17	57.67	85.83	154.66	197.5	914.83	104	32.33	303.5	46.5	144.67	17.83
K00684	9173.33	30743.36	10927.28	4014.85	37662.11	12284.84	14997.58	26726.42	8716.74	7418.29	15438.22	12409.88	4610.09	11937.17	12769.4	15975.22	19294.81	9662.42	43864.28	42940.37	29175.82	20343.19	8216.94	29360.26	45468.9	33245.16	36044.92	39801.87	5371.72	26380.33	46430.43	22396.81	18190.81	23480.33	19867.69	9851.23	11938.2	20879.91	5537.72	23605.54	41228.53	60298.71	23939.63	17673.01	2915.57	19884.47	18776.91	3428.06	21252.94
K00685	8253.66	31068.61	9261.87	2270.5	40021.05	9322.58	9519.32	19313.05	554.08	7620.79	15645.89	11964.04	4870.58	12569.84	11906.74	12505.91	13431.97	8305.85	29137.52	30342.07	20319.16	16359.81	8181.51	26661.06	32419.45	25432.46	27291.33	30975.2	339.45	20967.71	29711.55	21209.31	13654.24	20293.99	9488.34	7410.42	6595.41	17272.64	1482.13	21814.61	37130.37	53101.88	10131.64	17417.42	2972.24	8992.37	19265.07	3315.05	25358.84
K00686	21.33	0	0	0	0	3.17	2	22.34	11	0	0	0	4	0	0	10	8	5.83	55.5	6	15	0	0	11	10	5	5	0	0	4.33	16	0	11	0	1.5	0	2.5	0	242.5	0	0	0	0	0	3	0	0.33	0	0
K00687	3955.5	0	0	0	6	0	16	8	0	0	0	6683	0	0	9	6	30	12	0	0	0	7	27	0	231	0	0	0	0	0	20	4	0	0	0	0	0	0	0	2	7	0	0	0	7	5	0	7	6
K00688	23374.37	37873.13	19591.6	24251.51	43416.58	10120.88	17958.18	12884.45	20678.53	30600.67	30356.39	23223.37	21831.22	31988.28	38922.32	42558.72	29332.35	20303.85	43396.73	31282.1	36196	18503.11	31193.63	34704.05	47075.85	34337.67	37729.81	39464.57	29425.42	32245.96	41065.09	25430.92	41575.85	55351.83	44112.68	25705.84	23919.02	28164.62	38889.83	19993.1	42096.38	56293.97	11306.53	26576.87	63187.81	17564.19	17303.83	15059.95	25372.81
K00689	0	0	0	0	9	23	0	0	2.67	0	4	0	0	2.67	0	0	9	2.89	3.33	0	0	104.66	0	9.67	185.33	0	0	0	0	0	49.67	0	0.33	0	0	0	0	35.33	0	12.33	0	0	0	0	0	0	0	0	0
K00690	2979.79	5942.96	2143.48	1145.6	13010.38	4483.51	4733.9	5763.92	1650	2050.42	4750.4	733.21	3089.08	3989.56	2101.67	1622.15	1246.39	3894.5	1117.19	7560.2	5609.97	17954.23	2748.43	14037.45	19202.06	17991.83	14541.77	18119.54	75.43	3396.22	14952.51	12089.43	3909.1	2452.67	1805.7	1249.83	2769.5	6328.64	1643.51	12304.93	25521.36	43604.95	2836.5	5498.31	1452.91	1794.51	16175.4	1349.46	19215.17
K00691	4256.5	860.5	1107.28	142.94	393.17	788.68	1267.33	4446.31	1103.17	535.64	652.05	6885	583.91	946.72	1166.5	6091.83	5421.57	904.22	6903.5	5771	5803.5	415.24	878.5	2594.62	2582.11	1633.74	1474.44	2075.67	3	2147.01	5021.67	342	1052.22	2091.84	4129	1331.33	583.5	2077.01	1412.22	194.75	479.97	480.82	1205.45	1233.64	91.5	400.51	48.5	617.82	316.5
K00692	139.5	47.75	113	28	122.08	83	296	210	0	23	114.5	0	104	148.5	99.5	223.5	359.5	247	129	79	76	100	20	58	197	227	208	57	1.43	291	248	80	0	103	46	40.5	1.75	76	0	119	288	257	308	186	0	213	15	124	27
K00693	0	57	6	27	22	52	24	24	0	0	26.5	0	13	2	0	16	12	14	29	19	6	15.5	0	0	62	53	38	29	0	354	41	37	8	0	29	5	36	60	0	14	66	25	0	5	4	0	5	6	8
K00694	722.41	3721.17	2173.25	804.33	2448.09	1539.77	1717.63	1262.69	125.5	1179.17	2662.59	471.93	999	1702.34	614.5	1121.23	927	784.5	2798.73	4182.07	2877.63	2955.58	2443.43	2322.66	4792.16	4119.73	3003.5	3604.08	74.93	513.17	5003.5	3575.41	1934.46	1494.33	1246.2	1259.83	1222.8	3397.74	844.42	2312.5	10208.46	6791.38	1749.79	14153.17	281.49	1455.5	2547.63	3192.95	2310.67
K00695	0	17.5	0	0	47.5	0	3.5	2.5	0	0	0	33	0	0	0	11	18.5	48	371	90	253.5	5	29	142	8	37	2	2	0	0	0	19	68	0	2	15	0	222.5	0	1	38	1	0	6	0	13	0	0	91
K00696	118.25	205	1137	416	989.5	345.33	791.33	627	14	386	911.5	23	481	1167	518	624.58	722.75	684	981.5	416.5	528.67	250.5	922.5	270.33	721.67	894	653	328	13.5	591	951.67	579	64	528	274	493	105	626.5	76	289	1283	756	2252	6755	52	434.5	37	1515	133
K00697	958.72	2220.92	538.75	91	1400.41	16945.83	1786.67	1763.13	277.75	382.5	1118.27	254.67	739.5	1013	613.16	2182.25	3789.08	1160.75	10867.8	6371.7	3935.8	2899.92	1018.26	1796.91	9693.19	4595	5247.75	4122.5	144.63	723.67	12535.14	562.84	6869.83	9683.33	4193.2	244.5	931	781.83	503.75	2542.47	2192.16	477	1901.5	784.83	124.83	4464.62	91	702	316.33
K00700	19795.47	35116.12	19663.9	23470.68	38646.87	10655.61	26573.93	14176.98	24006.45	26152.82	23953.69	22990.35	14849.48	27149.97	38011.15	43383.68	31091	18202.79	53982.38	35876.47	29050.64	17317.5	21340.89	30692.84	40697.37	30125.57	35584.45	37694.95	22151.37	35182.85	36026.07	22843.66	37981.8	50216.75	41918.62	27990.15	24687.55	26360.66	39940.41	18746.93	38835.73	54318.75	10936.73	28922.2	33589.71	16208.38	13300.49	11097.55	18776.51
K00701	17	11	0	0	0	5.5	0	6.5	0	6	11.5	8	0	0	6	13.5	20	19	0	56	68.5	14	0	10	34	3.5	38	26	0	0	77.5	89	0	4	3	1	2	35	0	43	39	42	8	8	3.5	0	94	0	154
K00702	1658.5	5067	1048.5	5075.17	8820.5	357	1095.67	833.67	560.5	1627	3470.5	227	1701.33	3508.17	1155	518	394	639	940.83	2096.5	4112.5	1678	1895	2263	3031	3092	3097	2920.5	24.5	929.5	3029	4280	3104.5	1989.5	3450.82	1744.33	1387.34	3904.5	1322.5	2847.5	5780.16	4672	475	2732.33	892	397.5	5798	809.5	12590
K00703	18957.31	34961.47	19097.73	20210.98	38834.63	9612.48	25352.05	18597.34	20080.36	26541.09	24550.76	23093.68	14681.85	27029.3	37993.2	42676.35	32201.13	18344.43	56321.5	41299.03	36185.54	17541.05	20522.36	30782.84	54511.52	37517.41	40675.22	45353.75	17236.25	33972.87	56197.51	22277.09	39972.16	53011.66	55365.09	28076.64	22815.58	26443.1	38189.11	19282.47	37521.37	53916.88	11568.31	22810.04	33788.89	14350.61	13224.08	10026.19	18872.9
K00705	18559.18	35855.93	19554.97	15732.21	45652.71	7321.14	13553.87	10405.9	13675.26	25453.95	25712.25	22666.23	15129.12	27433.66	35350.36	30132	18852.39	16346.71	25648.83	20528.63	22360.58	17012.01	18637.36	27635.93	35054.53	28878.23	30719.94	33585.95	12798.42	10673.59	25209.36	24402.13	32584.99	41871.66	28735.66	21122.37	17584.07	26215.11	29361.02	19427.39	41456.36	54773.64	10112.94	28015.58	33808.91	14751.93	18791.32	10159.98	30514.02
K00709	0	0	0	0	0	0	0	0	0	0	0	0	0	0	0	0	0	0	0	0	0	0	0	0	0	0	0	0	0	0	0	0	0	0	0	0	0	0	0	0	0	0	0	0	0	0	0	0	0
K00712	81.5	74	8	0	337	15267.83	44.33	16	54.67	16	69.67	9	23	9.11	0	0	42.33	21.56	123.33	38.56	1.22	1290.66	0	29.67	610.33	156	149	116	5.5	1	322.67	36	90.32	123	184	0	0	70.94	26	488.33	2	0	13	0	2.5	14	0	8	0
K00713	0	0	0	0	0	0	0	0	0	0	0	0	0	0	0	0	0	0	0	0	0	0	0	0	0	0	0	0	0	0	6	0	0	0	0	0	0	4	0	0	0	0	0	0	0	0	0	0	0
K00720	178.67	97	11	0	177.33	3112.6	2220.17	1380.2	12	0	31.5	80	33	44.5	18.5	141.4	159	35	2593.5	1359	292.17	120.5	188.25	139.5	1902	792.67	942	793.5	141	153	4501.9	43	704	976.5	1094.17	19	0	41	0	32.5	1188	9.5	26	29.5	3	55.67	0	54	22.67
K00721	5417.77	5446.75	7038.91	9249.09	4180.29	19458.29	16385.7	12944.04	13298.51	8980.8	5933.27	1208.2	2206.2	10283.75	2977.23	13282.66	13423.59	4295.65	39597.62	26428.15	21467.49	3394.84	5409.98	6689.56	41425.25	24136.75	22289.85	22914.67	572.86	28657.9	59181.93	2454.17	24537.58	21847.95	52368.9	13814.07	10397.73	6422.85	14269.15	3309.63	3825.83	1820.73	3844.09	3496.15	592.63	3730.54	322.5	1397.4	1938.47
K00728	0	0	0	0	0	0	0	0	0	0	0	0	0	0	0	0	0	0	0	0	0	0	0	0	0	3.2	0	0	0	0	0	0	0	0	0	0	3.8	0	0	0	0	0	0	0	0	0	0	0	0
K00729	20	0	0	0	0	0	0	0	0	0	0	0	0	0	0	3	4	0	43	18	114	0	0	137.5	447	290	254	187	0	0	575	0	137	201	322	0	0	0	0	0	0	0	0	0	0	0	0	0	0
K00737	0	0	0	2564	0	158	48	127	0	0	11.5	0	11.5	0	0	18	24	8	74	8	23	10	13.43	11	28	18	30	15	0	432	109	0	3	9	189	145	16	0	0	26.5	0	0	0	9	0	30	0	0	0
K00748	11657.35	33946.61	20719.57	9478.84	39082.57	14333.76	24802.66	29548.22	14348.25	22852.29	19714.11	14712.45	7343.13	21849.81	35470.26	37351.51	32469.3	18330.19	61435.12	52665.41	39043.42	18453	11080.48	33521.26	49090.7	33763.95	38150.85	40557.44	5522.05	34009.49	54071.79	21661.17	30712.67	44855.4	37861.99	21414.25	18002.6	26067.41	17737.91	22513.54	37116.34	55175.47	27978.43	21239.87	4606.07	21199.55	16644.41	5045.39	20683.98
K00752	38.67	194	21.33	0.67	30.5	113.5	128.5	2856.67	67	105	351.5	20	0	103.5	7.5	108.33	295.17	97.33	865	917	17	45.67	21	23	115.03	169.8	48.17	54.67	2.5	102.33	133.4	99.5	62.4	46.17	43.67	9.33	7	129	12.67	66.33	50.33	103	45.83	0	0	33	0	8	21.67
K00754	6769.34	5200.74	8451.16	2112.76	2628.87	6486.89	7151.26	8723.62	1468.24	15287.88	4314.82	9620.24	4529.61	8091.3	27204.06	18556.29	14460	10827.73	6772.96	4281.4	1947.3	1168.11	6275.03	824.94	6114.59	3689.31	3302.73	2236.01	9764.39	3304.9	10961.4	2669.79	10430.46	26666.56	3618.28	3813.17	1972.52	8557.55	3107.31	3192.4	4806.41	2567.96	7692.4	4728.71	2872.54	4530.04	204.27	3806.84	1437.43
K00756	12043.03	6873.95	8059.54	7201.55	1810.62	4293.56	5652.47	1892.77	10756.69	17103.72	9442.22	11197.72	11441.19	12520.98	27964.12	23879.22	15556.13	11596.17	14589.25	6841.63	10858.1	1678.93	15324.76	4337.83	10383.35	6433.28	6912.87	5100.37	15557.73	2979.87	12798.44	3675.04	21330.18	36133.83	17969.72	8716.63	9430.75	8216.64	20609.06	675.21	4525.92	934.16	4744.42	7069.04	32230.9	3166.1	153.26	9219.89	947.29
K00757	8893.55	33242.79	12331.85	14995.09	58984.26	3748.57	17012.22	16121.7	10678.44	12663.23	21862.24	11662.45	6189.79	19249.21	12286.55	17102.95	10478.62	5804.78	21913.45	25822.43	23554.05	14447.85	13455.94	23513.71	28724.62	25246.05	26750.98	34489.8	11427.9	10528.21	17957.82	21946.33	15180.5	11848.74	25455.11	19649.55	14373.3	22020.4	20195.76	17988.15	38828.21	55022.17	6245.19	27033.01	30606.48	8097.17	14933.64	5283.7	20679.24
K00758	5125.13	26827.64	7609.53	1411.17	34241.01	20659.04	7878.77	13761.45	254.5	5705.92	11845.04	11702.41	3520.2	9597.34	10682.39	9082.88	7190.24	6630.04	12657.9	15646.12	12381.76	11965.15	6704.5	19551.06	21489.43	18039.28	20170.01	23575.71	202.26	19444.64	18149.91	15741.97	11051.32	16856.99	6644.37	6646.15	5017.86	13664.31	2529.2	14563.16	26388.03	38627.79	9066.24	14738.24	2093.87	4557.99	10633.57	2883.37	14620.2
K00759	21678.82	36364.81	21093.66	12953.05	39522.67	30053.89	19597.3	26947.16	18353.02	27023.76	25617.11	23551.18	14885.69	26593.07	38669.86	41096.63	31404.27	21148.03	50371.9	41977.57	36714.89	20793.66	22183.11	34453.69	50295.72	35989.44	38847.62	39745.32	17895.61	28937.75	51507.33	23144.6	38425.5	56204.65	36017.76	19545.97	19312.21	26523.36	25012.69	22141.15	42365.46	55225.54	29334.23	24473.38	34199.97	21458.89	16743.08	10969.36	20748.46
K00760	27238.78	40780.88	23510.5	22767.28	43179.42	33311.67	30855.82	25102.52	28660.79	33054.68	33857	23822.12	21437.35	35194.27	41234.99	49077.08	39829.07	21807.05	66717.91	41429.48	40546.17	15271.06	33053.97	31626.39	53629.07	35624.2	42079.32	41560.44	32393.6	35015.78	62539.47	24217.89	49595.26	62264.41	61025.61	30624.53	30561.26	30714.09	49090.85	20861.13	41089.05	40702.69	28589.72	30558.36	63597.76	27979.92	11550.1	15886.56	21258.94
K00761	22631.93	37066.81	22229.4	21263.39	40127.31	32953.56	30920.79	30504.11	24417.11	27777.26	26365.28	23637.18	15171.52	28389.07	39191.86	47689.38	36626.11	21091.61	60456.9	46591.47	38897.42	20717.8	21905.36	31998.76	49145.55	35408.66	40257.96	41418.99	22542.61	35982.88	52697.54	24450.1	45145.33	58617.32	47706.76	28090.81	27004.74	29095.46	38204.69	22752.58	43733.96	55625.54	29475.89	24781.88	34330.47	27358.98	16781.58	10955.19	20624.39
K00762	24176.1	41505.56	23855.4	25344.07	45917.14	34064.07	33737.47	31184.61	27094.27	28983.26	29162.61	24008.85	16817.36	31173.4	40502.02	52245.44	42045.36	23011.6	77449.56	59045.55	49893.25	22495.46	24589.86	37354.59	58226.55	39239.67	45995.12	45693.99	22958.45	39091.37	63323.71	27900.77	46770	59815.16	53198.41	30872.79	29528.75	32500.46	42696.36	25042.25	49477.95	58717.7	30831.05	33083.05	34723.8	30024.32	19729.42	13151.53	27341.56
K00763	19107.56	28776.47	18038.03	14388.31	32377.05	30831.93	18570.98	19093.53	16581.11	24819.48	21590.93	22532.47	12760.27	23094.73	36165.69	39311.02	31144.03	16894.53	46504.2	26311.24	25252.06	11087.18	18950.36	24158.57	39780.8	25768.98	29599.62	30558.95	17745.86	24817.41	42342.45	13115.96	35405.77	53039.49	35837.76	18784.98	16024.21	19759.9	27600.73	15897.31	30293.97	31782.24	27282.08	20225.96	33115.06	24693.47	5450.68	10259.3	8066.79
K00764	25409.6	42333.56	23525.98	27442.66	46009.14	36402.07	37309.39	33074.18	28437.11	29364.76	29235.86	24003.85	16994.69	32004.57	40392.02	52830.86	42631.36	23159.3	82117.54	57781.05	50485.55	22425.96	23680.86	37506.09	58376.55	39215.2	46484.12	45608.49	23071.95	41328.27	64277.7	28190.27	49030.33	60181.66	59325.1	35517.38	31325.72	32642.76	47622.19	25211.25	48174.78	58464.03	30628.88	27051.88	34868.3	33914.91	19748.42	12098.53	27275.06
K00765	16957.16	33886.51	15909.99	20384.75	40806	33428.32	32197.97	30949.86	22151.67	14360.66	24062.67	14812.08	10684.1	21994.81	14680.01	30133.25	28424.24	13260.32	66704.31	51346.48	40417.6	20905.07	16161.57	33216.09	57930.07	39526.53	44232.98	45456.55	17641.4	37607.01	65677.61	24484.91	33066.03	33436.33	53504.94	26907.66	24214.48	25831.69	29769.25	23394.25	43766.59	55639.27	26969.88	24280.69	31622.55	28327.72	16781.17	7317.43	20447.8
K00766	15396.28	33517.36	14620.88	11160.85	40118.56	30931.64	19429.36	28569.64	16749.76	15051.73	23045.83	14869.31	9898.4	20936.06	13910	22899.78	24463.36	12704.65	56333.01	49019.15	39842.01	20669.74	18020.86	33275.58	56810.76	38100.81	41818.12	44182.44	10402.21	32443.38	62576.05	23662.84	28476.04	30442.52	39723.48	18456.17	17733.07	24927.48	16779.44	23186.96	39368.14	55721.8	25561.51	23909.65	31523.01	21977.07	16705.4	6343.23	20492.79
K00767	15665.77	38271.56	22319.4	15778.57	43552.31	30944.57	29463.47	30836.71	21681.6	25125.51	23566.86	16541.35	12255.86	26335.65	37228.52	41991.77	35546.86	20381.37	63329.33	53155.55	43478.7	21947.46	14468.86	35459.59	55248.55	37515.17	44193.62	44313.49	13538.12	35565.47	60201.38	24643.27	41285.17	53573.66	44324.13	24397.21	27040.5	27039.66	35165.86	25052.75	42087.03	58220.2	29516.34	25503.3	5644.05	25094.32	19608.42	10064.28	26670.56
K00768	13706.52	30598.81	17631.85	14218.88	31168.64	14064.89	17950.47	19640.35	16703.6	25959.37	21913.39	16023.02	13226.53	24339.57	35539.93	32406.02	24299.3	17299.96	42459.26	37560.44	26629.57	18166.89	19722.1	26483.72	39919.83	29077.29	33027.68	35150.82	16165.27	27694.43	35486.09	21536.44	35498.53	49516.49	27337.37	18982.54	19451.88	22869.87	25547.64	20649.83	44116.74	54036.28	14347.87	23705.99	33492.8	16180.56	12798.09	10699.46	13973.28
K00769	5103.41	22412.97	7134.79	3021.92	33116.64	6844.1	8741.65	15413.18	4253.84	5430.51	11219.4	11346.21	2437.66	9499.67	9921.49	7335.47	5174.07	5348.01	9431.44	9975.7	10821.42	7803.83	5893.77	17627.27	16087.85	14472.66	18705.34	20456.29	5019.43	21569.24	10065.66	11357.03	10464.82	14270.32	8221.24	7889.18	7834.57	14270.35	4047.96	13207.76	23033.89	36109.11	8409.06	13687.67	1849.49	2899.93	10094.07	2453.3	14181.67
K00771	0	0	0	0	0	0	0	0	0	0	0	0	0	0	0	0	0	0	0	0	0	0	0	0	0	5	0	0	0	0	0	0	0	0	0	0	0	0	0	0	0	0	0	0	0	0	0	0	0
K00772	1932.35	1974.25	1472.25	896.75	2074.91	5305.56	7101.45	5063.7	544.67	488.3	910.5	728.7	967.7	1353.25	664.9	4835.73	5661	1747.2	25184.33	16220.25	10942.3	1337.25	1677.9	5186.11	18683.17	10800.12	9891.75	8995	439.33	19139.1	28465.87	1723	8162.75	10746.75	18694	1744.23	2519.5	3661.25	2603.9	419	3046.5	691.9	2438.93	1478.65	132.8	3793.84	172	919.4	1145.87
K00773	24939.6	43205.56	23621.4	22272.07	49943.3	34033.4	33926.8	32390.61	27149.77	29588.26	30471.61	24001.85	17282.36	32465.4	40863.02	51681.44	42840.36	23076.44	82054.56	63913.05	54102.75	23234.46	24466.36	40459.09	64195.22	44418.67	49569.62	49916.49	22945.45	38593.87	71902.21	29190.77	50336.5	63781.16	60061.41	30137.29	29637.75	34288.46	40296.36	26751.25	50135.95	60969.2	30467.05	27954.05	35144.3	29422.32	22550.42	12038.03	33453.56
K00782	3132.01	19704.42	6019.56	2711.27	5768.21	17911.04	3902.79	10591.81	5305.5	3989.55	7971.86	10633.7	1277.61	6632.74	9024.07	9291.26	8130.22	3576.32	19929.43	13884.29	6236.81	6369.79	3511.48	15426.16	16540.7	11954.98	16180.94	18707.75	5054.33	4643.45	13634.59	9713.44	10485.47	13714.25	8452.87	7114.65	7049.28	5102.97	4314.2	9447.63	15304.56	23830.7	5142.48	8663.79	1305.52	2470.38	3141.5	988.51	3663.14
K00783	23848.27	40007.56	22656.65	21497.07	44798.81	32877.07	32496.47	31281.54	25306.27	28706.26	28533.94	23827.85	16291.86	30646.4	40068.19	49265.28	39806.86	21752.93	68338.48	53033.38	44707.45	21829.79	22900.03	35078.59	47872.55	33785.17	40496.95	40803.99	22821.12	35861.8	50440.54	26727.6	42915.5	56432.5	42013.54	27198.79	27176.75	31273.66	38261.36	25108.75	46868.62	58122.2	28956.55	26358.3	34604.97	28420.32	19623.92	11288.03	26815.73
K00784	17061.07	8669.08	7414.15	13334.07	4231.09	3810.85	14729.94	9888.9	8867.36	11183.92	14953.08	10211.87	10268.7	15053.51	5101.95	17683.44	13893.73	5669.24	23401.84	17973.93	19032	3083.21	18444.25	5735.38	23541.3	13638.09	14255.53	13229.65	14722.33	9882.17	33966.5	6413.93	14434.31	13865.43	30367.49	12402.56	8861.64	10964.21	14792.05	2303.38	7504.52	2347.99	16000.34	6550.7	58264.1	14511.76	1445.51	6148.74	2033.98
K00785	1743	10	237	6	29	20	576	236	0	77	348	34	220	471	103.75	139	102	109	0	0	0	47	26	0	131	0	67.17	13	29	22	365	80	10	26	0	5	22.83	68	0	24	82.67	7	35	389	70	121	8	12	6
K00786	5913.5	204.3	588.53	1775.67	144.77	253	1207.83	529.01	589.6	1554.6	635.3	6835.7	705.3	902.7	607.9	1963.73	1763.98	650.23	8752.61	7386.33	1439.9	152.67	2083	605	1395.33	583.53	543.17	720.67	76.3	601.33	2293	266	1990	3754.47	960.4	657.53	349.5	662.2	242.67	101.33	560.63	252	996.73	758	277	563.93	50	368.6	142.8
K00788	20942.39	38433.13	23834.93	22059.78	40193.19	38448.62	43791.82	34904.18	23920.87	28580.18	28658.26	16928.05	17652.56	31073.08	39962.96	53597.5	46258.68	22280.51	76178.38	56513.29	58304.39	15616.2	24900.26	33055.15	50945.29	32364.03	41367.78	37872.04	23499.6	55569.34	65474.24	19226.93	48724.03	63210.54	54768.15	29549.76	31160.98	32010.12	42342.61	22022.14	41558.17	39400.32	31855.42	28526.44	34279.34	26801.59	10091.6	15138.24	16339.43
K00789	24767.71	40095.31	22983.61	25481.39	41333.18	35092.15	36329.97	31630.36	28583.77	28381.51	27467.75	23973.92	17467.82	29919.23	41943.13	52540.73	42936.18	23146.92	81384.42	60733.51	48918.22	19765.35	25156.9	35081.84	59221.3	39099.85	45672.3	44912.81	27651.7	40024.73	68657.39	24306.13	48725.68	64474.73	61899.24	32545.22	29705.82	30838.14	45153.47	22574.25	40270.34	50590.13	28709.44	26153.41	35113.05	32771.32	14709.67	13968.53	19606.52
K00790	34176.61	40967.76	24159.98	34328.8	42667.55	38304.6	41194.97	33353.23	34816.29	33002.78	33711.28	32882.45	23217.62	35439.99	42770.35	62043.79	49940	25400.15	90786.39	63895.52	56490.18	22624.42	33803.31	40400.42	63819.9	42513.77	49305.22	47921.79	39831.35	41867.58	71714.35	28392.2	53684.25	68141.39	67334.69	37260.23	35356.8	34333.14	52591.71	24152.96	51577.06	56721.33	31560.77	28904.38	64071.5	35844.75	16994.43	17089.9	21447.84
K00791	25595.1	41547.56	25652.48	22703.99	45813.14	34528.07	34996.22	32906.11	29279.61	32388.26	30474.86	24112.85	16771.36	34960.9	40701.02	53507.69	43980.36	23362.3	83565.81	63231.05	52016.25	22643.96	24179.36	39110.09	65157.55	43675.5	49938.62	50393.49	22969.45	41343.37	74672.37	27366.27	52929.33	63898.16	65336.58	34160.05	31573.58	32662.96	43107.19	25505.25	47665.12	58697.03	30617.88	27755.05	34854.3	29578.74	19720.42	11826.03	27350.56
K00793	21028.55	62708.58	28979.6	15713.57	73438.61	32072.3	31094.45	46199.41	20809.27	33300.63	37895.15	27859.89	16650.69	37098.74	48298.34	45215.34	37001.85	24482.44	68110.33	66383.71	51366.08	35248.44	27115.87	55151.96	74510.84	55141.29	62466.46	69020.03	16397.78	36504.91	66243.44	39383.07	43213.32	62233.98	46719.58	31204.54	29554.49	41353.1	33294.99	39961.41	70966.32	104997.09	33398.48	39122.89	36216.04	25690.98	28335.99	13070.83	36857.23
K00794	18973.07	38542.06	22891.4	14507.57	41638.39	36493.23	33788.63	37945.28	20892.77	27986.01	27232.11	17355.35	15101.36	29025.4	39379.35	42303.44	37304.36	22763.77	70086.23	58413.05	42672.75	22640.46	23009.53	34774.37	58861.72	39253.17	45634.62	45860.49	16366.28	36793.87	70132.21	25020.27	44661	61980.66	46192.41	25474.62	26162.33	30794.63	32819.86	25213.75	43057.95	58948.2	32118	25491.05	34434.3	24880.32	17042.92	11264.53	21313.56
K00795	8020.99	31477.86	10712.96	2947.5	40880.72	7883.58	10377.4	19133.22	576.08	7527.79	15422.29	11979.21	4797.91	12632.17	11964.07	15035.74	16249.64	8070.43	35355.9	35593.27	22762.96	18176.56	8215.94	28353.86	34375.87	26474.79	29123.25	32542.2	362.68	20617.51	30074.9	21454.81	13544.24	20186.82	9898.37	7363.92	6652.74	17511.47	2488.88	22806.47	37029.47	55963.05	22762.81	18209.17	2858.74	15239.67	18213.07	3387.05	25142.67
K00796	21615.27	37606.56	21918.9	14210.57	40838.47	46927.9	28319.63	30840.28	17311.77	27540.01	26214.78	23713.35	13301.36	27229.4	38486.68	39641.77	33551.36	21368.6	67357.23	54736.55	41210.42	22895.63	21575.36	33478.59	61846.22	41127.17	45257.62	47289.99	15652.11	35973.04	68839.88	24650.44	42633.5	59064.49	51104.91	24093.62	22947.08	29460.63	30849.86	24106.75	40083.11	55353.7	28627.5	23784.05	34331.13	24473.82	16828.92	9854.03	20939.39
K00797	9052.36	12321.26	9684.81	5971.55	5699.06	7002.8	9064.65	10018.39	9409.69	17628.83	11393.05	5489.14	8998.44	11972.9	26932.05	27446.8	22200.2	14314.42	42237.4	39910.95	24980.94	16868.21	14843.1	17809.53	35170.02	24021.56	20706.7	24753.12	16696.7	6214.7	35695.37	16886.06	21871.51	37098.75	20597.76	10207.72	8468.54	13723.24	11468.81	10401.35	29227.91	36341.47	8626.4	8098.96	32740.29	8414.14	18561.84	6678.26	16155.34
K00798	8648.3	7614.34	8004.79	5822.54	5252.31	12388.37	20721.68	17215.8	8598.25	5777.56	6716.56	3409.67	3471.59	8943.91	5467.91	16824.57	19764.39	5673.86	46880.74	33995.88	21033.63	4878.4	6351.17	7572.23	29840.47	16707.83	17552.1	16279.58	5271.04	27656.9	50533.48	4781.84	20559.81	23380.14	33759.19	10970.07	7861.79	7830.61	13410.72	6165.03	8416.87	4323.41	17111.95	5365.65	1347.97	19246.81	1683.42	3677.87	2352.13
K00799	34044.53	101629.46	36751.64	6253.5	122247.09	58043.15	54253.37	82725.15	3208.23	25310.07	49238.92	39458.52	17388.18	39060.18	37755.41	60020.8	74683.24	33164.63	137062.34	133636.55	74158.23	59578.15	29465.74	86028.1	145368.75	96960.42	108596.21	108756.96	1565.89	150570.82	172695.66	73095.9	61870.84	92100.68	54717.3	25498.75	22694.75	61224.87	5739.75	80274.12	124664.12	160857.53	91674.8	52208.75	8977.5	87059.59	45563	10582	60143.7
K00800	23481.6	38694.56	22546.4	21644.07	41380.39	34157.07	33736.47	31900.11	27034.27	28004.01	27170.61	23819.85	15766.36	29017.4	39640.02	52229.94	43510.86	22604.49	77791.56	59997.55	49711.25	22557.96	22705.36	38453.09	60735.13	40461.17	46699.62	46828.49	22960.45	38475.37	66620.71	25195.27	47017.33	61467.66	54996.79	29487.79	28545	30373.46	40318.36	24853.42	44727.95	58858.2	30073.05	25369.38	34423.8	29481.99	16910.42	11362.03	21084.56
K00801	193.5	106.5	34.33	93.68	175.67	492.34	339.01	123	294.33	13	85.33	153.67	94.84	77.44	56.66	776.31	1536.67	251.99	2081.99	767.56	137.55	356.49	101	108	435.5	196.67	215.33	108	230.34	291.99	577.34	145.5	161.67	100.84	498.98	475.48	338.01	795.44	862.67	44.83	145.66	31.33	76.66	60.34	8.33	1189	16.84	81.34	125
K00802	0	0	0	0	0	0	0	0	0	0	0	0	0	0	0	0	0	0	0	0	0	0	0	0	0	0	0	0	0	0	0	0	0	0	0	0	0	0	0	0	0	0	0	0	0	0	0	0	0
K00803	515.34	763	252	10.5	439	354.34	431.01	549.16	52.5	56	165.27	42	252	195	203.84	555.68	659.99	664	1100.5	706	255	545.5	281	42	2837	1477.4	1251.5	1723	88.53	779.5	2900	462.5	2038	2747.84	2244.84	439	263.6	213.84	1109	234.14	461.83	284.5	76.16	200.5	95.5	2248.7	1177	518.5	341.34
K00805	22960.27	7917.5	8532.13	13077.07	2394.13	21441.91	9457.8	2751.67	12904.46	19111.21	14268.66	24877.17	13956.48	15580.59	28001.35	33433.7	21957.16	12988.21	29094.57	13470.52	16603.22	3617.84	19769.34	6629.45	13249.91	8016.05	8840.93	7014.74	26848.86	5299.05	15427.8	5604.46	27404.21	41895.09	25021.57	12747.83	12731.75	11131.04	26615.86	1327.13	9300.19	1113.42	4911.05	7170.18	60375.87	8451.38	249.84	8615.68	1222.53
K00806	28142.35	42609.76	24181.53	22259.86	46137.38	34239.54	33889.93	32271.58	28576.12	33241.84	34287.23	24420.25	21601.51	35601.66	42834.78	52679.62	43838.94	24674.12	80713.91	62123.63	51972.33	22896.02	33748.58	38889.3	62966.62	42794.86	48581.62	48504.79	32593.35	38437.97	70448.39	29064.7	50333.36	66381.67	58855.04	31021.33	29810.09	35199.52	42046.76	25468.54	49051.93	58623.61	30839.76	28626.01	64272.56	30113.4	19739.1	15597.22	27559.64
K00808	312.8	474.5	32.5	11	199.33	42.66	361.83	168	35	0	53	196	101.5	25	115	725	970	152.17	2364	1290	1481.83	278	654.5	680.28	645.17	381	418.5	270	143	12	1196	244	355.5	501.5	288	114	455	469	48	291	1522	13.5	41	100	17.5	352	5	112	202.5
K00809	557.59	1408	428.33	57.67	1475.33	1608	2541.17	6142.67	4266.5	436.5	1369	175	432.5	882	1006.5	1791.33	3724.84	855.33	9922.68	7601.17	3516.5	973.17	660.5	1618.5	5866.83	3287.67	3176.34	2479.17	24	2546.33	9450.5	485.5	1319.5	2035	4595.51	777.33	1005	2550	1369.67	1515.33	637.83	641	1102.33	306.5	85	858.17	54	128	419.34
K00812	18339.38	16071.29	17832.68	14821.74	8410.98	16985.36	31915.56	30834.57	30003.86	28580.89	19313.8	7236.14	17037.29	26837.04	36740.45	40582.77	38307.54	21027.65	72034.78	49684.37	38652.99	6270.48	26432.43	11104.42	38417.37	20843.08	25676.62	21682.12	30017.57	40191.09	65519.7	9430.63	43017.18	54416.64	57445.56	26642.21	27460.58	20871.87	48005.23	7990.12	18545.06	4698.8	12284.26	13002.39	34543.73	19046.62	4930.35	14264.23	4822.66
K00813	3978.47	27358.52	7515.25	1757.32	38138.01	148.07	1873.49	7929.08	1062.5	6457.62	13235.18	10985.78	2841.12	10757.81	10647.77	5547.45	2628.64	3419.66	3736.4	13986.76	13177.46	17159.12	6255.06	25690.67	23957.51	21491.96	23621.44	29299.36	91.18	1397.7	8522.14	17758.33	4808	7692.56	2367.94	6837.85	4712.81	14139.46	927.99	19972.5	30453.36	59565.99	4284.7	18865.11	2294.49	1936.49	14644.57	3155.05	22533.38
K00816	20	0	0	0	0	0	0	0	0	0	0	0	0	0	0	3	4	0	43	18	0	0	0	0	417	258	226	160	0	0	470	0	104	195	289	0	0	0	0	0	0	0	0	0	0	0	0	0	0
K00817	24659.46	45517.26	20638.68	22623.19	76117.83	73229.68	42053.39	41422.83	23304.51	19089.05	30388.91	16301.08	16213.35	29003.03	18697.59	39560.56	39684.63	20010.53	99373.23	78134.23	59177.6	30138.57	23482.98	42731.65	79018.78	53072.12	60073	58870.3	18117.93	59348.73	96148.01	33854.75	46604.8	51201.08	65894.36	30096.42	30542.56	39393.79	34613.38	31459.81	55130.38	70313.25	46137.4	27792.25	33501.96	47570.44	28420.92	10663.92	37685.71
K00818	6104.41	5422.59	6073.8	8037.71	3459.4	21164.61	16281.92	12754.46	15148.25	5051.31	4617.05	848.67	1343.75	6932.74	2582.57	13719.16	16101.81	3356.99	41099.91	30765.62	19962.25	4071.12	2189	6155.93	23229.21	10823.18	14468.01	12304.25	5453.67	11464.8	34173.25	2528.18	15079.14	11648.02	26747.15	10765.9	12005.84	7026.22	15751.39	4324.66	4614.37	1906.74	14827.2	3262.31	441.55	15352.87	1152.67	1236.95	1149.54
K00819	581.8	2350.5	1206.55	539.61	1537.47	2219.26	3087	6155.75	5212.51	1087.64	1979.88	344.5	352.08	1752.16	1303	2053.99	3722.82	1124.33	16843.65	15515.96	8924.06	988.07	654	749.78	11964.61	7074.57	6217.44	8216.67	13.5	3910.04	19645.88	661.5	5430.72	4455.67	14815.37	3117.34	2457.53	2615.69	3124.55	785.25	1733.14	709.59	1629.13	1355.14	81.14	976.35	70.83	230.78	385.21
K00820	24179.37	43223.23	23038.02	18824.83	42206.01	34733.96	32547.3	32054.92	25506.11	28324.51	28033.55	24158.68	16251.93	29647.29	40283.03	53213.55	44875	22953.28	80581.67	62983.8	53226.42	22108.15	24341.36	39725.15	71418	48656.68	50935.06	52911.49	22749.11	37452.56	86716.15	29691.04	52024.55	69766.66	66333.75	28206.39	26222.33	30696.15	38143.74	24390.01	48566.76	56385.3	30629.58	29327.18	34604.47	29041.67	16955.58	12170.68	21392.06
K00821	11044.08	31074.3	9979.52	13228.14	42000.39	11136.64	16930.22	18845.17	6944.08	9489.85	20375.12	12513.08	10024.52	16588.65	12125.1	15682.57	12300.52	10716.79	29975.86	29161.96	19992.21	21583.45	14665.07	29047.66	39455.56	31948.27	33997.63	37403.47	12720.07	25504.63	32598.26	26027.23	20125.04	23301	23184.4	16131.07	15376.2	22118.75	18893.45	23080.92	47728.21	65907.19	12060.17	19598.72	31696.83	15527.01	23998.84	6241.15	29587.76
K00822	1713.55	5415.92	1561.41	287.5	2057.36	5820.47	4455.08	5374.92	189.75	860.11	1646.49	773	1467.17	675.17	1135	3503.33	3655.75	2823.84	11364.69	8138.08	3624.83	2240.28	2014.5	2031.11	10110.17	5160.11	5955	5122.5	54.2	17965.7	16670.36	5701.94	3629.33	3921	6251	1531.75	1787.25	1743.67	653	3151.8	5851.07	4071.94	4351	1581.67	447	4851.45	1608.5	569.5	1434.5
K00823	5220.51	25943.84	6366.91	1984.75	38738.08	1625.41	2171.51	8388.33	460.25	6531.75	13097.75	10537.17	4347.59	11639.17	10200.33	8447.5	8862.58	3196.67	7793.91	11871.57	12756.47	8114.58	6160.18	18733.13	21821.7	19216.64	19826.42	24415	332.18	1249	16439.83	11861.67	13579.9	17506.08	13266.79	4555.75	4397	13441.5	1558.75	14727	25160	34885.43	3105.75	11926.42	2207.5	3565.51	11476.25	3738.92	22741.92
K00824	2059.38	3743	1830.27	563.92	2686.42	5732.86	6312.16	5988.41	1104	409	1326	823	806.25	910.94	1680.75	4520.46	5901.92	2089.97	27880.75	21182.39	8244.72	6794.17	2309.5	8071.11	17879.45	12187.38	11114.67	11088.92	78.25	17974.16	27798.95	5765	8746.98	11393	7630.5	1126.33	1016.5	2953.36	468.67	4939.33	14613.58	16041.94	2810.07	2247.25	612.75	2557.83	5360.33	644.75	4652.11
K00826	29353	44323.09	27168.7	23816.27	46011.71	44026.96	47018.06	50052.34	37146.61	33798.94	36326.9	25491.42	20963.14	36798.1	42657.34	55251.28	50055.55	28288.45	105344.06	85443.66	70491.04	28059.21	34565.47	43513.26	87897.56	58668.06	62597.68	64030.66	32209.8	64765.79	108033.87	34507.56	58984.66	73521.73	82161.62	37377.5	35676.49	42002.61	46192.72	28713.97	63241.02	69533.47	38698.81	36252.97	63875.51	32155.24	22930.18	15131.89	26960.97
K00827	0	34	0	0	0	0	0	0	0	0	0	0	0	0	0	9	0	0	163	107	93	0	0	56	0	0	15	0	0	0	0	0	0	0	0	0	0	23	0	0	19	0	0	0	0	0	0	0	0
K00830	4307.28	25625.14	7604.7	1407.25	32979.43	20234.17	7425.48	10363.05	207	5147.12	11346.37	11276.04	2532.75	9636.84	9953.74	6675.28	4811.74	4221.76	9732.51	13008.09	10269.13	11569.61	6051.34	19348.6	23250.02	18960.77	21869.51	23825.29	249.75	2047.44	23232.91	15322.8	10131.07	16087.65	4336.54	5834.42	3460.16	14443.19	1132.13	13705.26	25434.29	38425.89	6843.73	17216.09	1650.99	2930.1	7322.57	3096.72	13303.17
K00831	17103.32	35674.61	15101.25	17941.03	43616.35	30356.43	29280.41	29311.9	17955.09	12282.43	20141.11	19260.71	7859.32	19699.98	14880.74	27781.99	25344.71	11533.88	60382.65	49430.09	31921.16	21089.14	10446.6	28924.23	50391.76	36121.86	39615.36	42906.12	7949.88	33599.69	55091.59	24043.48	28549.11	30205.74	42235.03	22617.01	18371.08	22093.58	23315.18	24624.86	44200.75	57618.64	24859.57	21645.39	3295.96	26030.97	19555.07	5548.16	26110.38
K00832	9094.97	32338.65	17184.25	2252.82	38167.64	10066.17	8551.16	14600.8	2029.75	20022.04	18133.55	13578.95	7491.12	18835.06	36124.93	26180.2	19600.88	13915.83	21995.15	20244.44	14877.71	11257.62	11328.73	20795.28	25797.95	19186.92	23308.43	25635.77	4954.41	18814.87	19024.66	17540.5	20498.09	40633.14	8658.44	9044.68	5143.78	19916.04	2421.99	19043.07	28937.86	41900.65	25241.53	24237.28	4970.99	18377.74	11141.82	7760.3	19917.3
K00833	10601.77	33342.61	19629.65	10791.68	38233.98	22692.75	15391.09	24837.21	12798.59	20643.54	18654.86	13959.45	8750.71	20479.23	36749.34	30087.44	25962.47	17825.44	41428.16	40284.74	31401.54	18889.92	11968.56	29376.48	39004.48	28813.5	32897.6	35095.19	10223.8	13928.26	33089.2	20704.34	23869.65	38987.73	22289.45	17592.34	15945.77	22414.11	14545.49	21580.04	35436.25	55253.3	25873.01	24603.7	5260.65	19749.14	16535.16	8138.39	19594.73
K00835	5489.61	23441.72	8400.28	1797.18	36826.48	609.52	2738.75	7831.41	403.66	6319.01	12872.48	10921.38	4046.67	10960.17	9875.07	5607.22	3689.49	3945.75	1765.62	8419.2	10805.12	11179.28	5483.27	18903.84	14702.43	14778.18	17323.42	21063.54	312.77	1839.03	2367.85	11661.2	4522.16	6784.33	2071.85	6027.15	5138.67	13956.97	1816.55	14389.5	24068.86	39411.11	15840.47	15749.26	2032.57	11379.49	10900.41	2681.14	18650.17
K00836	8016.27	41529.73	15894.53	3435.75	67029.41	7526.2	7635.99	18566.71	517.08	11903.02	23676.09	21016.37	5970.82	19872.84	19283.07	13453.66	10283.63	7076.59	5896.06	15330.05	20753.5	14740.7	10194.11	34990.19	28512.2	25839.75	31836.5	39048.78	250.09	19616.68	13262.53	19369.03	10008.84	18961.15	5676.84	9279.84	7675.66	22064.06	1748.3	27453.15	45052.37	68785.94	24629.56	38098.16	3263.65	13699.66	17280.91	6887.79	28717.84
K00839	773	2597.25	518	319	4445.83	23.17	199.17	407.5	20	830.5	1757	111.67	816	1725	595	161	201	299.5	227	931	1897	1787.5	926	1679	2079	1650	2166	2099.5	1.43	200	2004.5	1919.5	899.5	418	230	345.5	573.5	1964.5	54	2417.5	2848	5065	204	1396	364	115	2899	383	6246
K00840	117.83	332.34	219	64	210.01	1135.51	271.84	1465.81	175.83	775.17	646.5	24.34	4	292	65.33	1253.19	2895.32	57.92	273.07	35.9	200.97	146	38.1	130.13	1621.66	120.17	48.66	54.66	24.43	104.67	1465.43	260.34	82.67	54	7.2	10.5	10	144	5	2565.81	1732	40.66	152.33	170.5	63	1755.09	8	62	6
K00841	4970.36	2743	6333.15	607.57	501.79	982	673	392.34	2092	11869.25	2354.14	8709.57	2558.71	5407.58	22783.86	18925.46	11354.57	7796.96	4118	2528.13	6491.22	169.14	2042.29	2659	805	373.43	89.43	56.57	91	199.19	179.76	389.86	10419.75	22641.9	1213.57	1688.43	675.57	4194.68	1210.86	71	786.14	207.87	3356.13	2795.86	1829.14	678	68.33	1661.29	487.82
K00842	9	8	0	0	0	0	0	10	0	4	12	3	8	15	0	0	8	6	0	0	0	78	0	0	11	0	0	0	0	0	0	0	174	261	0	0	0	0	0	39	0	0	0	0	0	5	6	0	0
K00844	55.1	0	27	137	40.5	9.8	9.2	32.5	151.5	28.8	16	19.2	3.2	67.5	1.4	45	18	40.9	200	94.5	8.8	0	12.4	2	180.5	82.5	154	124.5	2	88.6	296.3	7.5	212.5	45.5	504.5	350.9	320.7	32.5	158.4	0	15	14.9	23.1	8.4	10.8	13.5	0	6.4	6.2
K00845	29587.11	28415.82	26330.01	25196.95	20160.46	18235.64	35186.96	22690.2	28624.02	44553.6	32556.15	16496.9	24356.12	40080.82	53897.28	62998.47	49408.58	31242.96	70253.83	43495.85	40336.99	18393.39	34344.97	26036.14	63210.97	40239.27	41627.1	38681.75	32640.81	40422.64	77630.24	25428.51	61782.05	79999.7	72550.32	34156	32101.21	32452.83	49089.07	14487.4	39063.26	36070.6	17956.35	19814.74	92628.46	20225.55	20105.68	13522.84	26832.85
K00846	0	14	0	0	0	0	0	12	0	0	0	0	0	0	3	20	22	3	30	0	254	0	0	137	6	0	5	0	0	16	0	3	0	8	0	0	0	0	0	0	17	0	0	0	0	2	0	0	0
K00847	19837.1	22688.18	14584.35	15594.57	41098.41	44568.98	20969.69	15436.16	12321.37	23322.58	22840.86	13555.19	16111.04	24313.87	29324.36	37722.99	28603.6	18567.61	54213.89	39873.91	29442.65	18617.95	18341.55	19510.88	40591.59	28852.8	28164.25	28670.46	12820.97	30541.7	47943.77	22593.08	39752.42	50857.17	40259.62	21564.01	17640.34	25351.03	30842.21	14809.71	34974.69	39437.66	13209.36	14394.31	34301	17068.21	18614.34	8279.23	24905.15
K00848	4569.5	2132.3	2485.45	5618.25	1480.1	1125.67	2861.92	891	1712.6	5039.6	6007.05	483.37	3050.3	6174.7	1950.9	4397.65	1021.8	1553.3	4024.16	1394.07	1436.2	295	6141.43	476.8	2021.48	1023.46	1677.13	1039.62	9586.13	2532.5	2533.52	2691	4447.96	3066.59	6378.15	4732.95	3078.7	3013.2	8388.5	81	2012.63	176	477.4	1188	28606	1083.85	126	908.6	535.8
K00849	15269.08	32029.63	18168.15	15498.05	35463.5	18955.16	16693.71	11184.41	13911.27	25883.4	21805.5	20553.27	12483.5	25163.66	36478.2	36343.43	23876.57	15039.56	26958.07	19424.52	20383.9	9996.55	18468.87	21697.01	32811.58	24012.47	27206.69	31008.04	16861.5	10763.39	29803.09	17834.39	31537.38	43794.44	35082.29	22391.81	16790.3	22469.48	26325.2	13448.28	30488.08	37056.3	8755.79	23906.01	33181.5	7323.33	8511.44	8220.75	15445.17
K00850	31159.46	38664.45	23728.84	47174.18	41267.09	31140.64	46884.88	30410.26	41629.73	36037.16	37136.6	25834.29	25098.47	39659.51	40540.47	57992.52	39693.13	25252.27	89107.82	57315.3	48000.8	18998.38	37854.23	34701.52	64412.67	45940.6	50162.05	51367.85	40447.53	32507.65	74352.37	25792.02	60074.97	66271.85	91953.8	48374.21	42166.47	35533.75	69046.26	18566.26	49521.71	53677.96	17602.22	33931.99	91504.96	26036.95	16722.45	16959.69	21160.3
K00851	8378.33	22795.22	6188.09	1758.27	33880.98	19314.18	3034.24	9508.98	264.42	5704.15	11410.3	17857.21	3354.41	8866.5	9737.32	13327.98	10723.47	4653.73	9857.63	11582.43	15232.18	9941.77	5244.6	19952.07	24271.54	18717.59	20878.28	24336.54	264.96	2055.72	18361.43	9926.87	11413.21	16835.65	9695.37	5234.67	4217.74	12606.92	1156.68	14425.05	22797.17	35537.04	6760.83	10513.06	1637.57	5217.46	8127.4	1977.29	13250.61
K00852	19201.85	37966.63	18053.36	14845.46	41625.09	25557.75	17632.57	14563.22	9984.69	23757.46	23877.22	22975.86	14592.16	24371.74	38702.29	36948.77	25056.87	16403.46	31760.25	20279.12	23196.51	13919.03	22254.71	23823.82	37489.03	28509.28	32200.63	32010.95	21621.57	23150.45	38587.74	20570.13	40471.39	60771.68	35462.52	18731.4	15513	24445.32	27477.5	17742.87	35701.21	40740.84	23659.53	24627.57	34285.44	18043.43	10363.48	11379.06	20720.26
K00853	1874.5	457.84	2367.78	1408.94	868.17	803.91	1399.5	1703.81	776	3249.25	1609.61	270.17	306.91	3250.55	613.5	2429.33	1367.07	499.22	2095.63	1229.9	903.3	2547.36	808.93	2292.08	4578.28	3626.88	2935.44	3650.67	258.43	1905.01	3517.71	1725.89	2654.33	1475.67	3890.2	2230.83	1716.3	642.85	2089.72	1801.42	5729.64	6027.93	596.69	1180.14	289	483.01	2221.5	528.82	1711.5
K00854	10710.8	7822.15	4786.51	16161.88	6778.73	33649.87	23378.53	11550.37	12172.25	7283.43	9125.98	1735.01	8377.49	10005.73	3666.63	13595.66	9605.03	7211.42	28501.39	13361.2	7469.39	6095.64	8477.76	4276.29	27281.17	16559.23	17635.8	16317.6	8279.69	27599.89	44013.68	7524.43	23332.73	20909.63	42572.79	17201.77	13047.03	8955.83	29768.17	4448.29	13671.83	9256.01	7499.21	8208.22	2563.46	11702.99	3943.59	6179.45	5287
K00855	3874.61	25489.02	7553.54	1293.25	34884.22	3519	4795.74	14095.78	137.5	5674.12	11523.04	11440.21	2061.41	9012.67	10190.41	7171.56	4967.82	5943.09	13874.15	18672.36	11513.46	16010.98	6368.77	23895.67	24964.18	22732.53	23003.84	29149.29	239.68	3166.84	12510.36	19039.3	10150.07	17262.99	3277.37	6603.42	3988.91	13487.39	1175.13	17331.83	33656.22	56130.56	7638.56	15231.92	2506.99	2966.83	18420.57	2480.05	20266.67
K00856	1138	825	224.5	1698	511	1927.5	1752.5	2184	4003.5	288.5	683.5	27	404.5	434.5	264.5	2720.33	3006.25	688.5	19972.92	13716.5	5124.67	474.8	274	2467.73	9505.5	5395.9	6182.5	4959.5	4811	2890.5	13156.92	612.5	7117.5	6854.5	9579.5	1296.5	3755	1591	2476	291.1	530	317.5	114	125	115.5	1221.27	29	308.5	60
K00857	17642.96	33730.47	18360.4	4840.72	37437.88	24016.84	13664.66	21429.77	16154.36	26242.79	23650.6	23023.98	12602.99	26097.15	37857.46	33914.52	25056.12	17223.54	31986.25	33457.22	30423.16	18441.58	20767.88	28493	39950.03	31053.73	32206.88	37726.08	10758.24	24690.04	38912.79	21019.09	33931.74	50688.74	28475.41	15912.58	13690.48	24730.66	18680.79	19235.7	33455.38	54100.98	12708.38	22630.65	33805.09	7141.18	14036.08	9735.79	19207.03
K00858	23477.93	38734.06	22620.29	21643.34	41798.47	35089.34	33609.3	31787.59	27114.44	28007.9	27161.83	23856.35	15707.6	29043.62	39718.02	51071.44	42289.59	22676.93	79129.39	60139.05	49194.25	22121.7	22771.86	37604.71	61434.33	41313.58	46592.39	47008.99	22965.95	38380.88	68996.05	25506.77	47733.39	62088.66	57233.41	29533.29	28520.75	30960.3	40282.91	23952.67	44881.59	56381.46	30351.52	25332.69	34432.94	29227.83	16877.75	11341.47	21263.67
K00859	22557.6	38661.06	22444.4	19820.07	41941.64	32681.57	31760.47	30586.61	23120.77	27936.76	26890.61	23772.85	15341.86	28697.9	39671.02	50422.94	41751.36	22355.1	77670.56	60047.05	49032.75	21441.66	22563.86	37457.19	60940.55	40971.27	44947.62	46715.49	18164.45	35931.87	68418.71	24977.77	45526.5	62165.66	54824.41	28115.29	24788.75	28852.96	37963.36	23476.15	44393.95	55803.2	29961.05	25232.05	34330.8	28815.72	16879.42	11235.03	21038.56
K00860	5047.95	27878.52	7531.2	3265.59	39072.22	1779.48	4249.24	10610.09	4267.34	6389.12	13203.97	11374.71	3031.08	10778.11	11155.49	6528.98	4737.58	4686.95	10114.83	16622.09	13269.18	17696.78	6461.77	25588.4	28408.59	24964.43	26657.35	32560.46	4773.88	5904.5	15272.04	20174.8	7248.9	8570.82	7173.88	8108.26	7789.32	17311.5	4909.13	19270.56	35907.39	60298.39	5875.39	16038.25	2518.63	3145.97	16867.9	2639.51	24350.84
K00862	69.6	123	26	0	117.33	3079	2219	1389	19	8	63	0	50	30	81	524	851	73.67	325.5	170	32	100	126	26	317	161.7	143	135	14	146	2741	88	3709	4944	135	0	3.8	140	0	255	86	23	14	129	5	272	21	80	73
K00863	1436.25	2064.05	703.78	642.42	761.68	6559.25	4868.75	3086.13	1282.1	426.35	630.55	307.62	1848.05	1328.95	3034.73	2035.31	1158.39	1412.15	2243.5	610.75	344.4	349.84	2985.51	92	1169.59	885.29	904.13	526.54	4735.29	697.5	6137.46	1318.42	1301.21	3085.76	2368.9	1462.53	652.7	917.45	2271.92	238.33	1247.95	132	1199.23	1206.75	779.83	841.43	167.75	2470.35	248.13
K00864	27004.04	40284.64	20347.95	17566.97	40746.56	32271.12	23075.41	29133.64	19768.11	25018.71	25028.74	30124.03	17030.57	26115.99	40832.21	43513.88	36048.35	22073.52	52486.49	39254.98	37407.71	17946.58	24385.38	28339.22	47138.96	32532.68	38388.04	37598.36	27479.36	31053.28	51101.89	23342.81	42526.72	62119.32	40595.1	23180.83	23764.87	28476.5	34912.83	21453.92	40556.77	46733.83	31358.86	28186.81	34990.25	27649.57	13406.39	14523.1	17903.61
K00865	15998.45	39275.1	17147.07	11149.97	47970.3	22347.73	8138.34	12275.02	7023.69	25760.32	26021.59	22397.15	11915.15	25956.82	36049.62	31406.64	21354.94	14985.24	17961.39	15728.76	24518.18	12225.53	18945.56	23805.46	23550.69	18915.04	23094.87	24731.82	5695.11	6368.25	11563.22	22625.49	24780.41	36859.52	15179.26	16586.08	12417.92	26455.06	11525.87	19708.48	36707.38	41211.75	12259.38	26804.48	33814.92	11360.05	18226.83	8566.87	34044.84
K00867	6521.74	11828.64	2724.29	558	29530.84	15732.73	1304.65	1294.25	180	3513.12	4887.71	7699.71	1505.16	4405.67	2084.32	6537.57	5987.99	1260.57	7276.9	9117.12	13623.96	3958.65	4140.1	5899.67	7654.6	5450.45	6013.51	6879.04	127.76	356.01	4303.04	8816.64	4480.15	4462.65	2541.87	3090.92	2813.49	8897.8	366.13	4740.16	9546.3	11217.56	1020.86	4052.92	1074.07	1378.16	6363.07	1370.3	10871.5
K00868	16465.73	31725.84	9587.36	14947.15	23684.88	37150.11	11269.26	11767.4	11780.78	12566.43	22586.92	19946.58	10983.36	20531.62	14129.85	17743.98	11952.05	6040.17	20439.52	10412.09	19336.14	13081.46	17951.18	22460.65	16370.95	14790.21	20961.78	20094.59	21414.86	6945.72	8455.88	17215.63	22292.07	20454.45	15697.52	15092.15	14350.52	18084.01	21148.26	17891.77	35975.65	34411.94	5152.16	19484.62	31993.53	10787.73	14938.08	7514.25	31335.88
K00869	4333.17	1186	871.33	97.67	1126.8	1092.5	2393	5741.87	4552.5	552.25	1525.5	6908	234	720.5	1267	6857.5	7204.34	968.22	14642	17636.4	14570.2	297.67	482.5	3254	9903.33	6266.5	4947.67	7096.67	12.5	2739.13	20927.13	540.5	3873.83	4234.17	12524.67	1658.33	1479.2	2580.1	1577.67	616.33	649.83	515.5	1436.21	1055	155	761	88.5	153	422.77
K00870	0	11.5	0	0	0	0	0	0	0	0	0	0	0	0	0	0	0	0	0	0	0	7.5	1.25	0	7	0	0	0	0	0	0	0	0	0	0	0	0	0	0	0	0	0	0	0	0	0	0	0	0
K00872	13199.69	28121.17	8365.97	6027.13	36137.08	19901.53	7133.54	13985.17	8371.42	9185.35	18877.69	19984.41	8593.43	14805.09	12412.6	16583.93	14200.44	6365.93	22945.89	27624.23	29292.77	16688.87	14012.15	27117.13	36598.6	28138.63	29474.05	34072.14	12413.61	6393.97	29142.34	18603.4	16544.05	21352.82	21978.7	11882.17	13493.39	18785.01	17546.7	17063.28	31264.89	49700.8	6311	20463.21	30887.72	4947.81	11816.58	7484.02	17111.38
K00873	29653.52	59318.01	27584.23	23105.9	90717.92	34588.4	34542.4	37033.44	27595.89	38095.98	45886.93	34941.21	24360.68	43152.26	49002.65	63337.51	49057.94	27531.62	85077.69	70467.25	65952.87	26798.19	41136.35	57256.19	75211.6	55177.06	62756.05	68114.72	32986.52	39338.24	71734.11	36994.57	52914.46	71788.58	61469.53	36120.49	32908.33	47758.97	42679.99	32809.19	65261.53	92348.06	23308.7	38159.26	92960.07	22314.34	23362.6	17372.25	30301.77
K00874	18484.75	45332.51	23666.36	18179.21	42096.02	10236.95	18207.27	20626.35	13415.26	27103.8	29297.59	31080.23	11249.16	29547.74	42583.03	40368.57	26373.14	17579.54	29313.24	25526.77	23097.47	18949.14	18879.23	38564.33	45683.21	36998.6	41450.03	48197.33	12347.35	27451.19	42253.2	20975.56	34460.02	51052.23	32546.56	21835.14	12926.04	28999.78	21506.25	25665.12	47223.32	70090.81	13876.19	34322.09	33063.94	13918.49	12810.01	9272.09	21162.77
K00875	133.5	117	25.5	0	118.33	138	208	134	0	8	50	0	13	19	62.5	573.5	816.5	60.17	1163	855	56	106.5	7	38	890	490	411.5	397	14	85.5	2094.5	0	3898.5	5431	367	0	0	36	0	258	24	35	98.5	140.5	0	269	27.5	80	0
K00876	24085.57	36299.92	21555.78	23904.21	38209.92	24970.32	26174.22	22431.23	24799.05	33305.15	31472.37	23321.95	19960.34	35337.32	40628.25	44025.09	29369.48	19663.27	44372.3	31993.54	30974.37	21228.43	31247.22	29009.11	44740.66	35393.25	37173.85	42985.7	27417.98	16889.09	39977.4	24807.38	39685.56	52369.58	53588.8	32603.81	24618.73	26047.95	42784.48	21073.34	44814.28	60091.85	11181.34	27038.41	63504.85	17017.88	16191.09	15501.46	20463.71
K00878	8680.16	8690.96	3985.74	12527.23	7399.25	23372.75	11695.97	6731.66	12292.77	7025.39	10304.84	2836.57	8890.23	9328.76	4065.09	15286.1	13575.13	5263.83	17865.37	12029.67	14648.73	5577.93	13084.48	7082.36	9055.54	5509.04	9450.1	4930.96	22143.66	8362.55	9120.96	7034.77	13728.42	10927.51	15500.68	10681.37	15064.48	9559.15	23219.95	6938.62	14393.35	7638.72	5412.9	8851.85	30347.23	6404.87	4351.01	7263.97	7769.91
K00879	1003.5	2966.3	1779.53	1370.68	5457.77	398.68	1213.68	467	550.26	1349.6	2674.63	163.04	1428.64	2771.03	2447.56	2475.38	1493.47	905.89	1521.06	1026.9	2206.86	965.33	2219.43	1172.8	1166.9	1426.13	1635.96	1255.62	4820.14	696.99	481.52	2861	1705.13	1821.6	1736.58	2069.18	1408.04	2409.2	3867.67	1623	4594.63	2845.33	1124.06	11105.34	624.33	1981.1	2898.34	2553.94	6389.8
K00880	139.3	324	3	1206	946	290.67	166.17	24.5	147.5	32	7	22.67	11	5	10	299	110	162	678.4	1553.9	1401.3	86	146.43	127.8	115	61.9	90.17	21	33	187.5	253.1	293.5	284.5	115	1267.2	591	584.43	1373	974	71	270.67	14.5	13	83	5	27.5	17	98.5	100
K00881	0	146	0	0	22	24	39	0	40	0	0	0	0	0	0	138	22	25	250.4	21.9	21.3	0	1.43	7.8	0	0	15	0	10	14	24.6	161	97.5	19.5	352.2	216	120	26	615	0	68	0	0	0	0	6	0	0	0
K00882	15403.2	27618.17	14077.99	11710.05	34021.34	20768.52	8057.85	9484.95	10162.94	22219.68	19952.89	21701.65	12176.07	20332.82	35809.88	30621.54	17737.95	14458.29	15749.38	11404.33	16750.96	9232.3	17502.29	19363.28	19042.28	14930.99	19037.71	21062.91	17128.36	4082.58	8814.9	12972.49	22910.25	38936.82	14022.72	13712.57	11536.26	19019.64	20564.29	13104.84	30897.29	33266.54	11090.18	19459.73	33084.67	7393.79	8071.08	9439.04	13341.09
K00883	2696.3	4234.25	1448	956	6124.08	8357.27	8265.42	6061.54	96.5	906	2494.5	757.34	1560.5	2824	1515	2750.15	3893.25	2857.5	5778.9	4253.9	3030.13	2717	2481.43	2382.08	7884.67	5169.5	5735.5	4287.5	69.5	18135.83	15670	4013	10345.5	13519	4811.2	1189.5	911.75	4448.5	418	3619	5591	5834	5495.5	2388	622	1949.5	4560.83	996	7865.5
K00884	3050.91	20813.64	6112.7	1149	32171.89	208.33	1502.15	6774.95	92	5339.62	10558.04	10615.21	1822.33	8533.34	8806.99	4454.3	1812.49	2375.51	1950.12	6097.57	8136.46	8704.48	4515.27	18079.17	15874.93	15020.62	16611.01	21537.54	81.43	436.04	3844.11	10434.42	3528.82	6311.32	1579.87	4785.67	3284.49	10955.97	1002.63	13004.83	25618.21	39465.89	3019.48	13225.67	1556.74	1468.16	9276.57	2108.3	13700.67
K00885	223.29	738.79	1385.37	482.33	1119.55	49.93	305.15	132.95	1	635.67	1618.79	73.71	453.67	1372.34	549	403.65	167	340.33	170.73	381.57	761.3	353.87	1542.43	421.34	633.08	809.18	615.17	577.54	23	115.67	178.83	1096.2	1233.98	504.33	155.2	587.33	399.83	966.96	199.46	689.5	2345.99	1340.29	796.98	7480.67	180.41	616.17	770.9	1707.31	1650.67
K00886	175	1271	57.25	13	322.5	15611.08	385.17	789.34	55	101.5	212.5	18.5	155.67	39	263.83	516.83	853.17	230.67	1326.5	686	209	1624.17	118.33	82	2599.5	1170	1046	1135	97.33	273.17	2407.83	153.67	1313.5	1778.83	1548.5	145.5	51	325	127	638.5	254.83	45	79.5	134.25	38.33	836.17	49	308.67	370.83
K00887	4312.5	92	58.89	511.27	273.5	1044.68	409	568.48	2117.67	59.39	674.55	6696	40.91	137.66	575.5	5631.17	4685.73	178.22	4454.33	3045.06	6054.72	533.07	27	2754.62	2584.28	1780.11	1073.77	1310.5	15	200.51	3311	29	2997.22	3324.5	2865.5	444.5	266.8	109.62	206.55	222.42	54.14	108.26	394.35	44.64	15.14	175.68	23.33	9.11	28.11
K00891	24194.43	39624.56	22695.9	27653.07	41551.98	35379.91	36240.64	33090.04	28228.77	28139.51	27340.11	23950.52	16006.36	29237.4	39210.19	52574.28	42809.19	23075.1	80611.46	61669.25	50177.25	21748.76	22732.79	37624.29	54465.88	36919.23	44859.62	43212.99	27701.88	41512.97	60153.81	26397.77	45866	56372.33	52309.24	31444.79	32864.25	32238.33	44408.86	23919.19	45460.95	56645.7	30108.88	25378.38	34544.8	30869.58	18018.42	11440.53	21323.89
K00892	6861.72	59425.99	17301.24	3457	68419.69	128.07	3000.97	14949.33	212	14224.63	28990.19	31045.25	4945.99	23993.01	25413.98	12115.47	4327.98	5808.85	3581.16	17745.73	19810.62	24402.68	11134.61	50954.71	37643.36	36790.63	43122.68	56078.08	125.43	1200.38	3966.21	28035.83	6867.81	15441.64	2945.54	12951.59	7881.07	25223.77	2099.76	35602.32	59669.34	102771.84	8384.46	40204.01	3973.48	2766.32	20953.14	6003.6	34618.34
K00895	1419.5	461	2298.75	550.25	236.5	271	943.25	452.5	1138.5	3026	1223.75	195	179	3187.5	399	1734.58	670	446.2	2409.75	1280.5	1339.67	137	611.5	1275.33	725	343.5	591	360	20.33	1671.5	1075.5	65	3802	1211.5	2612.5	2320.75	1696	334.5	2430.5	296	311.33	107.5	259.5	889	126.5	348.25	4	153	106
K00897	170.17	70	33	0	26.67	15251.58	17.67	61.5	52	55	118.33	16	123.67	149	15	26.5	111	53	688	272	57	1255.33	129	41	680	354	249	417	14.5	3	579.33	0	444	583	618	170	19	4.67	0	565	7	0	0	56	12	218.67	0	274.67	22
K00899	233.45	228.34	148.77	734.27	537	539.85	212.98	474.22	206.67	72.64	238.01	138.55	59.91	44.72	137	370.58	268.73	325	1176.16	4847.57	1600.33	4173.11	299.18	3131.91	5521.86	4562.86	3278.27	4599.54	4.43	284.68	2348.67	2241.54	677.7	854	1028	283.5	572.15	951.63	165.51	2353.92	6237.95	9573.45	535.78	467.14	223.22	1277.68	4665.73	91.42	3969.61
K00901	15728.92	37360.12	19444.37	8101.03	60723.78	8471.12	12458.91	24206.92	16314.93	26893.29	25167.32	16618.94	12703.36	25035.07	38548.27	32457.54	24585.96	19098.94	43419.34	45782.1	31450.87	24057.13	20824.45	32605.61	48740.18	38479.21	40303.86	45923.99	21588.7	11878	36820.65	28082.35	35023.32	49691.98	22638.44	16339.14	18411.48	31844.83	20523.73	26390.32	50687.78	77319.26	26574.92	22572.24	34541.41	19479.3	22571.04	8819.45	26212.95
K00903	0	0	0.44	0	0	0	0	0	0	0	0	0	0	0	0	0	0	0	0	0	0	0	0	0	0	0	0	0	0	0	0	0	0	0.33	0	0	0	0	0	0	0	0.44	6.11	0	0	0	0	0	1.11
K00906	2830	14841.88	5920.16	940.75	5587.95	2247.17	1835.67	11175.67	193.5	4605	8632.1	10734.67	1042.42	6445.67	8417.75	8118.58	5367	4248.42	16727.15	16198.64	4875.3	11590.5	3626.93	20131.3	22039.75	18536.92	18990	23321.25	68.45	2063.2	11764.35	10184.33	3861.25	10553.5	2990.7	4453.5	1337	4167.92	873	12830.3	26548.99	42695.33	6104.75	14476.42	1561.25	4735.87	10834	2043.75	8810
K00912	13121.85	38741.61	22318.57	10366.84	47514.07	13617.26	24895.16	30206.82	14067.58	24809.79	23788.11	14834.45	9177.13	25831.81	36811.26	38314.01	33698.3	18740.69	60821.89	54463.91	42981.62	22014	13599.48	37377.76	53020.2	37942.95	41891.85	44836.94	5497.22	33561.09	55006.79	27045.67	32502.17	45806.4	36485.46	20923.92	18933.6	29211.61	17238.41	26672.54	48516.84	65529.47	28107.6	30542.87	5494.57	21552.05	24540.41	7161.39	34139.98
K00917	1355.25	1526.75	562.95	24.02	411.75	181.43	351.5	133.39	365.5	374.39	484.55	188	1600.66	1146.8	2385.25	1508.67	1249.48	849.25	1159.75	319.5	523.42	333.66	2511.25	166.45	3519.4	1599.46	1764.52	1699.75	4706.25	171.68	3352.98	879.5	1176.65	3246.5	3316	1084.5	410.5	209.68	2619.3	28.59	599.89	108.32	203.11	1038.14	765.75	195.18	33.25	2385.32	67.25
K00918	51.5	146	3	0	13	45	114.5	4.5	68.5	0	0	0	28	0	0	138	22	38	245	14	12	0	0	0	31	21	36	54.5	10	18.5	143.5	199.5	148.5	16	447	227	120	35	974	0	98	5.5	0	0	0	6	0	3.5	0
K00919	19154.43	37495.56	22199.07	21628.4	40645.34	33327.07	30883.97	26553.74	26438.27	27554.76	26161.61	16896.85	15655.36	28520.9	38460.52	49198.11	39123.02	21881.77	70045.06	47349.15	40400.55	21310.29	22214.86	36771.59	52887.22	35567.17	42593.45	41481.32	22945.45	36596.74	53453.41	24913.27	44657	57945.49	48671.74	29150.96	27823.55	27858.86	40192.69	23253.42	44135.12	55667.2	28783.72	25027.05	34274.8	28728.32	16801.92	11275.03	20674.79
K00924	4747.15	789.59	872.41	71.34	719.19	2226.83	1609	3691.4	265.08	762.17	1089.16	7011.5	207.34	526.5	1036.83	6724.68	9750.25	850.97	16356.91	12681.69	5217.66	617.5	540.17	3452.66	7498.02	3194.63	3496.19	2606.5	58	1123.83	10093.81	894.34	3433.9	6648.65	2661.19	259.16	264	2103.84	67.34	2462.47	2507.16	637.66	2088.99	384	131	3257.18	144.5	176.34	321.5
K00925	31110.24	57023.83	27575.23	23641.14	69420.8	16697.96	30290.94	28272.32	22954.71	34241.12	39556.31	40602.42	19447.48	39155.5	47350.75	53480.03	38718.56	22482.74	64405.64	52800.16	52578.26	25000.16	31057.2	51079.41	55398.63	41888.72	51385.92	55567.4	27486.41	34592.22	43414.73	33152.8	47141.61	61902.9	45730.83	33653.68	30913.1	40063.6	40230.82	32740.24	63001.64	86583.15	31002.02	37157.55	63783.96	27020.91	21133.15	13084.09	31242.86
K00926	10696.82	19020.31	6496.47	8892.11	30951.36	4202.52	4491.34	3620.04	6196.69	9410.58	14457.22	17424.53	5830.71	12361.17	11507.06	14428.22	7340.35	4542.14	11448.79	9991.53	14316.51	6069.07	11603.2	18142.85	19488.03	15863.4	19073.74	22797.12	14676.5	3621.65	15179.38	9622.16	9711.35	13004.47	20135.79	10832.3	9988.32	12636.03	13636.05	10282.22	18364.82	29205.97	3125.3	10370.23	30527.58	6072.64	5793.67	3228.83	10415.3
K00927	23464.6	38792.56	22592.4	21634.07	41427.97	37241.4	35782.47	33067.61	27140.77	28005.26	27236.61	23811.85	15755.36	29047.4	39718.02	51154.44	42320.36	22658.6	80690.56	61900.05	51253.75	21614.46	22805.36	38545.59	61131.55	41151.67	46508.62	46875.99	22952.45	38981.87	71104.71	25435.77	47838	62095.16	57342.41	29469.79	28572.75	30381.46	40286.36	23796.25	44760.45	56097.2	30023.05	25332.05	34420.3	29347.32	16864.42	11361.03	21048.56
K00928	32805.19	69985.67	39001.15	27900.47	101859.86	40885.62	42315.24	45370.31	34734.86	50560.6	50176.95	37093.56	27445.05	52009.37	74468.88	74261.24	55142.82	36687.81	89355.44	78352.23	66883.76	37972.64	39058.35	62630.62	88599.93	66922	73375.74	80563.85	35038.7	61038.86	84486.11	45537.45	72316.17	101530.5	70126.36	41578.9	42126.93	56795.36	53214.78	43861.75	90657.44	119718.56	41480	54453.08	67350.2	34591.81	37965.41	20931.22	47403.49
K00929	7597.6	3774.95	4352.62	12805.8	1476.12	5496.93	12002.1	4263	9508.61	8980.92	7975.47	875.27	8143.66	10677.62	5400.97	7578.97	5243.38	3912.92	13739.34	2555.73	2261.13	1469.98	15302.36	421.73	5518.6	3013.26	6134.95	3788.62	19177.15	9381.17	8633.05	3228.29	9869.01	8896.88	22779.27	14165.58	11526.54	5004.33	17690.24	686.81	3251.18	720.09	1592.19	4789.06	30608.85	6224.37	99.26	7243.74	562.84
K00930	17104.83	36241.51	15955.99	20631.75	45025.33	31683.32	31933.14	30451.46	19549.67	14487.16	24860.67	14911.08	11314.1	23364.31	14531.51	27980.75	26418.74	13308.71	66319.02	52496.81	41364.3	21606.07	16668.57	33959.59	54955.57	37396.2	43944.98	44066.05	17563.4	36951.11	60125.11	26169.91	31327.36	30519.83	47284.91	25868.66	26031.48	27472.89	30148.25	24646.25	45874.09	57959.27	26521.76	22355.69	31969.55	28360.39	19617.17	7035.43	26639.47
K00931	21273.52	35714.86	20960.62	16718.13	41352.46	32169.95	23486.97	26084.29	18391.76	26603.48	24812.95	23508.35	13404.95	25601.93	36700.02	43033.69	33976.13	21516.54	58987.47	46585.39	37916.5	27113.42	19792.36	39381.3	56622.77	42010.57	44798.6	45661.99	17778.95	33590.99	56831.44	27438.16	41851.28	55606.49	38787.04	22063.78	23622.77	29813.47	25366.73	26485.33	49937.64	70626.66	30093.36	24546.66	33885.8	28530.97	20108.67	9077.96	22990.71
K00932	0	0	0	0	17	2.67	4.67	0	0	32	0	3.67	0	0	0	83	19	0	5.4	7.9	9.3	0	1.43	7.8	9	3	0	0	0	3	39.6	0	0	0	1.2	0	0	19	0	0	0	0	0	0	0	5.5	0	0	0
K00933	0	0	0	0	0	0	0	0	0	0	0	0	0	0	0	0	0	0	0	0	0	0	0	0	0	0	0	0	0	0	0	0	0	0	19	0	0	0	0	0	0	0	0	0	0	0	0	0	0
K00934	0	0	0	0	0	0	0	0	0	0	0	0	0	0	0	0	0	0	0	0	0	0	0	0	0	0	0	0	0	0	0	0	0	0	0	0	0	0	0	0	0	0	0	0	0	0	0	0	0
K00936	31723.19	73427.87	38250.15	26589.27	28671.24	37814.4	48994.74	71835.01	37484.53	50988.38	47509.11	47415.93	26178.23	50188.83	87265.64	79706.21	62036.87	36362.33	116191.74	106024.81	66446.75	40673.75	44309.08	67391.96	81201.52	62914.67	71113.01	78539.78	56512.05	96073.8	87529.17	44048.79	69959.29	115086.3	56007.8	37494.49	33908.29	49953.47	43485.88	45050.86	86536.64	120408.11	31606.62	62136.04	67936.6	20442.58	18383.57	23181.23	26881.77
K00937	13295.36	37723.66	15680.79	15843.3	48480.36	30369.52	26543.77	30303.83	11239.75	13330.93	21836.31	12650.17	7214.83	20716.66	15120.9	31462.74	30771.62	11716.35	58129.25	45058.16	31363.31	22459.76	10692.44	32332.1	52337.64	36080.05	40214.69	42853.66	7498.22	32279.94	53524.3	25516.28	26229.4	28827.92	35768.21	20664.82	17496.89	24653.19	19425.81	28471	47892.6	59936.94	26237.86	24381.31	3566.55	24913.64	22306.51	5211.53	32460.28
K00938	4047.17	0	0	0	192.83	42.5	31.17	33	0	1.25	2	6692	0	0	9	5171.17	4234	26.89	3183	2513	5620	22	66.5	2512	333	32.67	7	0	5.5	0	25.83	25.5	20.33	3.5	24.17	7	0	42.5	13	4.5	14.5	17	33.88	5	92	61.17	5	26	16.67
K00939	25064.1	41683.81	23902.82	24821.32	46063.22	38096.67	39739.22	34809.31	28307.52	28834.26	29002.86	24268.85	16725.86	31148.9	40463.52	52132.59	43342.94	23190.27	84448.07	62964.22	52752.83	22858.29	24031.36	39660.09	63219.55	43060.59	48993.37	48352.24	22968.45	40766.37	74418.61	27973.27	50157.75	63400.99	60962.08	32597.29	30647.75	34422.21	42665.86	25464.25	48210.7	58716.03	30461.55	26790.55	34836.55	29742.32	19766.92	11771.03	27713.06
K00940	15372.02	35064.81	21230.32	8517.23	40279.89	29488.82	20460.05	29017.79	14460.68	26404.76	25034.36	16773.85	11047.28	24771.48	36030.77	35889.69	32330.61	20064.68	63942.08	55597.55	42131.7	20796.21	19268.86	34827.59	58049.8	39548.64	42525.37	45530.99	10539.7	32368.97	64869.05	23496.27	36293.17	51962.03	42001.72	18347.7	17971.28	28887.66	13530.28	23375.25	39297.7	55603.37	28197.47	25387.72	33430.55	21832.9	16742.17	7411.03	20859.81
K00941	16927.24	34432.51	19992.53	20163.91	42635.19	32846.68	27773.39	26935.11	18685.93	25004.9	26057.58	16207.78	15641.4	25782.26	37787.41	46265.07	37971.95	20429.28	65923.69	47928.32	43249.75	14156.87	21262.07	29477.51	45031.3	28913.89	37153.35	33302	22637.53	32096.01	48280.26	19064.64	38943.16	54235.09	39323.5	23481.77	24236.1	27311.47	33718.5	20705.59	38745.72	40892.83	31229.12	24690.27	33979.05	27578.49	13970.75	11088.78	21986.35
K00942	24196.1	41549.56	23072.4	21891.07	45557.14	34165.07	33711.47	31997.11	26063.94	28790.26	28793.61	23908.85	16512.36	30762.57	40286.02	51121.44	42378.36	22770.99	79376.89	61130.55	51288.75	22603.12	23524.86	38740.26	61726.88	41759.17	47373.62	47415.49	22950.45	38317.87	68705.38	27282.77	47678.83	62293.66	56575.91	29459.29	28536.75	32265.29	40106.36	25247.58	47388.95	58383.7	30159.55	26625.05	34701.8	29352.82	19722.42	11710.03	27239.56
K00943	21670.77	36385.26	19709.79	16446.48	40234.57	47910.07	29689.39	25215.74	21413.83	24138.16	24238.89	23413.65	15375.56	24266.2	37977.45	46503.46	38519.89	21250.67	68757.81	49164.15	41794.82	24524.29	21722.53	39055.59	57916.49	40365.05	44406.99	44591.7	22890.98	33577.74	58322.5	26118.27	43107.71	60556.73	48226.84	24782.83	25310.35	27738.83	35351.36	24829.92	49044.65	60942.87	28587.82	24179.05	34427.3	28180.97	19019.92	11213.93	22078.66
K00945	24545.93	39583.81	22615.48	28880.99	41008.22	35442.07	36647.56	31256.78	31878.27	27894.26	26943.86	23768.35	16245.69	29176.07	39896.69	53628.94	41202.53	22837.6	72865.39	53475.72	47004.75	21360.13	22592.69	36247.34	56473.3	38978.2	44664.29	44464.99	29671.29	39723.87	63459.04	26980.77	48128.75	58034.41	58851.73	33035.79	31607.31	30269.04	49536.86	23555.75	45902.53	56120.87	30168.97	25398.38	34510.05	30408.15	16861.42	11432.53	20783.06
K00946	11471.12	33657.86	15504.61	13755.52	43286.44	24249.63	27664.53	27729.73	14534.58	11879.09	19468.14	12285.08	5725.62	18869.42	13762.63	26400.4	25537.73	10593.4	57775.99	50163.84	40383.62	20320.53	9061.67	33794.26	48204.2	33155.94	38912.42	41076.37	5512.05	35637.43	47282.26	22456.98	20856.99	21195.41	37543.36	21514.89	20723.73	21035.49	20778.2	23940.04	39101.53	57219.44	23890.06	19807.16	3107.2	21496.72	19342.24	4005.79	25636.97
K00947	2	0	4.5	2.5	23	0.66	7	0	0	0	0	5.5	0	0	1.5	3	81.5	0	121	130	213.16	10	0	86.56	744	367	344.5	218	0	0	1074	0	44	49	625	150	25	50	0	0	0	0	56.5	0	9	1.5	0	6	0
K00948	31050.34	42851.76	23920.17	27317.7	46488.09	35685.32	35589.57	33738.79	28063.62	32858.29	34300.56	30957.05	20036.56	34485.83	40586.13	57077.03	49011.11	23988.97	87380.3	71039.95	61216.48	23778.77	31288.43	40821.91	67707.45	44563.86	50801.04	50617.21	27899.6	39493.33	77128.56	29201.2	51227.69	66010.88	60864.41	31965.09	30062.43	35482.04	42889.03	27217.37	50888.67	61167.77	31002.13	27923.69	63586.51	32418.32	18850.68	13154.49	27387.85
K00949	14701.91	8236.7	10411.62	12906.47	2684.2	10668.91	15157.14	10255.72	13469.03	20575.97	11570.97	11852.97	10987.44	16889.73	27002.79	30233.04	20696.38	12598.18	23755.07	9109.71	11562.43	2131.93	15026.59	5180.33	12873.35	8465.31	9177.2	6364.62	17454.4	6579.37	21226.91	4953.29	31776.09	43061.5	25361.72	14074.31	11900.05	10534.72	26146.64	1690.21	9027.59	1299.49	6640.92	7300.79	31744.9	8938.77	383.51	7734.64	1637.29
K00950	18165.53	63945.97	25718.96	12122.87	82754.95	18363.89	27451.11	40066.7	15128.75	19672.77	34220.24	24172.12	11843.86	31139.5	26721.62	31753.82	32110.43	18845.34	64451.57	61721.49	49031.69	36129.24	19275.93	58253.91	82310.43	61007.72	66569.52	73744.65	10373.75	36980.89	77473.84	43619.29	35662.95	42180.48	48486.06	27151.06	24948.19	36876.87	19215.71	44095.24	74146.81	110057.42	44958.67	42059.3	6805.08	37180.52	38547.56	10063.12	50585.4
K00951	28469.41	45946.86	35971.11	26987.88	44014.09	34793.79	43559.88	39104.11	28946.95	44159.87	33013.06	26499.75	18769.23	40381.71	63851.39	71395.17	52779.09	33786.96	97180.83	74892.94	49904.26	29774.8	26369.9	40280.75	77496.46	53223.23	57324.3	59241.06	22829.61	44388.74	84372.83	34508.4	65021.42	90637.73	72763.5	38908.75	33759.44	36029.37	45820.63	28402.59	55218.77	72697.74	51001.69	38452.65	37139.47	40030.07	26509.08	14708.69	27750.27
K00952	121.5	146	3	254	34	52	256.5	21.5	190.5	0	5	28	24	0	19	1110	88	79	524	24	69	13	0	17.5	35	23	77	54.5	10	46.5	138.5	220.5	561.5	46	606	388	295	45	2100	0	124	5.5	0	27	0	471	0	21.5	0
K00954	23496.1	38844.56	22570.4	21634.07	41342.14	34188.07	33647.97	31673.11	27143.27	27987.26	27083.61	23786.85	15696.36	29018.4	39697.77	51077.94	41985.86	22591.6	78146.31	59785.05	48231.75	21581.46	22622.86	36371.59	61108.3	40995.67	46378.62	46712.49	22962.45	38334.87	68959.71	25609.77	47736.5	61975.16	57312.41	29667.29	28604.5	30371.96	41108.36	23789.25	44816.95	56094.7	29981.05	25279.05	34420.3	29283.32	16864.42	11330.53	20999.06
K00955	2399.47	4667.25	2053.76	638	6664.57	6062.16	4457.67	4960.83	221	1425	3123.6	376	2758.84	2696.84	1679.17	3033.58	4058.08	3096.51	10381.01	7367.5	8108.66	2331	2276.5	3722.89	7939.17	4838.34	5097.17	4456.5	234.7	18898.4	14244.67	3174.5	8632	10199.83	6650.34	982.5	2458.75	3036.17	747	3134.97	6865.14	3172.6	2542.94	3243.34	535	4720.54	4428	1265	7230.78
K00956	7284.69	37094.86	10353.78	3462.84	53482.61	18741.49	5920.32	18964.39	5686.42	10643.29	20956.46	11984.71	6707.08	17901.34	13772.32	11342.84	12409.06	7622.71	29603.43	39228.75	28681.66	22080.15	10035.27	29729.25	39629.81	31206.25	33338.17	39811.87	204.18	6947.51	29375.44	26704.48	12763.97	14777.99	13272.42	10753.76	9880.77	22548.24	5520.63	27661.64	48826.87	68163.71	9846.8	24182.67	3811.07	6145.83	27937.07	4753.05	43986.6
K00957	7683.16	35326.11	10641.71	5019.02	46839.85	24777.42	10475.91	22515.59	7493.58	9710.29	19098.89	11972.38	7219.59	16003.34	13779.98	14959.13	17596.98	9603.04	41537.1	43754.92	32443.15	21768.98	10004.77	30966.14	44875.32	33060.76	34936.17	41350.87	856.22	24963.7	41571.01	23974.48	18294.64	23438.99	20534.24	11831.24	10241.53	20123.24	7515.3	26362.94	45881.1	64071.81	11610.07	21300.68	3277.9	11846.54	22681.91	5400.89	32321.88
K00958	3570.6	1869.25	2374.25	1820	1633.92	3029.48	5702.62	3195.04	5594.5	243.3	925.83	626.2	792.37	1428.94	534.4	1509.4	1876	1418.28	5142.83	2487.39	1760.02	1835.38	950.4	985.15	4503.5	3049.4	4493.75	2095.5	4762.5	3235.93	8055.78	1816.5	3415	2545.5	4607	2075.4	3108.2	4437.28	2272.15	368.6	1451.5	861.9	14506.1	1627.65	255.44	9662.27	193.83	426.36	856.2
K00960	323	128.67	72.88	4	73	287.56	326	96.67	4	20.11	85.89	109	101	55	37	230	307	45	42.56	76	112	197.78	181	121.33	101	123.44	169	12	0	27	159.11	287.89	62.33	12.66	0	102	0	445.67	0	36	191.67	36.99	119.22	38	17.14	75	12	14.29	103.22
K00962	23425.6	38749.56	22570.4	21634.07	41306.64	34143.07	33554.47	31672.61	27093.77	27987.26	27081.61	23785.85	15688.36	29018.4	39704.02	51021.44	42255.36	22536.21	79328.06	60320.05	49508.75	21581.46	22654.36	37706.59	61017.55	41047.67	46385.62	46759.49	22952.45	38322.87	68661.21	25378.77	47645.67	62082.16	57094.41	29453.29	28509.75	30339.46	40253.36	23789.25	44718.95	56089.2	29981.05	25279.05	34420.3	29276.32	16864.42	11327.03	21007.56
K00963	23560.25	54745.06	24758.78	8885.85	44269.03	30813.85	19639.65	33681.58	11109.7	28268.79	31208.15	34155.47	16899.15	30406.89	49358.38	52105.19	41399.85	24235.39	60423.43	55256.78	46546.66	29501.31	27055.11	52528.17	60703.87	44766.02	51409.45	55046.12	31647.53	28105.27	49202.46	29236.45	35658.34	63689.54	30764.12	21241.76	20586.27	32340.56	23877.36	33321.14	58504.84	84774.71	33306.13	31726.2	36516.26	24184.25	19034.93	14467.32	22907.59
K00965	15673.24	36901.63	17065.25	10578.53	43532.39	17725.84	7091.73	8962.81	7064.77	24581.29	24260.45	20476.86	15160.58	24710.91	38821.21	31794.2	20717.48	15373.95	16677.9	16602.44	24751.32	11371.1	21873.29	24288.26	28301.57	22122.48	25281.78	28431.37	21223.25	4569.73	21000.23	20972.53	23686.92	40233.6	20279.49	15039.99	11421.87	24023.55	16562.37	16347.78	35577.63	42307.41	9163.67	30277.59	34397.25	5057.41	14302.81	11410.53	27668.09
K00966	593.96	587.67	886.95	431.51	1805.83	431.34	1297.33	512.25	2246.16	439.67	1166.29	306.38	433.34	719.67	318.49	1492.06	2788.09	686.32	6298.74	4651.91	4259.99	1473.54	1227.33	2778.32	6417.25	3329.02	3406.33	3622.04	430.34	1270.83	6072.25	1085.54	2557.15	2882.5	4050.65	1183.81	836.76	2078.62	1618.13	1252.5	1565.64	3141.52	672.14	4333.76	96.57	1774.67	226.74	1242.98	602.17
K00967	0	0	0	0	0	0	0	0	0	0	0	0	0	0	0	0	0	7	0	0	0	11	0	0	0	0	0	0	0	0	0	0	0	0	0	0	0	0	0	0	0	0	0	0	0	0	0	0	0
K00968	11	43.5	14	98	30	156.5	92.33	88	94	32	13.67	0	15	12	3	94	89.83	38.5	838	272	43	56	0	19	48	46.5	80	23	5.5	238.5	34	0	1034	20.5	245.5	272	351.5	19.5	207	17	2	15	40	0	2.5	96	6	28	0
K00969	27267.35	38360.97	22368.15	22892.07	40337.46	32660.07	33474.8	29439.34	26964.19	27166.09	26163.78	30465.85	15687.69	28694.9	39624.69	48705.75	37982.54	22457.18	76022.39	57151.05	48680.08	21400.13	22688.19	37459.26	58951.03	40846	46208.96	46587.83	22889.45	38532.2	66255.26	25168.43	47971.33	62338.16	57643.41	30281.79	28839.75	30334.29	40839.86	21398.44	42917.95	56243.04	29862.22	25108.55	34440.8	26795.81	16837.42	11273.36	21066.56
K00970	10883.83	30542.61	14451.53	9291.68	38456.05	27638.84	22714.09	22932.22	11043.74	10399.29	16430.22	12335.88	5152.09	15769.17	12302.73	22272.97	21710.06	10295.96	54207.49	44282.86	32094.29	19670.86	9220.77	34366.51	51480.12	35821.28	39460.92	41634.95	5540.05	31226.87	54961.73	21188.48	26836.91	29152.99	38679.86	17779.15	17076.75	19482.06	13659.55	22412.71	36752.78	54765.38	24608.55	21604.26	2981.65	21387.56	16634.91	4512.06	19613.84
K00971	11994.52	7862.73	7348.36	9957.46	29292.56	21769.02	19072.38	14082.96	15533.61	13616.1	15622.33	2069.37	10088.36	15434.21	3782.82	14490.52	15294.93	9582.64	34333.91	32916.83	24927.98	11803.18	18953.33	13329.2	32253.72	22730.96	23000.15	23244.15	15317.04	15390	42486.78	12606.53	17241.49	12477.85	34076.54	15046.16	17914.79	17753.54	17150.55	7765.47	16396.36	27195.28	8469.61	6437.93	58466.75	7702.37	8936.2	4802.15	8671.01
K00972	51	81	40	346	104	254	537	231	139	62	33	0	67	11	0	106	165	84	1858.01	1033.17	1800	101	48	1737	974	512	618.67	241	22	913	1259	455	193	155.33	1722.67	755	680	234	457	10	172	81	46	55	21	183	14	40	65
K00973	21201.04	42531.1	21372.29	19204.57	48487.85	15616.87	30362.24	31503.92	27008.95	28515.78	29505.27	23526.38	15132.16	30882.34	38827.88	42430.28	33982.87	20555.76	75629.19	61568.46	53155.31	15692.85	18039.98	34552.38	66938.76	44382.48	49167.06	52277.53	6455.16	38538.36	83446.68	25899.81	49964.95	61733.27	66225.35	29118.84	27247.68	31268.4	36012.09	21411.57	46012.36	52460.51	17633.63	28341.24	7060.5	14238.69	18478.44	9647.94	31662.67
K00974	21154.33	37044.31	25204.45	17651.54	38809.47	12802.3	17924.38	23496.04	23473.1	36051.76	26017.5	24861.75	17281.23	29018.21	59969.89	54584.02	38439.01	27271.14	49153.64	37121.55	31593.56	18357.9	22149.82	31233.21	47624.71	34217.7	38917.55	38124.06	27218.45	14878.77	42804.95	23792.46	45674.93	71966.73	36729.33	22721.15	25320.58	30565.93	32401.72	21025.85	41834.93	55837.47	31928.37	29038.82	36027.14	25522.5	16627.08	12819.69	20289.84
K00975	28917.2	48014.14	24470.9	26382.02	65752.34	10105.73	23016.92	12415.86	23303.54	40731.57	33884.13	33829.19	25457.62	35929.59	63342.98	58196.55	36093.49	28202.05	45004.51	30255.37	33541.74	20166.71	33890.29	32819.48	46671.24	35625.71	39690.3	42325.12	34158.15	13025.05	38364.05	28977.58	55271.62	81002.18	44055.79	29529.36	28125.84	39466.94	54059.05	22510.41	50713.59	64431.16	14813.89	30481.92	65594.03	20255.85	19572.16	18071.13	29380.09
K00976	0	0	0	0	0	0	0	0	0	0	0	0	0	0	0	0	0	0	0	0	0	0	0	0	0	0	0	0	0	0	0	0	0	0	0	0	0	0	0	0	0	0	0	0	0	0	0	0	0
K00978	948.72	1183.5	204.5	5101	379.49	2491.1	2260.67	1742.7	4031	94.5	365	112	433	366	154.5	1946.9	2136	536.17	9830.62	5046.83	1585	336.3	481.5	720.9	5763.2	2639.37	4554.17	2674	4913	3698	6960.3	924.17	5234.9	4586.33	6355.84	3123	4178	1870.5	3601.5	377.6	1009.83	506.5	131	140	99.5	811.77	31	183	369.67
K00979	12388.1	33793.11	20835.57	11165.84	38895.9	15599.76	26169.16	30595.22	18277.25	22892.79	19889.71	14580.45	7565.63	22193.31	35470.76	37701.26	32650.05	18429.69	62545.12	52845.91	38882.42	18419.3	11027.98	33324.66	48845.7	33489.35	39415.35	40489.94	10426.25	36262.49	53809.29	21885.17	32664.67	44727.4	39413.49	22511.25	21714.6	27028.91	19833.91	22549.94	37179.34	55363.97	28277.43	21204.87	4693.57	21351.35	16662.41	5091.39	20186.98
K00980	5033.69	3602.5	6560.65	2039.82	845.37	17253.33	1258.33	2293.5	1277.67	12358.5	3311.81	8792.57	2679.46	5714.25	22275.61	13713.54	8286.65	8206.99	1360.73	2151.03	1337.02	2092.3	2076.04	925.97	1867.58	1206.18	1248.43	688.32	108.58	842.36	2212.37	1526.69	10200.68	20740.9	1560.77	2379.93	1470.07	4674.93	2193.86	1324.83	1306.56	2463.87	3495.5	3003.11	1872.25	1046.5	162	1828.25	703.82
K00981	23827.89	39370.35	23498.71	21945.4	64522.77	35247.73	33965.78	32102.4	27175.77	28643.93	28523.07	23991.56	16031.86	29701.74	40066.02	51942.69	43728.36	22857.68	82638.29	66475.12	53398.38	22162	23585.61	39085.71	66463.16	44415.85	50111.62	50810.03	23001.95	38673.04	72819.1	27368.64	51974.98	67956.82	58379.61	29900.62	29758.5	34265.08	40279.82	24978.75	47910.1	61517.33	30592.14	29533.97	34573.71	29981.74	17886.32	12370.67	22191.34
K00982	9144.49	34763.61	11668.45	2903.25	45486.38	24716.75	10662.49	19679.72	636.08	8698.79	17761.81	12102.21	5948.58	14383.84	12493.07	14737.24	15924.39	8707.27	33301.83	33506.61	24357.13	20860.4	9696.27	29396.11	37692.95	28649.54	31561.09	34542.45	458.21	21207.38	33295.9	23484.48	15362.74	21475.15	11308.21	7839.92	7205.74	19561.39	1641.38	25132.61	40690.62	58657.05	21980.39	22952.42	3397.82	18506.37	22245.57	4753.05	31710.17
K00983	1925.44	8417.39	2861.12	4952.34	4096.35	17393.9	3638.23	9891.25	4203.84	1092.12	3190.96	836.54	930.41	2423.67	2630.16	2694.32	2735.66	3354.59	9076.52	11557.75	4723.16	8047.48	3072.84	5501.95	11267.76	9684.11	9152.84	8700.71	5027.75	6279	11194.44	8498.3	6953.9	7007.66	8657.34	3554.26	5092.74	7010.64	3644.63	6276.66	6757.64	16794.62	3978.64	6254.42	852.24	1850.16	7934.57	1489.55	7362.67
K00984	601	167	109.45	1750.27	83	382.85	757.67	230.64	1911	277.64	198.55	36.67	148.91	238.55	90	1747	1365.73	158	1022	372	526	257.91	167.43	342.45	94.45	123.91	129.27	134	72	332.18	364	305	276.89	617.67	606	837	152	253.18	497.55	221.09	228.64	123.82	182.36	128.64	67	1466.18	50	278.82	80
K00986	1926.75	13217	4718.91	3443.5	3761.58	244	2838	3267.34	509.5	3412	6669.6	10426	510.17	5303.67	7079	4165.16	1470.5	1772.27	3248.72	828.16	1734.17	12137.5	1809	19465.33	18448	17156.17	16237.5	22432.5	45.2	1794.7	5219.33	9770.5	2804	4369.88	3568.5	4820	2247.75	3669.5	2399	12645.8	32405.07	42834.33	2406.5	7373.42	1092	1002.2	8969.5	550	7645
K00988	1536	13700.5	4134.66	477	3119.17	20	666.5	5532.84	58	3139	6172	10092.5	445.17	5077.67	7200	5442.33	3254.75	1337.67	2107.75	2423	1843.5	4057	1360.5	13284	7276.5	7205.67	9494	12587	56.5	84.7	378.91	3694	1037	4864	583.5	2985.5	802	2699.17	723	7449	12209.07	20636.33	1796	6343.67	572.5	529.5	168.5	385	1248
K00989	13228.95	33625.41	17735.08	7087.02	38794.11	28648.99	17631.37	21425.1	6778.68	22579.33	22138.96	16337.35	10611.71	20482.48	34130.39	33237.41	28330.41	18460.01	54176.91	43591.76	31359.79	20413.27	18059.46	32420.73	47315.13	32686.46	35351.08	37507.14	5933.18	26479.24	45727.05	22436.34	28310.44	47185.45	27911.69	15282.26	12041.52	24735.89	14712.61	22634.03	41274.86	54630.97	26803.99	24065.66	33088.59	25534.32	16696.24	7081.17	20419.99
K00990	9251.16	35027.86	12413.37	4572.5	45973.3	10339.25	11824.91	20975.22	2527.08	8914.29	18257.39	12191.71	6281.58	15227.34	12830.07	15579.24	16775.14	9148.1	34389.4	35424.77	26375.46	19680.53	10158.77	30007.26	38622.7	29510.36	32237.75	35171.7	419.71	23408.88	35020.4	23806.98	15937.74	22494.32	14034.54	9201.42	8116.49	20147.14	4278.88	24712.21	41400.2	58766.88	23702.14	26327.42	3407.57	18650.47	22225.57	5481.05	31797.67
K00991	17422.13	38061.73	21613.15	22671.82	43518.93	10811.14	23626.56	20978.64	20956.44	28209.26	26785.53	16384.35	15401.69	28913.68	38078.52	41380.29	31310.69	20494.71	54083.24	39373.38	31941.31	19700.82	21316.86	33185.33	48473.63	33165.85	38804.12	40207.57	17960.28	16891.34	41732.85	24864.27	37549.84	50440.49	40877.36	26566.79	23516.64	25833.75	37355.19	22373.65	43421.86	57048.87	26780.97	25524.38	34490.05	26909.22	19368.92	11213.03	25979.79
K00992	5128.38	8297.14	4472.66	877	4901.41	9322.91	8954	12679.97	511.58	1730.78	3653.49	1424.5	2360.17	2497.17	2535	9676.09	12937.15	6018.01	31748.86	27154.57	10841.17	10268.53	3025.17	9066.02	19881.77	13083.61	11935.91	11834.66	303.7	20374.37	26784.3	10722.78	10027	13879.67	7861	2134.75	2792.75	5207.34	847.25	9038.95	14997.57	16765.1	19465.16	4111.75	1085	16474.04	9853.5	1088	7300
K00995	22468.37	40234.85	20147.93	18834.27	44742.58	33909.83	23353.66	24574.15	21445.19	25619.96	26626.73	23613.05	17067.06	26481.41	40440.79	46346.39	38918.59	22367.34	64841.92	50381.48	46160.34	22349.77	23824.68	39828.18	64688.36	42489.91	47160.86	46818.03	27525.27	31206.08	65705.27	26825.21	45069.3	65030.87	50461.63	23058.26	23659.86	31765.67	32760.36	26019.52	46857.26	57989.1	29389.14	29330.86	35380.59	29005.25	19786.85	13874.57	26982.65
K00996	0	59.25	0	0	32	8.67	16.67	14	13.67	0	12	3.67	0	0	0	67	115	14	2614.83	1861	1154	26	0	1131	296	119	41.17	72	15.76	4	216	0	82	192	231.33	8.83	10.83	52	0	0	0.67	5	3.33	0	4.5	7	0	10	13
K00997	17460.52	33902.84	16443.99	7321.48	36724.04	26237.48	14776.21	19077.47	13581.85	22757.84	21534.76	22870.35	12904.86	22040.4	36398.77	35813.92	28058.7	18493.51	49007.06	40222.83	34710.88	15231.37	20799.03	32053.93	45864.12	31459.14	35793.04	35615.16	15687.08	25767.9	48669.88	19967.59	32097.67	52175.49	33161.19	15693.53	16246.75	24512.86	14490.11	17443.47	29546.29	44775.21	14374.06	21543.97	33835.47	9415.03	10699.42	10486.03	15930.96
K00998	3509.11	26761.02	7362.04	1709	37579.55	79.4	1607.82	7556.25	112	6402.62	12950.04	10919.21	2808.66	10715.67	9939.99	4875.57	2171.99	3011.84	1262.9	11674.86	11289.96	13770.48	6186.27	21665.17	18638.93	18152.45	19268.01	25022.54	75.43	631.84	2973.71	16910.3	4010.82	6646.32	1627.87	6381.92	4444.99	13663.47	851.63	16420.16	29841.14	48680.56	3896.48	18516.67	2228.74	1278.16	14354.57	3125.3	22097.67
K00999	0	181	0	0	53	58	0	0	0	2	5	0	31	3	0	3	3	6	0	0	0	107	0	0	17	0	10	12	3	0	28	0	0	21	0	0	0	0	39	7	0	0	0	0	0	7	2	10	0
K01000	24939.6	43411.56	23612.4	22373.07	49978.81	34311.07	33898.97	32334.28	27134.77	29585.26	30467.61	23996.85	17320.36	32460.4	40848.02	51208.94	42514.36	23059.1	79462.05	61925.38	53137.25	23259.46	24462.36	39764.59	62676.55	42912.67	48740.95	48687.49	22952.45	38541.87	69351.54	29128.77	49323.5	62790.33	57658.74	30217.29	29647.25	34197.46	40335.36	26603.25	50099.95	60668.2	30373.05	27971.05	35139.3	29435.32	22564.42	12093.03	33453.56
K01001	0	0	0	0	0	0	0	0	0	0	0	0	0	0	0	0	0	0	0	0	0	0	0	0	4	0	0	0	0	0	0	0	0	0	22	0	0	0	0	0	0	0	0	0	0	0	0	0	0
K01002	529	335	353	378	740	380.67	687.92	1471	202.5	117.75	232	187.17	88	144	428	1642	537	1573.5	754.48	79.73	64.63	3015.5	287.93	2241.3	3880	3779	2577.5	3484	56.43	829.5	1605.1	2828.5	1163	1119	545.2	518	320.5	513.5	2215.5	1863	6302.5	8381.5	3448.5	596	315.5	993.5	4215	148.5	2589
K01003	71	0	66.5	6.5	143.75	1576	51.75	419.5	59	163	307.6	13	45	20	0	471	328	48	329.5	232	267	1129.5	39	778	1466.5	797	1102.5	1267	9.2	103.5	795.5	22	257.5	273	146	11	7.75	73	13	1174.8	423	2769	8.5	100.5	16.5	1987.2	52	19	23
K01004	1143.3	1133.5	481	23.5	862.58	6242.26	5188.83	3232.2	123.5	230	645.6	545	387	623	412	3391.9	4201.5	854.67	5735.5	3180.5	1908.5	808	1268.5	958.28	2511.67	1655	1586.5	1023.5	39.2	16906	8014.9	1148	5059.5	6491.5	3341	476	30.75	2080	109	761.8	2372	203.5	1899.5	542.5	120.5	2772.2	216.5	342	694
K01006	11868.91	9666.95	12468.81	17754.13	4058.19	10927.82	25003.23	9368.58	20343.35	20643.33	11974.67	5450.64	11858.2	18171.9	27547.45	36503.68	26721.57	14259.28	42045.83	18063.32	20790.7	2741.36	16145.09	9091.1	24647.91	14316.24	16591.93	13040.12	17842.41	29218.18	38842.25	6221.29	36418.04	47101.67	45151.71	21210.21	17869.06	12343.93	35900.26	2467.79	11863.61	1949.06	8039.4	8645.49	31828.09	11819.34	439.35	8424.2	2084.85
K01007	11861.16	45204.07	14277.16	9775.59	64301.84	40457.17	12489.01	25514.14	22872.25	11103.12	21653.85	21737.5	5947.75	17849	18859.74	17092.74	14337.22	9753.93	33779.49	35101.44	27833.8	22783.49	8704.44	42125.44	44813.2	34977.26	45960.92	47359.08	19373.54	14105.37	29837.81	25075.77	20563.76	22181.21	19449.54	15166.25	22068.41	27336.61	12119.09	29555.37	43520.3	77303.36	22511.57	23438.17	3660.08	18878.14	17853.17	3823.08	25754.34
K01008	10353.38	25862.97	14312.84	9264.32	8752.59	11295.05	12909.21	14124.69	11273.02	21329.26	17648.85	13980.64	11830.8	18573.18	34115.41	27819.92	17760.53	15835.51	34348.44	18258.63	12438.38	6459.97	17318.7	17586.28	31325.43	20930.24	24292.81	25079.44	14799.91	24616.73	35080.74	13939.47	28801.37	47147.37	31990.54	15731.11	11029.6	15416.58	15830.26	10122.07	24610.01	24344.87	12228.41	18461.35	32627.63	12898.57	3205.25	8347.5	4186.07
K01011	12838.91	53275.58	21665.4	3130.48	41371.4	44005.68	12997.91	30114.1	3052.1	23510.53	25280.68	24690.29	11309.77	24334.38	48526.13	37736.23	31901.88	20841.22	39295.07	40993.18	31896.66	25689.97	17880.9	41828.06	57480.05	43099.96	46062.53	53551.78	14746.54	22493.41	55687.15	25793.23	34538.05	64633.66	25039.94	13667.41	9511.6	24131.78	6732.76	31993.33	53663.58	75651.59	20620.31	31493.9	7512.15	15485.69	15591.07	12624.56	21190.14
K01012	21271.74	40466.26	30738.05	25016.32	40657.79	30231.43	30152.27	30397.97	29350.96	41773.45	31031.71	18923.39	21885.02	37890.56	64764	57983.96	43404.6	31062.29	68296.39	51888.02	40659.55	21292.86	27679.16	32783.3	52257.92	35814.86	45116.71	42209.93	37333.35	40111.78	53477.01	25698.42	55160.58	81147.06	53935.57	34869.11	36532.25	33231.37	54583.01	23757.22	44845.72	56783.87	32486.35	30913.84	37766.31	26556.99	16749.77	17737.65	20861.95
K01014	34	0	0	0	0	13	59	19	7	0	0	0	0	0	0	45	35	43	261	80	0	10	3	0	51	5	10	22	0	12	105	37	6	0	10	0	11	41	5	0	8	0	0	0	0	0	0	0	16
K01016	0	0	0	0	0	0	0	0	0	0	0	0	0	0	0	0	0	0	0	0	0	0	0	0	0	5	0	0	0	0	0	0	0	0	0	0	0	0	0	0	0	0	0	0	0	0	0	0	0
K01021	0	0	0	0	0	0.33	0	0	0	0	0	0	0	0	0	0	0	0	0	0	0	0	0	0	0	0	0	0	0	0	0	0	0	0	0	0	0	0	0	0	0	0	0	0	0	0	0	0	0
K01023	27	56	2	16	52	10	40	20	0	48	43	15	60	25	35	97	50	44	0	0	8	19	192	0	67	45	12	14	0	76	6	440	18	16	0	371	0	148	8	11	70	51	0	0	96	30	0	0	28
K01025	0	0	0	0	0	0	0	0	0	0	0	0	0	0	0	0	0	0	0	0	0	0	0	0	0	5	0	0	0	0	0	0	0	0	0	0	0	0	0	0	0	0	0	0	0	0	0	0	0
K01026	1188.72	4046.24	7024.27	2959.69	22663.83	1777.67	3699.08	1073.7	2306.1	12602.7	3226.05	2063.65	3339.58	5971.74	22494.47	16462.89	8860.65	8359.11	11472.97	7957.07	4767.83	1358.82	2386.86	2023.25	5263.85	3537.5	3996.18	5125.59	394.65	2001.43	4069.12	2258.66	11969.5	24342.62	7576.02	5294.4	3086.81	7632.47	7509.82	1705.29	5989.02	8295.19	3403.87	4162.59	2060.12	4914.42	1171.33	2770.6	1657.4
K01027	49.42	142	0	0	85.33	188.08	47.34	93.5	20	23	88.83	0	30.67	22.5	21.5	175.5	142	21	197.5	185	133	128.33	10	49	42	38.67	35	44	2	197	60.33	103	14	31	24.67	7	0	47.67	0	141.5	72	14	7	4	0	159.34	6	13.67	26.67
K01028	4425.42	7914.06	4363.96	513.42	5732.63	26588.72	9576.67	15190.19	4455.25	1939.39	4969.88	1395.67	1452.92	2842.11	3031.66	6791	11167.66	5106.08	21937.58	26188.2	12374.59	16366.14	2817	10195.66	25653.6	17912.3	16039.58	17323.08	234.78	22231.3	30066.29	12355.17	7939.58	10878.16	9938.67	3497.58	2512.7	7812.3	1989.92	13047.27	20593.58	29265.76	20677.13	4644.75	1242.08	17018.88	9733.33	1391.42	8148.82
K01029	4789.42	8012.06	4628.96	851.42	6362.63	27551.22	10314.67	16210.99	4832.25	2022.39	5206.88	1563.67	1619.92	2872.11	3142.66	7087	11379.66	5672.58	24217.02	26966.2	12690.19	20442.64	3229	13414.66	30953.6	22961.3	19105.08	22336.51	240.78	23308.1	33969.29	15549.17	8656.58	11134.45	11799.57	4901.58	3033.2	8167.9	2889.42	15630.77	31558.58	40641.76	21133.13	5220.75	1515.08	18830.88	14247.33	1584.42	11211.82
K01031	523.46	1152.18	562	133	882.1	18822.86	1502.42	3978.78	412.91	1496.84	1673	83.67	159	657.5	228.66	3364.78	7225.64	326.26	6812.34	4531	1123.34	2069.25	169.34	676.66	7137.18	2065.34	2326.07	1626.32	131	372.34	8496.6	655.18	4615.84	6398.5	1500.5	46	261	625.5	53.75	6123.62	3777.5	107.32	390.16	545.25	161.5	6820.93	50	304	65
K01032	523.46	1157.18	562	133	892.1	18822.86	1476.42	3999.78	412.91	1501.84	1670.5	94.67	163	657.5	228.66	3387.78	7273.64	330.26	6789.34	4430	1158.34	2085.25	169.34	699.66	7152.18	2088.34	2353.07	1632.32	131	375.34	8674.6	663.18	4620.34	6398.5	1518.5	46	261	625.5	53.75	6185.62	3781.5	107.32	390.16	553.25	161.5	6865.93	50	304	65
K01034	2225.18	4261.9	8250.53	3869.28	965.6	2292.34	3977.76	1489.57	4982.59	14838.68	4013.54	2210.57	5207.53	8426.2	23284.82	15631.47	8636.6	9131.74	5759	3160.4	2568.59	559.03	6646.86	192.27	1190.56	1210.94	1497.47	556.25	968.6	2371.26	1058.88	1352.29	11694.51	23115.74	7269.54	6215.63	4458.59	5885.65	9973.94	465.29	2710.24	749.33	4252.07	11068.67	2432.71	6218.82	155.68	6076.11	814.68
K01035	2191.18	4179.9	8244.53	4092.28	924.6	2992.34	4036.76	1676.97	5162.59	14841.68	4028.54	2184.57	5191.53	8440.2	23284.82	15706.47	8614.6	9147.74	6803.9	1958.4	1775.39	529.03	6579.86	187.27	1200.56	1199.94	1492.47	571.25	968.6	2941.66	1067.88	1335.29	11688.51	23141.74	8816.74	7373.63	4229.59	4978.45	10567.94	469.29	2684.24	752.33	4252.07	11049.67	2432.71	6767.82	162.68	6070.11	773.68
K01039	878	932	591.16	142.5	870.08	1867.33	764.08	1344.5	95	188	464.27	242	205.67	137.67	392	1248.33	831.83	1687.67	2455.5	1135.5	669.33	1528.5	563.25	970.78	8282	5607.17	4477	4942.5	28.7	1031.7	9706	1050.5	3990.5	5190.5	7284.5	316	670.25	647.5	650.5	1386.8	2196.07	3385.33	3737.5	527.17	166	2841.2	1520	265	1002
K01040	847	861	585.16	142.5	835.08	1811.33	680.08	1342.5	95	188	464.27	162	188.67	137.67	386	1230.33	753.83	1629.67	2298.5	1097.5	635.33	1389.5	357.25	970.78	6979	5014.17	3947	4169.5	28.7	1017.7	8540	970.5	3295.5	4181.5	6413.5	299	670.25	606.5	650.5	1379.8	1133.07	3385.33	3714.5	479.17	164	2825.2	1516	211	950
K01042	5782.38	30436.97	14992.58	4893.82	5354.39	4635.95	3865.46	9724.66	7872.85	20829.76	15691.35	22453.31	5935.46	17492.84	39016.74	25024.52	13121.45	11664.67	10754.48	4388.55	7620.38	9088.97	9531.13	28337.28	27451.73	21460.57	26526.31	31332.94	9785.01	3702.03	18011.69	7364.42	22150.97	43165.37	18872.21	11059.53	6677.55	9465.41	8272.26	15745.4	25293.94	41792.27	6948.14	16803.51	4056.63	5971.57	465.75	5731.5	2697.96
K01045	0	0	1	0	0	0	3	2.5	0	0	0	0	0	0	0	0	0	0	0	0	0	7.5	0	0	0	0	0	4	0	8.5	12	0	0	1	0	0	0	0	0	1.5	0	5	0	0	0	7	0	0	0
K01046	5418.76	10112.57	4371.18	550.23	26324.54	5881.28	2423.18	6638.62	699.34	5149.69	10108.65	797.74	3838.94	5709.15	1815.43	4848.08	10186.25	2643.42	4161.74	6125.16	7903.04	6402.5	7479.17	5268.52	12217.37	7568.12	6768.09	8396.57	5200.65	1237.03	9055.36	11465.15	3391.75	2704.38	1526.58	2288.64	3154.14	11256.63	592.93	10933.31	18357.66	16215.82	14409.24	5219.95	29531.45	18369.03	6291.5	2381.75	6420.53
K01048	8276.91	40261.57	11496.68	1750.25	36901.98	5709.16	8168.15	18870.96	347.6	10532.22	22553.84	21766.91	5577.21	17703.81	17432.14	11209.87	7226.79	7002.99	12291.64	20071.45	14748.91	18803.48	13296.77	35558.95	29821.48	27812.16	31321.3	38714.34	4908.98	18906.67	17500.66	22093.47	9053.83	18487.2	6200.27	9803.12	5213.21	19236.7	1789.63	24499.16	43243.85	69962.5	7685.24	21400.92	31103.63	3917.76	13946.9	3324.94	19134.08
K01049	0	0	0	0	0	0	0	0	0	0	0	0	0	0	0	0	0	0	0	0	0	0	0	0	0	0	0	0	0	0	0	0	0	0	0	0	0	0	0	0	0	0	0	0	0	0	0	0	0
K01051	43.75	1078	16.5	0	110	588.67	152.67	661.5	130	204	278.5	19.67	22	115	23	249	212.5	117.8	837.74	397.9	197.3	173.5	13.43	109.8	568.33	346	249.5	240	2	95.5	1583.1	28	447.5	725.5	236.7	29	108	61	122	396.67	73.5	17	0	11.33	5	194	5	0	2
K01053	1832.64	2447.5	1135.33	26.67	1995.66	5585.18	4295.92	4373.2	218	455	1345.83	896	1267.17	1156.5	1137.5	2626.98	4901.59	1507	7426.69	4200.34	4040.17	1670	2094.5	2059.5	9383.99	5157	5297.01	3856.17	86.26	1262.83	15550.73	1442.5	6950	9852.33	4072.01	574.83	492	3103.67	201.67	1538.67	6208.16	494	2212.33	1619.66	141.5	2769.67	472.5	737.67	1192.67
K01055	1650.66	2604.93	874.5	89.5	1918.01	27318.87	8256.91	7945.23	487.66	1408.84	2205.54	766.67	630	1199.5	664.66	4643.68	7614.3	1384.76	7291.01	3717.5	1516.67	4150.25	1689.34	1486.44	11672.35	4969.84	5419.57	4628.32	187.9	17412.84	20075.5	1750.18	7110.34	9173.5	5408.5	558	333.75	2792	195.75	7668.72	5990.5	3111.32	2117.16	924.5	295	8988.08	309	713	896.5
K01056	23437.6	38661.56	22573.65	21634.07	41321.47	34143.07	33556.14	31674.28	27093.77	27987.26	27083.61	23785.85	15688.86	29018.4	39707.85	51026.77	42260.03	22549.1	79334.06	60373.05	49508.75	21583.13	22695.19	37706.59	61045.05	41050.67	46394.62	46836.49	22958.45	38323.54	68776.21	25413.94	47646	62085.49	57177.41	29460.29	28522.25	30362.46	40253.36	23787.75	44732.28	56089.2	30013.05	25279.8	34503.13	29285.82	16865.92	11327.03	21009.39
K01057	8038.94	29757.77	10476.58	4008.74	36905.25	24571.83	12350.83	17425.95	5902.34	9435.12	14565.86	12191.61	4400.79	14599.81	11786.35	12133.01	10807.06	8727.2	26317.27	24210.23	21127.83	17170.59	8197.46	27441.6	33199.26	25810.36	28489.94	32190.86	5011.95	25477.37	28896.27	19523.33	17340.83	19003.39	18706.08	11683.61	10107.14	17466.46	5696.32	18634.4	33958.2	50981.32	9982.03	16720.86	2665.82	7391.55	16432.07	3220.72	19718.38
K01058	7532.2	42717.94	13269.87	2358.09	16902.55	2562.32	4209.98	20382.52	512.92	10163.78	19411.19	21229.55	4201.42	16873.17	18192.5	12070.02	8453.32	8081.42	6689.49	11108.1	9721.8	20563.57	6662.1	35902.25	32535.76	28003.79	32581.41	38500.37	193.68	4541.2	13804.74	20562.98	6360.23	14037.84	4999.87	10138.84	5077.83	11480.8	2502.71	27859.98	42705.72	71082.05	22669.13	19446.5	3176.08	14309.42	17618.23	2199.06	23033
K01060	459	481.3	22.2	293	33.1	351	494.5	153	1646.1	78.6	45.3	1.7	84.3	69.7	86.9	537.4	270.8	100.6	740.5	738	31.9	82	47.5	12	396.13	102.56	189.96	112.12	97.13	858	435.72	198.5	193.15	143.43	1226.9	612.7	513.7	295.2	626	62	219.63	4	36.4	53	96.5	134.6	6	93.6	0.8
K01061	2422.18	11162.6	2349.08	370.42	5769.94	19588.53	4401.93	9329.73	690.58	1953.39	4270.45	1029.34	1459.25	2385.5	2626.08	9326.27	13967.49	4730	35785.82	31016.72	10981.76	16290.73	3500.1	13787.43	40844.41	24843.48	23641.5	25917.58	289.51	19689.5	43875.5	12552	14077.75	18249	16869.92	2157.58	2438.25	5526.09	611.67	14423.81	21594.75	33714.48	5848.91	3807.08	1115.25	7783.19	10369.5	1330.75	10055.35
K01066	1560.17	3650.92	1278.75	299.5	2211.65	4878.64	4001.84	4964.93	352.75	1189.61	1636.26	339.67	1048.5	1268.44	846.33	5468.83	8502	1802.33	20772.4	13199.54	6414.85	2213.7	2065.26	3497.69	11970	5797.11	6135.25	5271	337.9	1476	16368.71	2242.06	8450.22	11781	5436.37	1047	620.75	1856.78	600.75	2276.1	4994.5	791.11	1821	4201.5	350.83	7447.07	398.83	1673	995.5
K01067	21	201	5	2	112	593	212	1176	253	265	649.5	0	24.5	194	4	150	592	41	735	701.5	97	173	0	61.5	1114.5	553.5	685.5	453.5	2	4.5	1782.5	32.5	57.5	41	983	16	98	50	1161	266.5	30	19	0	2	4	151	0	0	2
K01069	9021.69	32844.74	17206.55	2362.09	38713.88	25978.51	12094.74	21658.69	1104.75	19094.93	17298.83	14133.28	7033.87	16670.2	34045.6	30166.87	26490.27	17378.92	38663.9	36960.75	22676.63	24399.02	9924.98	31218.73	41248.73	32139.88	32680.87	36990.52	686.04	22382.25	35611.66	22767.67	26762.06	47534.06	11801.61	8516.35	6974.06	21661.14	2783.04	25451.03	42393.23	64426.24	26822.88	20910.92	4805.63	22820.72	21337.07	5744.83	24028.16
K01070	7435.99	27208.61	10996.2	2275.25	36762.72	13106.85	11801.82	21339.75	630.08	7368.29	14648.14	11856.21	4209.08	11376.84	11321.74	13452.65	15265.39	8299.6	18452.72	22400.34	16128.76	17471.23	7258.37	25284.08	31154.45	24627.87	26569.25	29840.95	241.88	21541.21	29319.56	19936.31	11072.24	17327.99	7460.07	6991.92	5985.91	15985.89	1419.38	22145.11	35759.62	54053.05	22901.27	20378.67	2632.49	18916.53	17451.07	3751.05	19646.67
K01071	3992.5	27	0	7.67	42	20	146.67	26.17	0	0	2	6696	1.33	1.67	11	5159.17	4248.5	30.89	3161.83	2492	5599.5	13	40	2504	336	35.7	13	0	0	23	104.33	21	0.33	0	37.32	16.33	9.14	44	0	4.5	22.66	17	6.88	8.33	7	19.67	5	7	35
K01073	8	30	8	0	40	5	28	151	0	0	7	0	0	0	0	60	68	35	441	385.5	58	2	4	32	32	31.5	9	0	0	29	43	3	0	30	0	5	4	3	0	0	15	17	8	0	0	37	7	0	3
K01075	831.92	1186.25	603.16	188	1113.91	2656.33	2150.42	4670	115	390	759.1	291	1340.67	291.17	603	3774.83	4411	2358.67	11196	8286.75	2869.33	939.5	455	1352.28	5060.33	2797.84	2957.5	2816	84.7	1769.7	7908.25	1261	4300	5744	2022.17	278	828.75	935.5	288	964.97	2170.07	1160.33	4062	647	204.5	3309.87	1491	347.5	1057.17
K01077	6528.21	33775.45	13000.43	11843.85	35798.68	4322.63	15787.27	17390.22	10070.17	10327	15441.76	12268.34	3131.26	14816.11	11698.9	13297.53	9982.42	7701.65	20710.47	24822.69	12860.68	31238.16	9259.5	34443.63	44639.87	38407.71	37979.01	46293.42	5146.02	12343.19	28835.06	32202.32	12384.87	10858.66	23377.4	21258.99	14665.83	15730.04	15251.5	25879.16	48335.48	89958.19	7758.35	33229.01	3252.41	10521.25	20219	5857.09	18586.94
K01078	101.5	163.5	27	0	106	82.33	122.67	62.17	12	19	32.5	0	3	10	51.33	307.33	338.17	75	1596	745.5	864.83	39.67	39.83	339.28	618.5	154.5	181.5	212.5	2.5	9.67	1081.5	16.67	84.5	129.33	317.5	26	5	13	7	32	179.83	13	0	16	3.83	20	1.5	12	37.33
K01079	9137.99	29343.36	12184.12	2280.25	36868.8	24842.75	10584.32	19962.22	2448.08	9785.79	15046.31	12231.21	4179.08	14018.84	11790.07	16661.99	15929.47	8627.8	32770.15	33147.77	21671.46	18774.73	8014.27	27874.86	33945.2	25964.79	28089.25	31698.2	471.21	22693.88	29773.4	19680.98	17568.74	21928.2	10669.37	8266.17	6931.49	16574.14	4142.38	21504.61	34949.7	53859.88	22773.14	17141.42	2603.07	18285.45	16539.57	3328.05	19309.5
K01081	11615.2	48607.73	18853.85	4846.94	46160.54	25310.07	14010.63	28837.98	10967.42	16174.29	27357.39	22127.04	7060	25108.11	21360.65	18332.05	16629.09	8763.52	28192.84	25950.81	19625.52	16193.58	12394.84	34046.28	38531.85	30011.1	37441.27	42051.22	5073.2	8040.39	35293.62	24094.81	20359.71	24117.72	16622.71	15045.66	12095.49	22645.89	6314.73	27148.92	45861.95	60378.05	22877.62	39032	3612.57	18113.78	15766.4	6857.64	27690.17
K01082	9040.16	48541.41	16548.36	9164.34	43468.29	10650.81	21024.24	31180.23	5348.42	11685.9	23106.03	22754.71	5645.83	19112.34	20997.32	21584.49	19349.65	13059.63	30675.19	30047.1	20516.46	31047.6	11412.27	46127.86	53896.28	44829.89	46363.01	57374.87	549.63	30658.21	41732.75	34028.58	17642.65	27506.32	24332.38	19298.01	11587.07	21713.48	10268.63	34800.44	62588.71	98137.49	15558.3	35131.92	4226.07	11825.54	26169.07	6228.3	27999.67
K01083	1168	1365.42	491	79	1940.83	1479.56	1588.5	9529.67	311	328.11	1183.89	256.5	337.5	554.5	908.5	1177.25	2575.25	2128	2326.23	3038	709.5	7997.28	367.5	4813.33	7718.33	7065.94	5371	6952.5	33	2004	5424.61	3510.89	660.83	1620.5	745	511.5	513.5	1261.67	215.5	5812.67	9104.17	16340.61	1054	1096.83	426.5	2546.5	5253.5	306.5	3439
K01085	0	10	7	0	26	49.67	4.67	38	0	64	16	3.67	0	13	0	83	39	5	46.4	7.9	9.3	0	5.43	7.8	105	3	0	0	1.43	3	74.6	0	0	0	1.2	0	8	27	4	0	2	0	0	0	0	9.5	0	0	0
K01086	0	32	15	0	0	0	0	0	0	0	10	0	0	0	0	85	76	0	2154	1904	211	0	11	113	309	44	114	135	0	0	409	0	0	14	161	0	0	0	0	0	0	0	0	0	0	21.34	0	0	0
K01087	874.22	2127.92	570.75	91	1396.41	16934.83	1855	1766.13	277.75	377.5	1117.94	234.67	727.5	1015	646.16	2348.25	3835.91	1161.75	10305.8	5911.7	4499.8	2882.92	1029.26	2252.91	10599.19	5024	5662.75	4336.5	144.63	779.67	13852.64	626.84	6872.33	9706.33	4715.2	249.5	1046	815.83	503.75	2537.47	2207.16	493	1925.5	766.83	124.83	4424.62	91	695	303.33
K01089	5707.11	28764.02	10520.45	2260.84	39125.52	1928.9	4891.9	17026.12	5723.34	10383.62	16325.29	11527.21	3180.91	15502.17	11922.74	8845.9	7149.58	5412.62	12753.82	22883.76	20026.16	15147.65	7482.77	23189.17	26487.01	22920.36	24375.68	30653.96	91.18	5999.47	17653.67	18785.8	8824.4	9853.49	11538.54	10373.51	6737.27	16599.32	4093.13	18455.99	31335.39	51971.89	5701.39	20070.92	2542.99	2517.41	16465.07	3289.05	23732.77
K01090	14507.63	10333.46	4967.48	14914.48	26503.94	38341.82	13840.11	4811.13	15319.85	6252.14	9906.47	9732.64	9503.12	8926.06	5231.61	17534.61	16127.71	6065.56	46725.18	26596.38	20842.62	7546	14080.34	10057.78	22535.52	12376.98	15572.96	13191.79	17791.23	7397.96	25826.26	7922.8	20935.1	20070.99	25730.7	13196.28	14373.59	12448.77	29841.73	4578.88	14373.56	9700.36	15730.69	12398.71	30206.7	22412.47	2333.51	8140.11	4244.76
K01091	34930	68045.13	31421.66	39641.04	55162.16	66253.14	63274.57	61830.02	36921.74	26244.59	40883.38	28749.96	21867.21	39004.46	28985.96	64970.76	64076.59	28722.76	131981.11	92527.23	57288.4	45246.8	31550.55	64968.56	106774.87	73050.63	81824.62	81656.43	37983.44	83287.52	121263.76	54442.33	65246.8	73465.17	82296.71	49146.98	42623.25	41551.17	61413.46	52029.53	100202.85	116844.12	68003.96	47507	35694.77	75529.45	37856.11	15726.84	37244.46
K01092	18879.93	36068.36	16487.84	13123.12	43650.04	54417.45	35906.01	31930.4	12593.75	11171.93	18468.2	20664.22	6500.17	18516.33	14985.23	37840.29	38316.45	15061.19	85508.32	60963.5	45239.68	25258.59	12781.1	40360.46	74905.91	48260.02	52763.35	53699.45	5708.75	69102.55	90391.04	25020.15	42777.46	51565.49	58666.36	21585.66	19453.58	24565.02	20482.43	27635.1	44794.75	60042.13	32110.06	20888.15	3492.12	27015.11	19661.74	5419.84	22850.61
K01093	801	64.75	38	232	69	654.67	1220.67	200	3850	28	150	30.67	253	390	7	292	267	88	574.9	273.4	191.3	80	31	80.8	134	78.5	1444.5	79.5	4762	371	477.1	445	2259.5	131	265.2	242.5	3426	1423	668	20	429	265	31	53	16.5	143	8	52	19
K01095	8830.55	31679.61	16888.83	4073.07	36494.85	10721.59	11596.24	21570.45	6775.08	18799.29	16140.53	13820.28	6492.79	16198.48	33695.6	27123.95	20817.29	16815.2	36517.47	34941.34	22613.43	17031.5	8543.05	27798.48	37453.53	27569.12	30846.18	33027.27	5224.88	8320.47	34126.83	20915.17	23523.67	41095.06	15284.64	10771.35	10620.31	21291.51	6259.74	20582.21	34026.18	54502.31	27944.28	19594.03	4528.24	17804.8	17666.57	4588.05	20037.88
K01096	2478.69	23654.23	6205.29	1218	30165.19	1346.82	1247.82	7377.31	249.08	5445.79	10645.54	10427.71	1623.66	8399.67	8870.32	5175.76	4320.81	1875.26	998.57	5391.62	8155.63	5896.98	3801.44	15935	12027.09	10870.12	13572.17	17512.2	91.43	341.01	1983.04	12378.64	2939.49	5097.32	1007.87	4873.42	3239.49	10525.97	673.13	12915.97	21660.14	30730.22	2965.31	13037.17	1476.74	2561.5	6443.57	1922.3	11569.67
K01101	5136.33	96	73.39	44.27	180.5	960.18	314.5	184.98	1076.67	31.64	147.55	8529.5	289.91	150.66	906	6196	5003.23	372.22	4355.83	3058.06	5703.89	541.57	279.25	2613.45	5255.28	3660.91	2311.77	2857	15	114.51	7494.17	100.5	3379.22	4413	6192.5	284.5	396	156.12	67.05	92.42	150.14	131.26	242.85	135.64	34.64	143.18	13.83	70.11	56.61
K01104	32988.9	51671.74	27284.22	34527.9	76684.01	39053.6	40484.49	36353.59	32567.78	37924.02	40362.72	26660.05	22351.31	39463.62	45962.95	65279.53	53675.49	27186.95	88663.55	73213.04	63195.82	35498.28	39102.38	48835.99	71724.01	51119.11	55186.89	59090.54	33243.8	39615.1	69230.48	40011.21	56250.76	69967.55	55766.29	37081.57	35129.5	47748.62	54606	36817.63	70944.01	88716.78	36447.92	37564.26	91952.23	40256.76	31341.18	16699.52	42275.19
K01113	4648.17	22536.69	6611.08	1279.42	7741.83	5117.65	4291.09	13545.76	4610.58	5166.28	10831.56	11011	2820.75	7530.5	10218.25	9064.11	10370.49	5629.5	14414.47	21138.72	12894.87	17098.95	4131.67	22317.16	33456.07	24479.86	24648.17	30530.58	219.91	5272.8	27715.91	15150.11	5991.92	11586	9827.68	5820.08	3196.45	7501.69	3500.67	19262.98	31423.41	47492.77	6090.24	15803.08	1610.25	6428.18	11031.5	2540.25	10529.44
K01114	2017.66	2476.15	1041.99	59.54	903.14	796.25	700.44	5274.81	555.5	2890.18	1238.15	285	2483.82	2101.31	2797.79	1925.61	2835.2	1320.17	3638.21	1942.83	1496.88	563.56	4765.15	878.71	4431.39	1865.77	1799.54	1806.5	4874.1	190.67	5084.47	637.1	1533	4470.58	2388.69	909.44	118.94	633.78	583.75	1432.29	2553.01	83.57	530.1	1825.81	1104.79	1551.99	49.18	3639.86	222.14
K01115	50	270	48.5	0	57.5	146	403	196.5	0	2	58	47	35	64	37	59	80	152.5	871	637	24	43	138	28	670	366.5	451	332	23	224.5	996	172	343	418	261	19	0	396	14	0	62	50	174	75	35.5	21	18	9	70
K01117	0	2357	5	0	105	20	27	48	0	38	222	0	29	38	14	6	17	11	74	150	256	113	0	145	159	143	183	160	0	2	135	215	221	8	0	0	40	347	0	270	418	436	28	16	0	0	86	0	119
K01118	13714.05	18097.32	5666.8	4160.48	39180.49	13183.92	10373.03	14199.04	2492.87	9048.89	15079.43	9006.99	10297.66	12085.29	6080.67	12649.26	14266.25	9026.4	28764	32966.56	22223.39	16266.86	17092.34	14232.14	28761.97	21182.8	19758.73	21244.58	5592.15	22274.85	30090.24	21471.29	15350.57	18550.8	12465.9	7699.6	6684.67	17334.41	7157.22	16659.35	35445.72	40739.63	10052.44	13115.2	31479.18	17292.98	20232.43	7984.33	25672.89
K01119	12458.01	50722.93	13474.78	4300.23	70347.34	6497.26	9494.08	19207.82	859.61	15283.71	28663.71	21944.41	9322.78	25274.82	19632.76	11429.14	6865.96	7489.09	7012.15	15764.49	20119.32	15466.68	17942.51	34860.34	28668.96	26645.47	32428.37	39094.01	5133.58	2848.55	14200.98	27129.73	13413.48	19330.28	7081.79	11926.57	7620.62	28655.47	3260.01	25722.53	47039.41	68209.48	8279.91	25965.21	32381.45	4450.76	21118.66	5796.25	38202.3
K01120	13.96	82.79	340.37	41.33	60.88	38	50.15	518.75	13	86.67	482.46	19.71	49	237.34	70	1021.75	1192.25	11.33	1637.75	914.67	1034	1.54	145	447.54	122.08	53.85	34	76.54	0	10.67	86.58	84.87	313.98	716.33	111.67	73.33	31	32.62	2.46	23	198.65	10.69	94.98	658.67	12.41	27.67	96.9	186.64	120.34
K01121	0	0	0	0	0	0	0	0	0	0	0	0	0	0	0	0	0	0	0	0	0	0	1.25	0	7	0	0	0	0	0	0	0	0	0	0	0	0	0	0	0	0	0	0	0	0	0	0	0	0
K01126	33104.03	72372.72	29715.32	14770.5	81372.81	80526.98	22639.32	45967.63	22616.63	35687.99	41817.34	43972.39	19180.11	39733.79	50839.43	51944.06	43810.28	30502.73	68408.32	69269.85	58791.63	40390.68	29208.07	56996.13	84739.65	61301.43	67272.53	72446.98	16452.15	37204.4	77421.97	43950.24	49787	70225.98	49074.18	27874.62	29789.11	46087.16	29498.22	44864.64	70592.86	104232.33	41468.68	38364.37	37342.55	30805.52	37054.65	13433.72	46201.33
K01127	0	0	0	0	0	0	0	0	0	0	0	0	0	0	0	0	0	0	0	0	0	0	0	0	0	8	0	0	0	0	0	10	0	0	0	0	0	0	0	0	0	2	0	0	0	0	0	0	0
K01129	15919.52	33928.94	14984.51	15228.55	40966.01	46838.07	23731.96	31808.25	19663.35	15642.12	23368.73	13268.85	11023.7	21466.49	14582.6	27117	25927.38	14494.96	64838.65	54363.32	36273.11	27688.84	17982.86	34848.74	62223.69	44389.86	46247.6	50232.99	13461.2	32108.86	67104.44	26638.1	32024.78	34061.74	47199.74	23305.29	22163	24546.67	28472.06	26889.89	49244.06	68275.44	27039.62	21994.08	31963.41	28709.04	20745.34	7544.92	23026.53
K01130	10416.46	40591.64	8730.45	4368.51	47946.87	2603.6	5595.14	5888.92	628.91	10163.78	21684.26	3388.55	10210.84	20502.67	7540.16	4519.43	7900.42	4708.97	8084.25	16634.25	25547.47	14533.15	14417	15900.17	22696.93	20312.46	20946.01	19679.04	342.14	3318.16	17816.5	26659.26	18552.66	11645.49	9518.53	5840.31	8189.51	34030.29	3057.63	21055.71	44654.98	35050.83	4838.64	27230.25	4340.24	5230.97	32712.24	7522.98	69180.84
K01132	105	0	0	0	39	39	13	32	0	0	0	127	4	0	0	0	81	20	7	9	4	29	59	3	15	70	22	4	0	0	8	44	47	0	2	0	8	559	15	0	0	14	0	0	2	4	0	0	9
K01133	1622.8	1681	535.5	184.5	1191.08	6472.93	5579.91	3484.7	353.5	250	633.27	565	440	306.5	467.5	2179.9	2489.83	1458.7	4647	2383.5	867.5	1791.5	1254.5	1078.5	2973.67	2209	2361	1853	91.03	2004.5	8082.9	1791	5907.5	6289	2618	1567	1061.75	2972	2563	1773.8	2121.33	2968	1126	601.5	123.5	3117.7	414	333	738
K01134	257	60	41.83	116.68	120.17	372.01	409.01	207.5	287.66	0	25.33	263.67	124.34	76.33	160.66	372.98	1226.67	253.99	430.67	75.17	77.66	137.83	147.5	37	115	262.17	172	16	233.34	756.49	83	198.5	221.17	121.17	431.65	509.98	382.01	1435	877.67	15.67	154.16	87.83	53.66	46.67	13.83	1145	18.84	131.34	66
K01135	32	0	19.33	88.68	22.67	181.01	280.01	69	287.66	0	7.33	2.67	89.34	74.33	47.66	351.98	839.67	154.19	345.66	26	15.66	3.33	0	0	2.67	1.67	73.33	0	230.34	283.99	6	33	94.67	84.34	413.98	445.98	330.01	139	847.67	0	69.66	9.33	18.66	16.34	4.33	1112	7.34	75.34	0
K01136	112.5	11	2	0	52	43	34	44	0	0	0	134	4	0	5	0	155.5	52.5	102	55.5	24.5	96	85	17	29.5	95	32.5	4	0	8	27	47	52	14	40	6	8	611	15	0	0	18	31	12.5	2	29	4	28	20
K01137	1491	13557	4153	467	1946.17	48	697.5	5418.67	123	2961	5908	9955	417	5003	7156	3865.5	1120	1370	848	125.5	600	3956	1248	12813	7159	7163	9432	12482	63	57	208.83	3455	761	3922	1222	3288	828	1589.67	3253	7388.5	12176	20570	1705	6183	552	664	167	409	1017
K01138	3038.29	17726.09	11357.23	1898.68	4387.49	1117.51	2149.32	6493.76	944.26	16815.27	9429.09	12881.08	3770.64	11375.37	30333.56	18104.46	10311.23	9918.85	3404.56	1602.81	2114.66	4461.54	6437	13259.64	8344.81	8353.64	10273.3	12799.83	461.14	2280.49	1256.2	5349.7	10003.61	25802.26	4645.12	6728.34	2261.71	10460.49	6186.8	7734.83	14276.61	21504.02	5665.37	13317.51	2647.74	2533.6	365.24	3377.58	1974.47
K01139	7415.85	28861.19	15924.75	2410.07	39449.56	7827.19	7629.9	15355.55	643.08	19087.68	16960.39	13444.78	5913.37	17257.81	32695.43	25195.03	19395.63	12676.25	16560.63	20671.43	17424.3	17275.09	9411.55	25311.5	25293.12	21898.11	23189.35	28172.27	253.13	18276.37	13234.22	15709.73	15648.09	32122.39	6131.44	7217.6	5253.81	20328.37	1956.24	21209.77	33925.11	52679.54	21364.95	22614.28	4232.74	15707.87	16537.07	5200.3	24381.88
K01141	4144.11	26146.52	7322.7	1404.25	34684.3	2509.07	2505.24	12411.08	234.5	6027.62	12070.14	11217.21	3077.08	9048.84	10402.41	8329.32	5833.57	6439.76	8285.9	15815.19	12567.63	14994.98	5490.77	23494.5	25366.51	21743.7	23270.01	28156.29	111.88	3498.54	14732.88	17510.97	5497.07	9773.49	3663.87	6216.92	4897.49	12693.89	1208.63	17220.3	29456.79	52909.39	7561.56	14743.92	2326.99	5326.69	16232.07	2296.05	18260.67
K01142	26355.78	45584.31	23991.42	18226.3	48246.88	57428.15	33186.72	38882.83	26975.6	29638.12	30857.83	24721.85	18475.12	31508.85	41921.52	54982.09	49470.96	26795.28	101101.22	78434.46	56861.58	24812.56	25711.19	39403.75	67187.77	43473.26	50793.18	49300.99	23249.81	54996.73	85014.69	28343.61	54291.61	71297.83	54826.24	27008.79	28051	35296.12	35951.31	28974.97	48158.87	57330.27	35610.41	27805.66	34993.99	35147.84	20461.59	12693.92	27836.28
K01144	3162.05	2589.5	3984.91	4952.09	1898.33	5505.76	15312.41	7694.87	6126.34	3827	3348.25	949	809	5858.5	1906.5	7654.23	6408.09	2070.2	15714.75	8322	2054.83	1066.67	2386	599.28	5116	3440.66	4177.67	3447.67	58.5	24029.83	13734.06	1892	10781.83	9160.17	14873.67	8261.09	5347.33	4988	8331.5	1164.83	3323.5	857.33	3192.16	1842	219.5	2140.75	265	493	1102.5
K01146	3710.11	26731.02	7137.2	1524	36847.13	87.4	1601.32	7552.25	112	6254.62	12775.54	10900.21	2697.33	10430.34	9829.99	4834.4	2141.99	3065.51	1741.9	11826.36	11291.96	14670.48	5817.27	22234.17	19558.93	18754.12	20015.34	25988.54	52.43	732.04	3096.21	16806.3	4197.82	6734.32	1581.87	6211.92	4500.41	13614.47	1042.63	17272.16	29576.04	51061.39	3605.48	15441.84	2213.74	1706.16	14386.57	2492.8	22043.67
K01147	3750.78	21054.47	6306.04	3160.5	32711.23	2056.92	3401.74	9434.08	6251.5	5581.51	11031.98	10693.71	2098.83	8990.67	9194.24	9142.07	6771.74	3703.34	20171.46	18363.2	11192.96	6238.33	4458.27	17422.74	20038.51	15115.91	20172.51	21410.04	4869.43	4193.84	11680.68	9568.2	8430.49	11566.32	7648.37	7089.17	7850.24	12869.47	3196.13	11498.43	20437.8	32639.45	6420.98	13135.5	1589.24	2142.1	7924.57	2146.47	12683.67
K01150	4006.11	24750.02	6375.2	1281	32583.72	3892.07	2797.99	12229.75	4099	5663.62	11411.64	10890.21	1878.33	8595.34	9490.66	6056.07	2925.32	3252.51	4612.5	12454.06	9958.63	13323.48	4518.27	20954.5	17682.93	17146.45	19403.34	23932.54	4838.63	1719.04	3612.54	15557.3	5825.82	6919.99	1749.87	6147.92	7331.16	13188.14	1665.63	15454.63	28917.04	46592.89	3415.81	10951.34	1925.74	5957.19	12679.57	1533.3	16113.67
K01151	14092.55	31831.42	18204.82	19816.98	34849.51	7528.08	20814.38	11957.93	16411.69	26061.48	22310.62	15457.85	13239.61	26326.23	36333.94	38228.6	23301.62	14895.62	33788.2	20399.58	26532.38	7781.76	19407.61	24521.82	27921.2	21041.48	26486.54	27262.41	22012.67	13720.9	25136.95	16684.32	33713.92	44672.49	38464.92	25707.88	20870.96	21025.1	33284.44	12175.97	29600.88	33520.43	9267.81	24412.64	33323.72	11364.61	7057.92	10500.61	12894.96
K01153	24290.87	28494.53	24452.34	26493.15	36537.85	36706.03	39784.22	32611.36	27386.92	27651.72	28123.18	23650.72	14419.54	29010.42	37883.37	50823.48	44556.64	22969.11	84217.09	60914.3	44227.25	23240.69	18874.03	34038.15	57558.11	40050.01	44551.43	45655.74	18142.31	42364.87	62825.69	23033.87	53171.78	69562.53	55928.3	31128.75	30192.89	26741.4	46616.91	27582.44	50835.5	60478.54	30915.92	34385.71	33669.71	37667.37	23914.68	11443.34	20982.8
K01154	25067.29	27996.87	24545.01	34664.82	37632.86	21211.4	43485.92	30944.67	34511.75	26926.11	27110.52	23412.42	13637.4	28485.75	38041.26	55185.74	46604.14	22273.08	89260.59	61435.8	49860.04	22756.35	17670.93	37656.49	59613.62	41090.43	45617.44	48230.49	18701.05	44114.57	62154.51	23633.04	51395.03	62308.77	58809.97	34641.99	33557.25	26011.07	46398.81	27089.1	53980.85	65788.93	30460.07	30480.45	33555.01	34969.86	23905.01	10274.57	20584.5
K01155	178	64	187.75	92	125.25	65.5	214.75	119	345	11	67	11	28	11	13	219	124.5	190.95	314.5	256.5	129.5	309.25	52.25	20.5	1737	916.5	1043.75	644.5	0	102	2261.75	83.5	524.5	333.5	1440.5	92.5	212	142.5	906.75	34	123	15	21.5	23.25	12	2690	6	35	0
K01156	3526.69	3239.5	9123.29	4560.41	657.96	1632.67	4647.84	2384.17	2716	12316	3326.14	2065.24	3062.54	6401.31	22577.78	17070.7	12020.24	8345.9	6354.41	2917.82	2350	1254.31	2164.12	1223.33	4458.33	2887.76	2792.6	1987.24	325.6	2125.89	6632.26	1567.36	11584.43	23415.24	7687.89	3768.76	2782.08	4752.4	4846.03	733.33	3732.03	541.43	16001.64	4359.94	1975.78	8889.33	102	2087.08	533.71
K01159	15605.28	36300.11	21759.82	15986.51	40494.48	32780.72	32146.54	31564.41	23110	23598.84	21446.61	16765.15	10455.58	24100.48	38384.41	42760.59	36232.55	20656.06	73157.13	56804.16	42444.5	22884.75	14092.29	36408.26	62056.45	42698.87	47045.1	48707.44	17788.8	37432.36	68124.75	25020.84	43776.42	57752.11	54334.78	26564.65	26884.81	27283.36	36494.81	24921.54	47867.08	61279.37	29286.95	23109.85	5791.45	27908.39	19018.66	8577.96	22122.93
K01160	0	23	0	0	17.16	0	4.67	19.67	0	0	0	0	0.5	0	1.33	42.83	55.67	6	235.8	82.7	53.3	1.67	2.76	24.8	114	54	65	33	0	0.67	360.6	3.67	0	0.83	1.2	0	0	24	0	6	5.83	0	0	0	0.33	0	1.5	0	1.83
K01163	6745.94	5656.3	9723.91	13848.66	1187.55	5824.25	10428.34	3693.32	14223.36	16838.35	5653.69	2669.27	7534.09	12792.01	27272.68	21910.94	11242.7	10742.42	14931	3105.9	4361.03	757.52	7347.12	1151.15	4075.23	2520.54	5927.97	1922.44	21744.55	8605.76	5360.34	2682.86	22251.72	30116.08	18935.24	14115.97	14723.11	7065.65	26311.44	517.1	6831.52	993.09	3867.37	6029.94	3495.75	6989.12	166.25	6835.35	689.26
K01166	3174.63	19431.76	5808	839	5056.96	6249.07	7085.91	14589.31	329.58	4128.28	8033.39	10802	1230	6798	8697.83	8034.09	8346.07	2635.84	7459.86	3407	3509.5	5436.03	3606.17	14040.94	12564.86	9840.11	12328.91	14210.16	303	17453.67	11418.21	9140.61	5837.5	12431.5	4611	4588.25	1278.75	4681.84	760.75	10952.31	19336.17	21343.77	4659.83	11125.25	939	6307.84	432	1609	1994
K01167	71	234	42	5	209.67	422.58	55.67	765.5	58	201	324.83	0	41.67	82	12	528.5	483	55	7863	6238	374	110.83	35	246	3851.5	1676	2157.5	1782	5.5	0	5002.83	7	1937	3008	1535.5	0	12	47.67	45	153	60	4	15	10	0	683.34	4	23.67	5
K01169	0	8	16	0	27	13.67	4.67	0	0	32	7	7.67	0	9	0	83	19	5	79.4	51.9	9.3	0	1.43	7.8	9	8	0	0	0	3	39.6	11	0	0	1.2	0	0	19	0	3	37	0	296	86	0	82.5	8	26	7
K01170	0	0	0	0	0	0	0	0	0	0	0	0	0	0	0	0	0	0	0	0	0	0	0	0	35	23	21	54.5	0	0	92.5	0	0	0	107	0	0	0	0	0	0	0	0	0	0	0	0	0	0
K01173	3048.25	5257.01	3711.33	5058.67	2166.39	2889.75	10710	9124.51	1248.42	1886.67	3296.17	449	682	3451	2196.83	8141.77	10514.82	2608.27	13031.75	11570.48	8945.87	2441.25	1272.17	1474.16	15036.55	7534.67	9164.41	8175.66	107.5	6060.97	21088.96	2929.34	5604.17	4224.5	12475.84	5730.51	4757.53	3262.6	6570.08	4330.81	5182.67	3008.09	17117.16	2547.75	440.5	12507.68	2206.5	490	2718.77
K01174	260.5	192	30.44	127	596.33	1813.16	422.67	328.67	196.67	44.25	173	108	61.5	43.05	62.33	123.83	282.67	186	1831.33	506.62	262.44	535.63	116.33	112.57	2308.83	1030.9	918	1296	10.33	739.17	2261.17	193.67	1203.39	1561.33	3074	1193	45	580.55	604	202.93	182.66	35.94	266.99	81	20.61	99.6	33	31.58	344.94
K01175	3894.44	24944.86	7617.2	1577.75	34614.56	1027.24	2434.24	11997.1	185.83	5986.29	12076.04	11178.21	3156.08	9339.84	10326.74	5994.68	3252.39	6277.43	2009.07	12600.19	10450.63	14849.48	5636.44	22258.5	22190.7	20092.37	21190.67	26680.45	121.18	3420.21	9504.83	17561.81	4531.24	8422.49	2045.37	6293.92	5024.24	12742.89	1189.63	18681.64	29628.29	53208.55	7861.39	17907.59	2252.99	3320.33	16237.07	2948.55	18281.17
K01176	11334.38	33067.5	8594.64	2826.15	63508.74	1177.89	4555.14	6827.24	2571.35	9572.86	21629.96	17626.92	6523.55	17699.5	11857.14	11430.63	8909.84	3962.85	9147.75	17324.05	24241.25	10804.44	8837.71	24401.38	19775	18547.68	21722.34	26102.85	98.76	2436.55	7150.14	16570.23	10568.42	11008.43	4560.41	7205.68	7806.32	23821.3	1645.91	18424.74	31358.68	46992.5	5420.8	20567.26	3880.62	2407.19	16772.47	4167.35	30921.06
K01178	309.5	3725.05	486	47	635.24	213.06	44	416.67	26	149.61	470.89	343.5	48	169	394	365	291	367.5	823.44	3741.49	1683	3842.28	661.5	3090.83	4274.83	4049.44	2741.5	4095	18.5	67.5	1313.61	6251.77	517.33	256	166	1122.25	518.75	1162.67	144.5	2588.17	6767.17	9568.11	333.5	1007.33	435	236	4581	71	3960
K01179	10524.54	14384.55	5492.9	14431.91	18046.07	9706.11	19477.22	7104.49	13274.65	11056.94	10053.28	3736.56	7416	10880.69	4345.31	11214.24	11366.02	6830.5	36229.5	19034.89	16024.86	7860.85	12056.59	8977.82	33739.54	25132.33	22034.68	23173.55	14410.65	12994.79	46094.32	15731.37	24379.06	19655.98	53337.39	18908.91	13086.11	15904.46	28465.48	8337.28	32194.22	16993.55	6163.51	11750.16	2263.18	19656.34	14901.91	5898.46	24805.07
K01180	0	0	0	0	0	0	0	0	0	0	0	0	0	0	0	0	0	0	0	0	0	0	0	0	0	0	0	0	0	0	0	0	0	0	0	0	0	0	0	0	0	0	0	0	0	0	0	0	0
K01181	690.25	890.5	642.66	241.35	614.84	1342.83	1040.17	920.01	116	354.5	1005	69	626.99	654.51	178.5	1008.16	1881.84	568.86	1850.83	771.5	262.33	900.34	116.5	159.28	1755.9	1105.66	961.34	889.84	18.33	1099.16	4226.5	1067.5	623	641.84	1120.34	643.65	224.52	461.5	807.34	1697.67	775.97	450.5	214.66	963.98	110.5	736.66	25.5	299.5	72
K01182	3238.15	10885.84	2639.83	4441.94	13727.67	637.02	1634.67	1460.32	1911.18	3043.31	6501.22	424	3478.91	7038.89	2667.66	3061.49	2160.56	1461.51	1931.77	3670.67	6923.33	3452.39	4357.17	4017.13	4924.35	4233.51	4979.61	4211.03	86.43	1126.51	2389.3	7294.5	5385.02	2948.07	1867.67	2385.01	2607.49	7915.68	3000.88	5232.41	10760.81	9136.46	1619.17	11244.31	1384.28	2130.68	9633.66	3005.9	20738.72
K01183	12826.09	70606.09	21952.04	4159.17	60443.61	416.74	4614.16	27873.95	318.5	18018.13	36791.07	47658.04	6414.99	28674.67	32542.64	18912.21	8697.81	6962.86	5639.45	24798.02	26765.35	26410.3	18700.28	62839.21	46786.36	44991.62	51963.02	68964.71	4906.5	1245.81	6846.58	28056.58	6773.5	20748.47	3801.72	15701.01	8296.18	29280.59	2519.8	40867.99	78354.45	122727.08	11704.48	61617	32232.07	3962.15	17640.57	9988.96	22803.77
K01184	17	25	19	0	0	0	0	1	0	0	0	0	0	0	0	23	0	6	0	0	0	0	0	0	120	0	0	0	1.43	0	92	0	0	0	0	0	0	0	0	8	36	0	0	0	0	0	0	0	0
K01185	619.44	907.75	496.12	92.57	1384.46	1523.75	818.01	6394.09	245.75	748.5	634.14	167.41	88.38	299.81	407.53	2796.62	4646.57	517.74	4436.33	2250.77	1582.09	2237.64	272.98	2404.16	5377	3659.6	2935.43	3419.07	236.6	248.56	5130.62	2273.86	1278.43	1381.57	1781.97	329.1	254.24	437.4	330.36	2259	9167.71	5633.26	569.31	520.03	262.5	2248.75	2300	219	1711.71
K01186	2257.5	465.9	3989.01	6090.86	496.81	850.52	5846.02	1527.67	2245.12	3256.8	1729.06	576.44	963.58	4366.76	2308.02	3433.16	3358.74	1215.28	4649.83	265.17	512.35	338.66	1429	49	1746.03	1092.72	1990.71	944.86	5093.74	4393.98	2290.09	399	4836.72	3092.79	7143.33	5876.06	4213.12	1820.6	5863.34	167	1016.88	139.66	419.52	1338.43	345.66	2780.3	26.68	850.48	140.4
K01187	27577.02	40903.45	16573.45	17396.03	69228.73	23688.43	20984.69	17070.3	11845.88	22198.74	33821.3	17585.49	19768.31	35245.68	12819.47	23937.91	21242.4	13015.89	32799.76	35557.38	34353.52	25275.37	31045.93	23911.01	48456.55	37322.13	37205.72	40615.43	15247.42	31165.37	48797.16	38699.67	37068.77	33228.7	40315.51	23165.59	19312.38	37284.38	18949.9	25929.63	51526.89	61009.47	12015.1	35759.61	62949.31	10608.31	36554.17	11994.29	64296.4
K01188	0	4	0	0	0	6.5	0	1.5	0	0	0	0	0	0	0	0	3	9	0	0	0	0	0	0	0	0	1	0	0	9.5	8.5	7.5	7.5	0	0	32.5	0	2	0	0	10	0	4	1	0	0	0	0	1
K01190	18180.14	15864.14	23940.04	43419.89	20354.48	6355.57	50313.92	16094.07	16711.28	25131.31	23067.55	2231.2	13633.92	36693.15	8054.78	34709.34	23335.71	8978.8	41935.93	17570.57	13635.44	5689.12	17287.6	6197.51	23743.89	15005.61	22166	19323.13	7477.36	32848.14	35660.46	14500.34	33491.46	15101.52	68445.51	45678.03	33670.98	17262.47	52430.27	7556.49	22866.01	15439.63	6242.88	25770.1	30738.71	16537.53	13153.81	8675.19	25578.04
K01191	8892.79	16553.69	3482.97	5023.33	26479.18	16108	2063.48	2499.08	527.3	5134.47	10874.36	7479.31	5233.9	10776.44	3576.7	1244.45	1379.9	1962.73	3912.34	6865.84	12183.2	6405.54	5828.93	6817.54	8266.77	7309.56	8760.55	7403.4	175.23	2848.67	5636.76	11926.87	6713.86	4093.44	6597.37	4256.93	4674.1	12419.72	2442.46	8984	16920.38	13799.69	1404.06	8947.67	2388.91	795.3	17203.9	3043.94	37748.07
K01192	5908.36	26943.97	10755.87	8886.17	17117.23	1045.5	7291.15	9748.25	2426.34	10091.51	16026.15	10873.54	4183.16	16960.67	10767.49	7038.07	4625.99	3066.94	9814.66	6785.67	8999.99	7665.7	7310.84	17534.82	16963.76	14290.84	18500.34	21619.54	79.33	5887.84	12758.49	11903.53	9216.32	8239.82	15486.84	11914.68	7386.49	10826.8	7570.46	14119.33	26641.3	30705.78	4201.81	22886	2040.74	1844.83	11243.57	4339.3	23432.17
K01193	13364.8	25313.4	11597.98	11083.84	59263.38	1842.86	3823.16	3592.74	4130.87	22958.1	26708.77	3582.35	16023.88	26481.43	28024.81	24663.99	15737.23	12135.13	8676.24	14656.57	27215.96	7988.75	21398.22	12869.66	11815.81	10913.11	12827.67	11905.66	9911.79	2399.38	5132.75	20943.4	20048.72	27556.9	6920.54	8059.5	8298.96	30010.61	7377.54	12650.58	28161.34	25037.48	5868.38	16734.67	61653.68	3309.04	25595.23	7276.9	53524.86
K01194	266.75	318.13	49.5	10	760.28	130.84	105.34	1492.17	52	114.5	301.5	79.84	278	231	47	1420.75	2140.92	253.2	811.7	451.84	446.6	2819.5	312.36	2454.1	4644.5	3908.5	2730	3926.5	18.86	67	2829.7	1873.5	226	79	510.9	41	0.75	320	181.5	1880	5961	7888	183.5	436	178	464.5	2775	82	1929.5
K01195	198	126.3	134.95	191.25	143.1	269.83	371.58	191.5	124.6	84.6	86.55	17.7	95.3	78.2	16.4	106.65	76.8	186.1	473.49	459.4	168.7	6	73	73.3	1600.67	826	948	711	53.13	796	1873.6	70.5	349	350.8	1998.1	603.45	535.7	168.7	400.5	3	253.63	9	26.4	155	17	288.35	10	172.6	1.8
K01197	472	71.2	722.13	3058.68	102.07	305.01	2689.01	564	824.06	109.4	247.03	19.47	479.04	749.63	127.26	874.58	1279.37	264.09	2138.16	43.5	117.26	4.83	0	5	44.09	25.01	569.17	20.48	400.54	1870.49	284.68	165.5	1386.51	204.88	2797.58	2480.78	1941.81	184.3	2654.67	1	553.36	44.33	103.76	173.34	66.33	1238.4	9.34	209.74	3.2
K01198	379	677	107	3389	243	394.84	1457.67	289.34	908.5	42	307	37.67	441	405	45.5	700.25	319.25	265.22	728.34	290	151	115	206.93	56	462	218	241	176	21.33	694.33	778.5	375.5	485.83	320.88	1393	1585	298.5	214	1650	367.5	588.33	86.5	197.5	248.5	82.5	358.5	0.33	150.5	61
K01200	5664.24	5762.35	1835.27	611.35	1246.92	923.87	559.35	625.31	2465.41	5977.5	10430.58	816.3	6688.67	7260.02	1516.31	6631.8	5410.67	2464.02	5903.72	5066.58	8086.23	3245.35	13586.07	4436.57	5679.25	3950.4	3161.94	3864.91	9769.05	285.04	4127.02	8267.81	4473.71	5422.5	3043.83	2495.74	1350.24	6822.78	775.65	1671.05	8854.55	5873.91	1200.25	2991.48	57341.85	1035.51	2324.43	1887.68	2112.14
K01201	1626.25	1395	2386.25	1912.25	531	1022	2436.75	6096.5	2324.5	3318.5	2059.75	288.5	281.5	3557.5	739	2486.75	2148	702.7	2618.92	1269	792.5	406	822	288.5	2677.2	1385.8	1595	2185	8	2702	5812.9	192	3267.4	1628	5538.5	3096.25	1275.5	766.5	1322.5	838.5	447	196	516.5	966.5	165.5	335.75	0	126	142.5
K01202	0	0	0	0	0	0	0	0	0	0	0	0	0	0	0	0	0	0	0	0	0	0	0	0	0	0	0	0	0	0	0	0	0	0	0	0	0	0	0	0	12	0	0	0	0	0	0	0	0
K01205	281	36	714.91	3017.11	79.34	495.02	2939.27	605	990.32	18	99.41	5.34	227.18	479.16	110.32	1101.71	1862.84	322.88	2274.91	91.5	108.32	31.16	0	5	24.84	14.84	565.66	10	468.68	1974.98	111	157.5	646.84	222.18	2966.46	2605.21	2011.02	296.5	3317.84	21	413.82	49.66	49.82	101.68	8.66	2316.75	16.68	166.68	0
K01206	6154.5	3653.6	11010.63	10167.3	3763.71	3970.53	13986.78	7683.5	8800.2	11649.2	6699.84	747.41	2684.62	15377.39	2604.28	9403.74	8799.36	3341.87	20484.94	6134.17	3521.28	1171.99	2620	1078	16860.97	8507.92	11347.58	11338.24	1065.94	17612.97	26654.82	2409.5	16917.42	6790.37	40230.42	22669.62	15290.42	2926.9	21005.5	1285	3350.41	844.98	1529.77	6444.02	317.49	4843.96	116.52	1472.22	972.1
K01207	16091.48	34109.61	13304.62	17348.26	38712.73	45364.86	22725.03	23492.52	17057.94	11677.56	21803.18	14456.2	11975.34	17993.19	13426.98	23942.44	25145.59	11406.71	58259.06	44339.27	28364.21	20927.47	18285.59	30437.26	48439.86	35105.87	38799.18	39518.82	18011.75	29385.7	50790.71	23352.66	28826.43	32829.94	38632.42	19745.13	19875.58	22631.58	19358.77	22515.41	42831.67	54341.93	25278.27	23641.88	32095.44	27276.01	15595.59	9472.2	19645.99
K01208	794.5	2496	518	319	4332	7	154	317.5	20	799	1692	124	816	1725	573	102	176.5	270	206	907	1898.5	847	906	1087	825	938	1178	965	0	59	362	1888	843	359	230	343	564	1929	41	1408	2724.5	2291	196	1351	362	139	2847	383	6237
K01209	3496.25	6981.5	4801.52	9739.7	9597.01	1391.18	4045.24	3058.31	3747.84	5679.64	5908.3	478	2872.91	8833.05	1726	3840.74	1630.91	1895.59	4311.59	2918.5	5306.5	2181.92	2623	2858.45	8163.6	6000.73	5957.28	6195.51	79.99	4909.17	10543.66	4985	7035.83	4427.01	13622.17	8501.75	3452.33	4777.68	5025.39	3703.42	6965.29	5501.65	1453.18	5777.8	814.5	1875.09	5718	1382.82	12814.5
K01210	21	17	0	0	0	21	18	7	0	0	0	0	0	0	0	2610	3047.5	0	2629	1512.5	1225	2	0	723	231.83	86.5	127	164.5	0	14	236.17	0	827.5	1593.5	132.5	0	0	0	4	1.67	0	10	0	1.33	4.5	13.67	0	3	0
K01212	0	221	23.77	181.67	31.17	217.5	271.33	118.17	122	56	14	7	19	10	14	55.33	54.34	62.53	323	393	30	14	20	4	46.33	60.33	100.67	21.67	13	678.33	15	32	142	16	695	464.33	438	134.67	210.67	5.33	193.33	62.44	55.44	35	0	22.33	12.5	28	1.11
K01214	0	0	0	0	0	0	14	0	0	0	0	0	0	0	0	12	16	0	863	272	984	0	0	1100	105	52	22	47	0	0	86	0	54	123	150	0	0	0	0	0	0	0	0	0	0	0	0	0	0
K01215	3992.5	527	7	0	32.5	50	41	65	0	70	65	6683	0	7	18	5222.17	4249	18	3020	2347	5617	7	27	2513	638	225	265	216	0	70	504.33	4	145	262	273	49	83	12	122	55	7	20	6.88	0	7	68	5	7	15
K01216	0	0	0	0	0	0	0	0	0	0	0	0	0	0	0	0	0	0	0	0	0	0	0	0	0	0	0	0	0	0	0	0	0	0	0	0	0	0	0	0	0	0	0	0	0	0	0	0	0
K01217	31	0	2	0	16	0	0	0	0	0	0	80	0	0	0	5	8	3	5	8	0	54	136	0	0	18	0	0	0	0	0	30	20	0	0	0	0	3	0	0	1008	0	20	10	0	16	0	42	0
K01218	929	196.5	1387.25	2461.26	79.5	515.5	1265.76	209.01	478	1617	672.75	169	332.99	1384.01	29	465.25	152.5	379.7	659.08	190	293	44.5	288	58	639.97	361.6	371	311	7	1090.5	618.3	1358.5	1008.8	1103	1707.84	1821.74	306.52	335.5	1041.5	44.68	667.98	286	205.5	929.31	23	582.75	35	207	188.5
K01219	0	97	6	27	6.5	58.5	29	21.5	0	0	6	0	13	2	0	0	34	14	13	54	21	29	0	0	83.64	101	28	21	0	381	0	61	8	0	10	5	36	60	0	24.36	66	105	0	15.64	4	0	7.5	6	8
K01220	55.5	0	16.45	1.27	206.5	13.18	105	29.64	0	0.64	2.55	0	0.91	0.55	29	16.17	47.73	6	7	0	0	162.91	0	47.45	256.45	86.91	50.27	84	0	7.18	30.33	18	10	6	13	8	0	9.18	13.55	25.09	8.64	63.82	42.36	14.64	7	19.18	14	7.82	10
K01222	6773.18	5637.12	1903.64	1103.56	23575.62	249.53	1096.76	637.94	4301	6414.08	11907.6	832.72	6857.31	8700.2	5411.7	7996.35	6177	3112.93	5338.66	7497.4	12311.84	1605.25	15479.27	5025.5	4802.87	4272.42	4373.9	5534.97	18686.18	441.72	2822.6	6319.63	8908.08	9396.28	2717.85	2510.36	3165.85	12296.26	923.68	2612.54	7859.35	8831.27	1096.07	3111.79	58102.2	814.99	4096	2802.73	6070.39
K01223	52697.37	38994.42	15618.19	11409.21	51936.34	2048.26	6366.27	4753.33	21851.44	34938.31	47618.49	61436	24847.79	40224.16	39105.46	36541.38	22770.29	16699.42	18341.01	16059.94	30589.45	10437.35	46638.35	25535.24	18547.06	16911.03	20688.87	23194.91	28925.65	2895.6	7080.91	25331.32	39270.98	52812.71	12510.49	16129.74	11053.01	37139.91	10221.74	16409.27	35396.04	40654.45	8610.33	23459.29	175221.31	3841.81	17519	8808.36	37121.9
K01224	1429.25	354.5	1774	2614	65.5	194.67	469.17	670.17	488.5	2827	1084	212.67	23	3021.5	446	1719.5	593.17	266.5	1018.84	645	142	15.5	585	36	485.4	281.6	351.5	148.5	0	1278.5	960.8	110.5	2164.3	997.5	1110	1237	323	310.5	99	71	161.5	22	210.5	47	41	64.5	0	9	85.5
K01226	5348.51	23063.48	11228.47	1133.51	31174.65	799.19	1221.34	2395.81	394.27	18375.58	15990.68	12456.27	6592.58	15654.39	30556.75	22966.18	12887.09	10121.98	4979.7	8099.47	14211.86	6344.37	10397.06	18500.92	12314.81	11254.93	13758.5	17749.62	4896.8	286.04	1576.02	9906.52	11756.19	26107.11	2814.72	5560.97	3778.18	16513.96	3676.08	10902.58	18804.4	30909.95	5626.89	11320.5	31317.47	1210.94	6393	2992.37	12025.62
K01227	7904	7	16.45	1.27	21	36.18	12	0.64	2.67	0.64	10.55	13366	0.91	5.22	0	12	24.73	35	3.33	0	0	245.57	54	57.12	200.78	67.91	50.27	84	0	1.18	85.67	8	8.89	9.67	0	0	0	4.51	6.55	37.42	1.64	63.82	42.36	8.64	14	22.18	0	0.82	12
K01230	0	0	0	0	0	0	0	0	0	3	12	0	0	0	0	0	50	13	0	0	0	13	0	0	0	0	0	0	0	0	0	0	0	0	0	0	0	0	0	100	0	0	0	0	0	0	0	0	0
K01232	8284.93	11353.15	8438.7	1657.86	35872.52	171.34	1290.77	1432.89	2325.5	18455.25	17035.29	2853.91	10639.28	16644.7	24601.57	14093.24	7705.85	10149.28	2598.39	5616.47	9823.29	3178.28	15755.72	4338.51	5015.34	5181.86	5568.72	5993	9698.99	498.36	1589.73	10112.79	13860.22	24652.53	2989.62	3968.87	3877.95	17733.85	2357.86	4982	11938.57	12344.5	4080.87	7685.42	59768.57	969.15	9426.43	4084.36	20390.43
K01233	0	0	0	0	0	0	0	0	0	0	0	0	0	0	0	0	0	0	81	44	0	0	0	0	7	0	0	0	0	0	0	0	0	0	19	0	0	0	0	0	0	0	0	0	0	0	0	0	0
K01235	155	285	538.33	13.67	388.17	92.5	77.83	136.5	5.5	182	282.5	18	337	478	36	206.08	143.42	210.23	192.17	132	163	40.17	23	80	944.66	484.83	448.17	467.17	6	48.33	1496	52	33.5	59.17	412.5	108.83	54	61	42.67	162	108.83	75	101.33	844.33	3.5	36.33	2.5	109	48
K01236	285.51	1028.75	141	36.5	526.91	1859.41	448.51	367	78	167	369.33	75.5	350.17	216	122	697.33	806.5	276.5	3698.35	1949.67	1035	555.83	234.5	521.61	1194	553.84	577.67	567	105.33	139	1821	101.5	729.5	772.33	650.01	135.5	81.75	464.67	263	322	729.33	48	42.5	230	52.5	2691.51	22	346.67	211.84
K01239	3858.72	3869.55	1207.61	2042.75	1761.09	21208.8	7333.35	3746.87	2728.6	2063.1	1570.63	997.7	2848.89	2543.62	3615.97	4948.26	4824.73	2369.6	8098.76	3083.67	1796.48	2687.26	6074.07	872.5	9964.98	6801.08	5901.38	5058.37	5030.38	17617.21	18236.69	2024.18	11725.37	16030.91	13400.07	2771.2	1868.25	2805.87	4854.75	2124.5	3221.27	335.83	2301.15	2094.92	1097.07	2690.77	262.58	3782.27	1209.87
K01241	3045.8	2681.75	3262.33	611.42	2429.24	7779.43	7248.92	6498.87	5529.84	4134.5	3709.35	886.67	1050.5	5394	1446.83	6639.73	7655.92	2160.37	22179.32	13528.4	5503.63	1663.17	2329.76	3401.58	14208.67	7267.33	8437.5	8237.5	57.13	20132.17	26533.16	1809.67	10782.33	9583.83	15388.87	4472.26	2469.08	2771	3185.83	2482.8	3478	768.33	2548.83	1991.75	215.33	4371.12	233.5	642	1020.33
K01243	17843.62	41008.07	20157.68	11918.57	42658.83	22226.43	8881.41	16508.63	10619.13	28709.37	27285.49	22716.39	14073.61	28588.27	42077.69	36502.63	26105.89	17513.8	21600.9	23903.8	21834	20836.85	23469.96	28261.16	33627.47	26034.23	29722.1	31845.48	30501.13	5856.56	24415.46	23908.97	30758.83	49152.16	13181.71	17361.03	14421.29	24562.91	18641.63	25622.93	40131.4	60365.82	15149.54	33838.87	35291.33	11211.8	16643.64	12893.35	25082.56
K01244	240	0	154.66	0	82.33	0	34	5	0	0	35	0	35.67	23.67	0	26.33	0	126.67	0	17	35	0	46	0	0	79.67	9	11	0	3.2	18	59	111	13	8	15	86	4	186	6	138.07	8.33	9	46.67	0	177	6	35	0
K01246	15832.35	35446.36	20479.1	10494.11	38691.31	28995.67	23825.08	29168.03	14238.75	22885.18	19827.33	21189.95	7873.54	22102.8	36227.09	41444.11	34381.7	17940.8	47214.92	42885.13	35587.04	19578	10846.56	31279.96	43191.9	30957.61	35080.37	37950.19	5696.31	31588.54	44083.97	21468.84	33830.39	48002.07	31023.59	19250.5	17895.6	24565.35	17159.71	22955.13	37112.56	54874.46	27059.92	21290.76	4663.15	19068.15	16656.91	5254.71	20172.98
K01247	2410.64	2860	1284.64	589.77	2910.08	8879.53	7142.76	8841.41	715.17	711.64	1850.98	784.17	1117.58	1364.22	1361.17	5152.99	7286.06	3187.75	26118.06	15887.07	4836.43	2753.65	2152.93	2484.2	16998.95	8375.91	9305.19	8715	158.7	18997.41	27485	2723.5	9876.39	13492	12282.24	2194.5	1701	3119.65	1521.3	2448.89	4510.64	1478.26	5060.8	1270.39	348.64	7424.72	1383.33	887.78	1735.28
K01250	577.36	759.67	175.37	659.57	211.62	217.16	224.67	138.87	19	128.36	164.03	28.74	83.38	106.25	106.86	493.19	251.57	354.63	936.46	438.03	230.52	152.42	221.72	93.13	140	184.04	206.93	70.57	15.33	20.86	406.37	635.75	677.09	482.57	272.27	551.43	943.57	107.85	1332.36	113	243.81	65.37	57.14	115.53	97	518.5	12	70	2.71
K01251	10169.48	21402.09	11287.81	10985.28	8950.64	15461.84	27211.22	27263.24	15360.07	8320.47	12708.93	11714.21	4060.22	12612.75	11187.22	23949.21	24857.91	8646.14	62149.9	39338.9	30357.96	8390.38	5482.57	23908.84	45625.94	27887.83	32792.91	32656.33	12388.21	34315.68	59560.29	8908.01	25107.76	28545.6	47617.83	17898.52	15431.42	12054.82	21015.91	13698.88	21999.12	24030.88	19747.24	10690.5	1380.96	24440.64	4084.68	2600.08	4359.47
K01252	168.08	5518.13	217.75	71	521.95	328.52	241.17	587.95	29.75	494.5	1215	47.67	257	625	329	414.4	669	258.34	809.4	882.14	1072.3	944	443.43	761.8	1724	995	1022	1011	24	24	1675	1082	5187.5	5157	149.2	134	349.75	1518	19	2242	2106.17	2082.6	241	435	189	916.75	889	174	1723
K01253	28	28.75	0	0	45.66	22	45	39	0	5	15	5	20	39	52	27	74	45	639	320	14	20	21	38	520	288	259	379	0	15	832	114	404	641	515	22.5	0	14	0	68	92	18	0	16	4	52	6	7	75
K01255	17622.07	50463.39	22699.33	6127.59	53738.7	34463.72	21842.24	33168.97	14496.1	25726.75	29711.16	16559.48	13998.59	26679.51	38022.08	37225.66	36289.57	23892.83	68312.27	65310.29	44569.21	39406.13	24976.24	48887.32	74426.88	54907.46	55514.08	61189.14	10532.26	46229.82	72965.2	44982.88	39722.43	57619.86	36288.26	19264.55	18990.51	35644.09	12233.29	37453.63	68437.71	97716.62	30943.9	35111.84	35738.82	24425.42	38878.57	9797.39	47336.79
K01256	12481.57	35486.03	12454.52	3077.09	39267.6	40942.81	12966.82	25147.13	5882.92	8411.4	17010.37	19043.71	4961.25	13771.01	13436.9	17084.98	19423.98	9869.33	44580.26	48872.32	37003.7	18687.52	9808.6	26989.19	39351.78	27719.81	30702.59	34498.62	382.71	26301.68	41799.27	23453.59	15582.73	22156.32	18415.21	11952.01	8706.97	19598.76	4269.88	21718.94	32719.19	49777.82	24901.05	27779.84	2811.65	19203.37	14468.57	5491.05	18539.7
K01258	22930.26	59496.44	27563.27	18845.83	73744.22	6632.42	21097.02	23463.1	18615.14	33903.23	38182.54	33170.67	19257.64	41456.02	53298.92	47999.17	31136.23	18746.09	31559.03	31725.33	42223.5	16393.99	30521.13	40151.83	39577.3	32870.2	41145.37	46832.24	24852.88	11103.99	25217.41	29548.1	34615.5	54140.15	31861.45	29268.69	22516.18	35275.62	30684.95	26972.78	54073.44	69461.14	14884.04	48133.61	36532.38	8178.95	18871.98	18769.99	37328.39
K01259	4772.52	10210.8	2817.82	1096	5389.23	24050.49	9502.01	11275.03	925.5	1628.11	3613.57	1514.5	4158.51	3346.78	7521.92	10028.73	11821.33	5724.4	28401.09	21642.88	12547.02	11048.36	6232	10550.94	22713.58	15387.28	13607.75	13982	13982.53	21226.63	33177.51	10304.94	10769.16	16661.17	13392.12	4962	2806.75	4977.17	3901.25	7577.14	12453.39	18404.77	3507.83	4024.17	2341.75	6380.54	6655.08	4182.17	6165.42
K01261	4255.5	318	24	391	205	716	372	114	1912	12.25	31	6701	34	138	572	5588	4331	71.89	3999	2586	5752	34	31	2545	335	52	28	20	15	162	103.5	35	1927.83	2199.5	456.5	440	172	49	107	15	42	20	287.88	15	19	82	23	7	27
K01262	31021.74	50362.6	33559.33	26634.6	65859.26	35679.65	39330.13	35142.69	30557.3	46525.96	37777.33	27261.83	26405.44	43606.58	72979.16	70930.33	55640.84	35365.52	88952.93	72863.24	62198.7	26428.61	40947.14	42209.84	78769	53036	58186.47	61467.15	50896.1	43175.53	85958.32	36347.64	62498.7	94472.78	75398.74	40769.46	36660.15	42758.84	49337.84	27728.04	56964.65	72193.05	34963.08	37713.89	68231.59	31302.33	22446.75	21514.13	27161.4
K01263	115.5	183	28	7	346	223.5	165	454	16	270.5	150	89.5	22	72	112	183	207	260.5	627	327	368	2844.5	184.5	2405.5	3919.5	3475.5	2305.5	3419	3	117.5	1844.5	2110	237.5	188	71	38	0	151.5	31.5	2191	6016.5	7920	166.5	402	194	439	2795	63	1908
K01264	8	0	0	0	0	0	0	0	0	0	0	0	0	0	0	0	0	0	0	0	0	0	0	0	0	0	0	0	0	0	0	0	0	0	0	0	0	0	0	0	0	0	0	0	0	0	0	0	0
K01265	29863.47	43717.65	24877.31	27922.55	43928.76	53975.58	37036.41	39376.37	31759.96	34528.21	35406	26584.72	23064.06	36951.63	43617.54	57102.04	49996.74	26807.68	90871.14	69325.12	53935.03	25867.2	34362.68	39741.86	69653.75	45157.08	50727.05	50417.2	33028.01	41638.22	80213.46	29055.6	54043.91	70377.29	63677.38	34293.94	32776.52	35600.29	43905.99	28499.44	51883.57	59083.63	32058.06	29611.33	64409.09	36387.6	20743.43	17146.98	24868.94
K01266	969.15	1105	482.27	27.17	1020.58	5329.03	4875.66	3319.74	76.5	313	731	438	467	732.5	1916	1899.38	3017.92	1211	6123.17	3522	413.5	1312.67	1090.5	284.5	5242.5	2976.83	3009.67	2192.67	4559	17115.16	11362.3	822	5411.5	8461	4270.5	522.83	49.75	1594.5	88.67	1527.33	3101.33	260.44	1841.94	599	291	1870.83	179.83	712	687.61
K01267	7617.68	4043.2	2390.64	8290.78	2086.61	19747.42	5099.52	3718.97	8794.11	5807.78	7692.36	860.27	8721	7697.32	4534.22	6205.3	4551.23	5495.48	12065.68	5901.73	3894.95	3656	11585.19	2368.69	5884.4	3734.22	5657.93	3834.12	14806.76	6029.73	7955.72	4080.13	11728.62	11923.37	8880.87	6744.91	8549.09	5717.22	12892.44	2590.53	5047.52	4813.16	5043.63	4357.67	29883.79	6133.72	2781.68	5590.96	1640.98
K01269	682	2648	6301.45	189.27	245	49.18	178	224.64	158.67	11840.64	2238.55	2013	2512.91	5276.22	22137	13050	6886.73	7704	230.33	103	590	256.57	2009.25	57.12	616.78	377.91	91.27	133	76	10.18	90.67	354	8440.89	20453.67	711	1250	298	4046.51	990.55	59.42	730.64	247.82	3049.36	2757.64	1814	442.18	45	1651.82	457
K01270	17074.54	41476.19	25583.96	21104.87	45365.77	5026.46	27767.08	20532.51	16145.55	32026.36	29560.07	14665.18	14651.46	35349.69	38785.86	37001.6	23166.36	17684.92	32247.1	30516.74	25478.17	17694.29	22500.13	24474.71	30358.06	25653	30645.9	33958.45	10726.46	15360.83	20069.25	28149.36	34042.64	42485.87	34988.26	30359.62	22739.06	26186.24	35534.07	21351.78	41546.82	56344.99	26576.09	31150.26	34752.95	18888.18	18928.75	11178.86	30384.05
K01271	12643.13	14480.51	10756.54	3338.38	8916.55	3367.81	5753.8	10774.39	4871.69	17874.58	11203.38	11119.39	9062.36	12416.06	28020.04	25154.96	16675.54	16430.48	14930.39	22090.21	14235.07	23966.51	16691.19	19350.19	31643.85	27139.95	20688.7	25588.62	10182.19	5218.2	25507.88	23338.19	23352.59	39760.42	13789.05	9191.8	7139.91	12967.48	8848.56	15215.45	33800.26	52825.77	10785.75	15956.79	33433.4	7908.23	23675.34	8093.64	18508.54
K01273	10911.39	11365.08	4681.52	11789.21	14473.44	8722.58	12211.47	9938.53	9124.77	7372.33	11892.55	3568.57	10184.74	11093.2	7280.18	11674.56	11329	8352.6	23588.77	16251.22	11052.1	13094.14	15353.48	10652.21	29005.32	20915.86	19404.26	19834.97	16848.28	24349.66	35450.47	13160.93	18004.86	21719.76	28577.34	10440.37	7841.01	11357.89	14168.32	11351.42	23006.06	26688.97	7570.56	9153.71	31092.15	12227.79	14596.01	7466.57	20239.31
K01274	3.5	0	16.33	0.67	6.17	0	13.33	35.67	0	0	0	0	0	7	40	24.33	42.34	36.72	0	0	0	6.67	0	0	146.83	55.83	9.67	2.67	0	34.33	30	6	0.33	26.17	0	2.33	0	7	1.67	5.33	23.33	62	49.33	0	0	13.33	0	0	0
K01277	1901	860	3526.08	4856.42	699.3	619.5	9756.75	3351.37	5637.84	3708.5	2689.25	312	375.5	5146	1245.5	5963.25	3251.17	992.2	8884.75	8246.9	7054.7	76	792	97	2346	1341.83	2410.5	2170	10	6337.3	5440.96	531	5282.33	2285	11220.67	7345.76	4931.03	1161.1	8014.83	305	892.67	431.83	1337.83	1282	81	1013.42	57	136	145.1
K01278	4718.17	7205.55	7238.74	5654.01	5549.79	3179.06	13671.25	18168.54	12055.68	8028.11	7045.14	1279.5	1166.75	10565	3635.25	9826.08	10443.84	5068.48	24908.37	25331.56	11036.7	12904.45	3131	8688.83	26576.58	18149.85	16990.34	21436.92	41.75	11668.13	32872.23	10183.27	12050.24	6153.5	26672.18	13215.85	9129.11	5264.52	11768.33	8573.83	10866.09	25682.27	3543.24	4650.25	965.25	3058.09	8186.5	684.75	6757.77
K01281	3964.5	76.5	41	101	50	95.5	574.5	391.5	11.5	51	88	6686	6	46	345	388	238	185.39	176.5	34	15	67	97	46.5	311	84	59.5	60	0	937	777	72.5	59.33	353	111	95	12.5	269.5	60	13.5	105	33	109	44.5	13	719.5	7	26	166.5
K01283	819.67	3920.8	997.5	95.25	1472.15	756.56	680.17	1267.17	34.5	259.11	872.89	428	231.75	368	674.25	626	1209.5	1260.75	1394.45	4169.66	1244.5	6598.78	966.5	5188.33	8045.25	7538.36	5622.17	7175.75	11.75	830	5585.11	8621.27	967.08	659.83	464.34	1237.25	630.25	1504.92	404	4543.5	12853.92	17677.61	1165.25	1633.25	681.25	961.17	6962.5	349.75	5716.67
K01284	6741.05	11952.89	9252.07	9881.43	5440.88	23140.78	26774.16	21403.12	8308.18	8350.33	7387.84	2153.17	1834.75	12176.5	4292.58	14943.89	13183.18	5705.98	26576.51	29670.94	19871.2	16757.85	5021.76	11293.79	23613.08	19120.89	16778.51	18512.09	150.68	30594.93	27182.75	18854.6	17301.9	13885.67	24936.04	17224.68	11309.64	8755.46	15308.5	11390.16	24989.26	33924.99	6412.07	6248	1720.08	5646.5	14246	1248.75	12280.03
K01286	12984.32	8110.27	3447.77	9914.89	3794.88	8598.51	12956.35	7547.68	4752.47	12960.15	16992.11	2241.31	13444.6	13147.45	3473.58	10164.69	9353.22	7108.71	27618.04	13257.46	7893.8	4577.28	28018.96	4007.13	14599.25	8955.5	8947.77	8598.69	22121.7	20940.01	21847.95	10521.16	12713.95	14710.56	17793.8	9687.33	5838.26	12029.68	10959.76	2981.29	19860.14	6547.6	5239.56	5831.57	86814.68	8596.77	4029.6	7454.38	4476.04
K01295	5918.23	38919.71	16958.1	3371.08	38633.7	2118.91	3567.23	9702.58	346.25	20575.67	20600.55	22558.21	5964.68	21042.35	40453	23585.16	12763.91	12379.84	8234.33	9833.17	12337.42	11546.87	8595.5	30839.04	22546.08	21346.61	26143.25	32306.79	4723	1826.77	7746.16	13396.2	13871.4	33847.33	4909.67	8993.83	4142.75	16638.21	2514.96	20909.5	35197.28	54675.28	9635.48	23081.68	4203.16	3392.84	7775.9	4873.31	17996.84
K01297	10035.35	22719.45	14956	1764.7	5995.83	3950.42	6385.1	15248.19	9470.28	24010.28	18938.94	13162.44	9011.33	21320.37	34352.47	23658.3	15758.99	13119.58	20842.48	18611.12	15303.72	8776.27	15142.04	17910.85	28232.81	19129.45	21540.02	24706.29	10013.53	6603.65	28724.37	8744.29	16652.12	31911.25	18112.74	10251.66	5012.07	13104.03	6742.86	11923.08	23115.29	29277.87	7592.41	13666.17	32287.96	6601.87	3253.34	6325.46	5571.36
K01299	8310.64	32800.14	14713.8	4161.84	37867.14	5092.69	7732.66	11314.13	3025.17	21824.01	20371.39	13553.78	9090.79	20265.7	33594.85	22268.49	13933.79	12364.8	12456.44	12518.16	14745.49	7935.35	16729.31	19654.77	20588.96	18031.46	19500.71	23303.61	5049.93	1819.91	16367.67	17557.16	22427.47	39787.22	10801.29	9970.35	5605.73	21706.39	2729.54	13291.08	26773.82	34980.58	8577.59	21917.84	32516.38	2927.68	9558.4	5933.75	19311.99
K01301	0	95	2	0	92	40	33	41	0	0	15	0	15	0	8	111	437	50	184	62.5	50.67	9	95	26	459	186.5	103.5	229.5	0	87	477.5	11	65	142	376	12	0	24	0	3	21	3	4	11	0	26	0	33	34
K01302	0	0	0	0	3.5	0	0	0	0	0	0	0	0	0	3	0	0	4.5	14	0	0	0	0	0	51.5	18.5	17	47	0	0	71	0	0	3.5	9	0	0	0	0	0	0	0	0	0	0	0	0	0	0
K01303	600	348.26	267	24	889.24	757	450.5	3366.5	36	122	655	417	116	55	404.5	662.5	1218	1310.39	2062	5292.98	1333	6573.5	419.25	4466	7013	6771.5	4514.5	6654.5	12	899	2858.5	4539.5	721.33	1233.5	80.5	78.5	764.5	1420	87	4881	12087	15538.5	568.5	759.5	544.5	1346	8734	135	6436
K01304	6323.4	8995.89	8404.47	2948.65	2591.23	16475.66	1790.82	953.34	3355.27	16380.27	9607.4	4621.65	8001.43	11465.87	26387.84	21813.77	14020.79	10416.55	9810.31	8343.84	9713.7	3410.43	14418.12	4553.43	8013.18	4810.37	5084.64	4250.23	9627.64	619.53	7340.74	4088.4	15015.44	29840.57	5091.18	4527.79	2668.77	9117.17	3304.57	2504.5	5652.17	4836.16	4365.59	9098.78	31477.49	1900.27	2753.98	6120.41	4906.87
K01305	5347.07	6429.83	3141.13	1111.29	10005.4	900	1051.43	2448.62	489.77	6137.6	9758.45	928.7	5927.87	8533.93	3733.61	1764.68	1289.08	3875.11	2670.61	4030.72	5408.99	6314.8	11384	5777.18	8452.9	8266.19	6698.75	7935.55	9445.79	1439.4	4076.73	9887.31	4274.86	4346.38	3296.15	3195.89	2243.03	8056.61	1482	6082.33	19788.73	17328.01	4453.36	8231.56	30159.57	2083.75	12078.43	3803.46	17829.63
K01308	126.66	527	21	1495	73	516.5	743.67	117.34	369.5	35	79	6	205	94.44	73.67	686	479	117.33	667.08	82.31	52.55	10	6.33	0	17.2	30.3	283.5	7.5	6491.67	368.33	67.73	79	590.4	331.5	966	776.67	1072.67	136.44	1572.5	0	226.5	0	72.67	33	7.14	177	3.33	45.29	12
K01312	0	0	1	0	0	42	1	8.5	0	0	17	0	5	0	0	3	16	6	37	11	19	17.5	0	11	28	18	26	36	0	4.5	77	0	3	10	22	0	0	0	0	54.5	0	0	0	0	0	8	0	0	0
K01317	0	0	0	0	0	0	0	0	0	0	0	0	0	0	0	0	0	0	0	0	0	0	0	0	0	5	0	0	0	0	0	0	0	0	0	0	0	0	0	0	0	0	0	0	0	0	0	0	0
K01318	65	0	0	0	164	0	0	0	0	0	0	9	0	0	0	0	14	0	0	0	0	15	0	0	0	19	0	0	0	0	58	18	10	0	0	0	0	4	13	0	0	0	0	0	0	0	0	0	0
K01322	3176.34	11951.56	5088.49	5304.17	5004.98	18194.95	12455.67	12701.87	6233.5	3248.22	6342.62	870.5	1874.34	5947.67	3268.75	8290.91	9631.42	4026.7	17736.81	18305.31	13023.2	10154.23	3622.5	6709.16	19262.58	13348.22	12170.34	14352.17	120.33	8333.13	23549.52	9905.37	7296	5268.5	17055.01	8338.83	6302.2	7267.11	7287.17	8609.83	13957.84	17818.65	3869.83	13172.67	940	4559.84	6124.5	2987.67	5634.44
K01325	0	0	0	0	0	0	0	0	0	0	0	0	0	0	0	0	0	0	0	0	0	0	0	0	0	0	0	0	0	0	0	0	0	0	0	0	0	0	0	0	0	0	0	0	0	0	0	0	0
K01338	25711.65	45658.01	31059.38	25910.5	47436.83	22409.61	37043.36	37067.49	35183.21	45797.09	37250.63	19860.65	24505.14	40898.39	63680.57	63715.43	48935.42	34886.06	95669.69	70926.03	52300.26	22816.47	34521.97	39359.33	81298.7	53318.45	59653.47	58089.11	32458.13	45419.87	94066.57	31195.89	67172.54	94204.03	77276.31	34883.28	35173.2	41203.6	45347.7	26847.81	51986.9	63328.6	37243.83	31445.45	65839.15	33451.42	23503.51	15598.72	29459.34
K01340	0	0	0	0	0	21	0	3	0	0	8.5	0	2.5	0	0	0	8	3	0	0	12	10	0	11	28	18	26	15	0	0	77	0	3	9	22	0	0	0	0	26.5	0	0	0	0	0	4	0	0	0
K01342	0	0	17.33	1.27	0	13.18	0	8.64	0	0.64	2.55	0	0.91	0.55	2	0	3.73	0	0	0	0	140.91	0	47.45	54.45	71.91	55.27	90	0	1.18	61	0	26.89	10.33	13	0	0	5.18	0.55	25.09	1.64	64.7	54.58	8.64	0	9.18	0	0.82	2.22
K01346	0	0	7	0	0	0	0	0	0	0	0	0	0	0	0	0	0	0	0	0	0	0	0	0	0	0	0	0	0	0	0	0	0	0	0	0	0	0	0	0	0	0	0	0	0	0	0	0	0
K01347	9	0	0	0	743	0	8	0	0	0	0	19	3	0	10	58	30	52	0	0	0	41	0	0	192	0	3	0	23	0	8	7	17	26	0	0	0	0	0	0	41	0	8	0	0	11	17	0	34
K01354	3797.29	25962.36	6330.1	764.42	8192.33	19248.31	5044.92	15371.55	4411	4907.28	11116	11282.17	1492.59	7417.17	10323.24	7786.98	7854.17	5628.43	15054.74	20684	14302.83	20441.78	4759.43	25273.97	29647.09	25470.86	24197.18	30915.59	192.04	20718.8	20246.5	17471.94	5944.42	9768.99	8409.2	5981.58	3686.44	9597.86	2209.17	19566.79	37383.41	55676.31	8627.69	9881.09	1887.08	6280.53	13093.83	1431.42	12293.04
K01355	0	0	0	0	0	0	14	0	0	0	12	0	0	0	0	0	37	0	0	0	0	51	0	0	8	0	0	0	0	0	43	0	0	11	20	0	0	4	0	128	100	0	10	0	0	114	0	0	0
K01356	15981.83	36257.17	17241.22	16452.69	39810.61	29704.44	21408.93	21459.86	17512.79	23421.99	22857.59	16619.01	15150.21	22783.11	38415.93	40283.16	29328.21	22135.4	56614.55	41065.75	35161.75	20001.58	21326.87	33523.15	53718.88	37906.92	40698.16	41815.01	18187.4	28532.82	56085.23	24462.5	40290.07	59931.34	41936.76	20502.16	19088.56	25520.77	30969.73	20555.51	41855.79	55380.09	19387.36	23075.39	34287.59	17210.88	18185.51	11630.55	21270.97
K01358	26254.51	44909.31	23951.92	29671.49	49425.72	51042.48	37261.63	34222.2	28924.27	31071.51	29794.87	24545.85	18764.61	32231.9	42507.27	55722.6	47473.11	25149.35	87435.93	64835.05	54690.41	25629.55	28451.2	41091.87	71226.55	46895.67	52301.21	52954.66	23431.29	41979.87	82256.54	28797.94	56377.5	72836.07	64446.88	32460.54	31355.17	35941.29	46137.78	26699.08	50488.27	59156.14	31789.41	28362.05	35416.63	32600.82	19989.67	14635.78	28829.92
K01361	350	82.3	152.09	1669.27	47.1	87.85	390	69.98	592.27	2011.24	262.85	70.7	553.21	574.92	146.9	429.4	189.53	351.73	50.33	50	85.9	345.57	2138	57.12	369.01	85.37	81.73	105.62	48.8	169.51	151.59	29	358.35	492.26	448.4	758.2	96.7	182.71	237.55	88.42	258.94	106.26	174.87	362.64	199	193.78	6.33	569.42	76.91
K01372	6067.5	2068	4838.24	5482.76	893.3	1697	10317.59	7645.04	7912.02	5347.5	4052.75	7015	863	7691.5	719.16	5671.41	4237.84	1367.29	14163.42	10683.9	7547.7	226.34	877.66	145.5	8121.5	3868.49	5741.5	6783	12	7080.14	14973.28	478.84	6973.32	1774.66	22711.51	12000.28	7139.19	855.1	11180.49	754.5	990.17	560.49	979.37	3311	133.66	1353.26	24	299	247.26
K01378	168	0	120	0	55	0	17	0	0	0	15	0	28	11	0	11	0	121	0	17	35	0	46	0	0	72	9	11	0	0	18	51	111	13	8	15	86	4	183	0	94	5	9	14	0	177	6	35	0
K01387	775.16	11183.53	1265.87	159	23943.63	12.67	233.67	329.16	27.6	790.77	1766.73	717.7	351.8	1014.45	2677.56	809.39	473.13	864.74	380.49	10286.71	6831.98	2338.66	2174.17	3305.34	3911.57	3742.13	3873.8	5278.29	4556.8	124	619.92	11388.43	2582.47	1758.92	283.65	2907.95	3069.36	8223.37	243	3138.16	5474.54	10263.93	1011.4	1738.92	1267.75	276.93	3780.33	391.35	5023.8
K01389	57.5	174	28	4	65	44.5	49.33	65	3	8	19.67	0	42	16	25	46	83.33	92	32	8	72	62	36	16	63	32	41	32	45	24	59	15	97	63	13	9	31	27.5	56	15	73	16	26	42	30.5	202	9	140	9
K01392	114.75	549.59	230.25	64	245.84	1102.92	255.67	1487.06	173.08	630.17	600	17	35	270	64.33	1182.19	2939.32	57.92	525.34	153	384.67	247	36.67	254.33	1785.66	140.84	166.66	178.66	24	98.67	1856.33	260.34	72.17	75	131.67	10.5	171	126	44	2203.81	1757	44.66	157.33	170.5	63	1748.01	10	88	7.67
K01399	29	0	25.5	6.5	0	10.5	34	7	24	15	14	0	0	0	6	711	530	6	1907	1186	1403	10.5	0	565	131	96	109	71	0	0	321	4	47	18	117	0	0	0	0	6	54	0	8.5	22.5	0	680	0	10	0
K01400	146	25	25	0	0	0.67	1	22.34	0	34	44	16	77	143	10	12	8	27.83	0	0	20	0	129	0	0	0	0	0	12	4.33	0	0	20	8	82	170	15	0	0	0	0	0	0	48	12	5	0.33	233	22
K01401	191	161	15	0	212	104	18	35	0	32.5	19.75	33	75.5	37.75	1521	430	280	245.5	16	10.5	8.75	15	519.5	0	0	19	0	0	4510	6	45	67	10	1066	34.25	87.25	8.25	48.5	13	0	14.25	0	235	36.25	484.75	8	14	243.75	10
K01406	192.75	348.5	103.5	6.5	193.25	508.82	746.33	483	11.5	52	99	45	100.5	283	34.5	173.75	460.75	164	994	579.5	95.16	177	94.5	29.06	390.67	279.5	315.5	129	12	85	1383	288	258.5	263	178	153	394.75	396.5	3	468	411.5	11	169	113.5	48.5	1100	62	87	126
K01407	284.5	358.38	161.5	10	725.12	37.17	58.67	511.5	0	413.5	572	272.17	83	330	22	125	47	266.5	759.8	3551.94	1097.3	3793.5	231.93	2853.3	4296.83	3948.5	2712.17	4053	4.43	87.5	1320.6	2258	274.5	192	464.2	606	554.58	949	31.5	2239.67	6224.67	9517	182.5	582.33	289	522	4573	63	3889
K01408	0	0	0	0	0	0	14	0	0	0	0	0	0	0	0	65	121	0	941	298	1170	0	0	1259	121	57	22	47	0	0	106	0	58	123	150	0	0	0	0	0	0	0	0	0	0	0	0	0	0
K01409	27024.37	43046.31	30228.11	28025.81	42277.18	37693.32	40382.81	33595.53	34263.19	40522.51	30703.25	26020.42	20793.65	36620.21	64764.3	68396.73	51922.93	31986.67	87879.3	61643.87	51073.83	22169.85	27653.48	37850.09	63216.3	42689.05	49165.3	47916.06	35114.2	41116.23	71174.97	27358.63	60647.68	87805.61	66328.13	36113.05	35004.13	35436.11	53091.22	24210.75	50518	56770.63	35291.44	32583.24	37085.05	35074.32	17003.67	16699.53	21587.02
K01414	7901.03	32117.61	10811.61	2773.03	44620.15	4548.59	5353.93	15730.02	1090.9	8405.79	16745.38	11732.55	5402.43	13835.5	12269.56	13933.05	14487.9	8084.24	24700.89	29201.44	21510.62	18194.22	7598.94	28104.08	31230.7	25342.63	27880.58	31798.37	663.06	4664.02	20677.33	22124.81	9497.58	14194.84	6677	7916.71	7291.51	18842.81	4213.89	22849.94	37403.19	58240.54	21783.29	19053.85	3147.9	18802.37	22052.75	3486.4	31018.34
K01415	872	7379.77	1208.5	103	2027.31	107.18	382	3449.51	5	321.83	854.17	657.5	169	415.5	1118.5	777	847.5	1878.5	1370.94	4525.48	1867.5	8070.84	1287.5	5640.99	7938.5	7436.32	5064	7349	22	905	2633.83	11591.43	1001.49	1540	462	2304.5	540.5	1519.51	365.5	4442	8883.01	17280.33	882.5	2057	855	999.5	7522	151	5512
K01416	0	0	0	0	0	0	0	0	0	0	0	0	0	0	0	0	0	0	0	0	0	0	0	0	0	0	0	0	0	0	0	0	0	0	0	0	0	0	0	0	0	0	0	0	0	0	0	0	0
K01417	0	0	0	0	0	0	0	0	0	0	0	0	0	0	0	3	48	4	0	0	0	0	0	0	2	0	0	0	0	3	0	0	0	0	19	0	0	5	0	0	0	0	5	0	0	5	0	0	0
K01419	8193.2	31661.02	15554.72	5194.09	37340	11541.31	12933.02	19380.26	10212.67	18354.56	15968.58	13943.98	6928.4	16263.39	33749.92	34482.76	26733.7	16379.28	44877.74	40431.57	31756.31	17053.32	10180.46	32020.55	38998.96	28986.81	32584.21	34548.11	5900.88	24924.01	37536.43	20686.83	25955.14	42439.64	20350.61	11412.75	13102.56	21340.58	7545.69	19300.32	34566.82	54468.31	14540.9	21763.32	4446.68	8173.14	16604.4	5727.56	19805.19
K01420	15885.92	38595.57	19346.39	15438.64	40887.51	35601.35	26951.41	31762.28	21976.89	24599.09	25627.91	17060.28	15443.99	24213.72	38765.9	38648.42	32022.39	21940.43	78094.23	62644.29	39376.54	20638.38	22827.09	31955.32	63267.65	42303.08	46563.13	48300.49	16174.78	33729.24	75694.05	24828.43	43127.67	61647.48	48852.52	21483.68	21679.51	28836.73	30475.93	21968.04	44311.97	56291.11	18038.54	28492.61	34368.8	17219.99	17930.58	11896.54	21440.69
K01421	11696.73	3628.25	1230.28	6969.73	1240.59	18651.09	4334.61	1039.88	7452.37	4739.77	6202.22	9156.9	6700.58	5655.98	6273.17	12860.07	8564.28	3336.61	11387.2	4619.78	7136.95	2553.05	12144.89	2878.83	3068.13	1490.36	1731.98	1489.67	26042.28	2008.52	2992.81	3849.94	5293.64	7325.3	6786.1	5559.09	3707	3823.91	11096.55	743.71	3157.9	260.83	1500.67	2754.78	30589.59	3843.7	94.76	6201.59	409.42
K01424	22571.59	54367.48	27765.4	20012.89	47460.09	15429.03	27554.18	33331.88	20397.45	32842.21	35411.95	33228.65	16403.49	36389.4	46855.12	51426.19	38725.36	22327.48	52797.09	42779.06	38700.14	26172.5	23670.46	45815.74	54001.58	41568.98	47658.37	53992.49	17568.94	17921.35	45283.97	30505.15	39312.48	56185.82	39060.51	31162.67	22849.61	30634.1	36341.62	33035.98	61734.8	84900.55	31322.2	40123.65	35326.75	27821.89	22022.58	12706.79	29267.19
K01425	10640.14	44478.16	20639.14	7957.86	37346.55	35245.26	14198.3	21606.47	3462.21	26804.38	28161.21	23938.56	10856.39	28321.77	44839.64	31449.63	19602.73	16919.48	16496.12	23894.1	21938.22	23147.4	20534.39	36494.88	31343.36	28947.17	33238.46	39932.31	14598.2	8807.3	13187.49	22935.7	17187.87	39724.46	13914.21	19223.91	12520.8	22967.97	13599	26927.08	45383.63	73937.76	14120.77	30236.68	34485.31	11799.21	14236.72	9400.8	19692.94
K01426	12872.11	19395.68	5987.03	2491.77	24942.43	26978.06	10876.32	15311.28	841.08	6090.84	12239.27	9546.71	7595.75	10934.14	8171.42	16533.29	20356.04	9673.89	37312.44	32084.14	31465.61	13497.9	10693.25	14618.99	41627.88	24299.44	25396.6	23339.12	5150.73	40019.15	54222.27	14750.32	19302.95	27533.42	23105.17	4900.91	4891.2	15732.5	1450.18	13976.51	27231.28	20683.16	10380.09	10874.89	3367.74	16447.59	19273.98	6093.05	30461.24
K01427	46	172	28	4	63	38	48	65	3	8	32	0	53	16	25	22	65	101	21	8	10	170	36	0	37	32	30	11	37	23	45	15	97	63	13	9	31	23	56	55	69	16	26	42	28	152	9	142	9
K01428	3435.52	17687.75	5457.58	770.59	5671.91	7592.02	6946.09	8403.67	335.59	4465.5	8191.02	10928.17	1102.83	7044.67	9842.42	9480.07	9449.16	4559.17	15640.91	12640.33	6264.34	6917.25	3405.43	15754.61	18070.06	13244.38	16084.25	17843.75	4701.03	19000.83	19356.25	6139.17	9381.73	17776.17	7082.16	4393.34	2311.42	7295.42	2776.58	10605.14	16091.24	25270.83	7438.91	7792.16	1100.25	8498.71	3083.83	1234.5	3221.17
K01429	3183.85	17720.25	5315.08	704.17	6270.08	6969.02	6546.25	7826.5	251.59	4407.5	8086.27	10915.17	1061.5	7065	9803.42	8187.57	6624.41	4343.42	14000.33	10631.33	3538.84	6611.5	3524.43	14860.11	16829.11	12709.16	15589	17349	4645.03	2822.33	17222.6	5924.67	8774.33	17181.17	4253.67	4706.01	1488.33	6294.67	2734.33	10642.14	13065.83	26125.83	7237.16	7837.58	1107.5	7230.87	3068.83	1063.5	3165
K01430	3245.85	17939.5	5355.33	708.17	6411.33	7013.52	6640	7929.5	254.59	4415.5	8129.77	10926.17	1126.5	7091	9838.42	8240.57	6715.91	4484.67	14470.33	10883.33	4232.84	6859.25	3606.43	15228.11	16961.31	12777.96	15684.25	17408	4682.03	2849.33	17418.25	5959.17	8941.73	17335.17	4295.67	4715.01	1519.33	6326.17	2795.08	10708.64	13316.83	26141.83	7279.66	7907.83	1144.5	7495.87	3077.83	1210.5	3174
K01432	695.8	777	640.5	27.5	581.75	532.5	773	1764	35	50	296	243	251.5	132	294	880	1121	559.5	4694	3289	1092.5	502.5	626.5	622.5	3746	1935.5	2308.5	1449	9	402	4866.5	457	1000	1346	1173	151	123.75	646	224	683	1628	108	672.5	168.5	35	1090	149	183	274.5
K01433	8138.49	31327.36	11852.87	3560.75	42060.72	56925.53	9321.9	19721.79	1417.08	8215.79	16825.41	11741.21	5199.75	12955.84	12445.99	14425.38	15035.38	9547.13	27978.66	33793.44	20483.12	23535.69	7946.94	27764.43	35325.2	27431.19	29722.92	33501.2	539.41	24613.04	31621.36	21457.31	18415.24	26527.82	10971.54	8702.17	7102.74	18246.81	5550.38	25865.51	37853.87	59096.38	26315.14	19740.17	3090.88	21313.25	18941.9	4075.01	25725.67
K01434	1853.14	6657.38	1561.16	240.25	2872.7	7371.18	6261.67	4961.24	623	474	1571.1	1020.5	668.59	895.67	1438.75	3260.39	5267.33	2155.42	14884.56	15880.06	12377.37	5646	2247	5841.44	19496.25	11836.09	11229.67	11501.75	211.45	2786.33	27887.2	8616.88	7322.25	9012.33	8988.34	2029.25	1954.7	5280.35	586.5	3629.3	10151.32	12386.33	2635.25	1938.92	673.25	4647.54	4937.33	613.42	5253.27
K01436	2665.9	2523.95	1034.35	179.65	2084.02	17500.65	1276.68	5088.37	2289.35	907.93	1391.59	2383.5	1809.9	1071.14	4879.62	8918.28	9693.77	2958.31	8331.23	6929.88	7540.27	7052.29	2716.23	5939.73	17961.73	11993.19	8976.23	11675.85	9458.26	1928.35	18754.37	3810.66	6305.43	10546.55	11738.85	911.11	1843.02	3440.57	3023.55	3895.47	7479.65	10484.33	2456.33	1850.7	1469.12	5057.85	6645.68	2821.35	5677.13
K01437	2324	18605	5639.66	1191.25	7809.75	63	1286.5	6204.17	79.5	4372	8971	10135.5	1658.42	7526.67	8284.75	4061.58	1493.75	1926.42	1267	2535	3931	5524.5	3243	14954.5	9204.25	9292.42	12118.5	14400.25	57.25	623.5	2926.83	6665	1700.25	5258.5	810	3683.5	1505.5	5731.92	789	9794	16777.92	26400.83	2793.25	14303.92	1020.25	1207	3219	2116.75	7749
K01438	10133.41	19977.6	10545.86	6755.59	39651.68	30847.77	24967.48	24219.15	7566.34	7657.01	11248.44	2872.21	4790.33	12547.34	6337.66	14583.97	14004.32	10194.79	28261.87	30312.11	25463.52	15726.62	8081.27	13179.1	30395.01	22366.84	22483.6	23846.21	376.83	29298	41813.28	19252.08	19565.32	17445.37	23628.68	12467.51	11443.02	18862.4	11730.88	13206.93	28683.04	33225.61	26591.97	10130.42	2372.24	17537.81	20631.4	2819.8	25791.94
K01439	20706.13	37574.5	18379.55	12009.01	40988.02	34424.53	22523.06	25084.75	18532.19	23420.46	23093.01	23591.53	12411.33	21879.18	37742.5	46445.76	35366.57	20865.56	61902.51	47765.72	37174.08	30412.74	19518.64	39614.27	52249.57	39165.11	41775.91	44531.93	22216.37	29822.85	43912.87	28756.38	39478.89	54605.41	32549.84	22087.38	21510.98	27920.01	30696.75	28417.35	55688.92	74796.76	28770.84	22427.75	33959.93	26819.35	24126.13	7816.57	26242.29
K01442	16550.41	64903.04	18089.52	12200.04	30183.85	2849.67	12887.22	22118.53	3523.52	17395.19	35259.87	37867.79	10712.62	31425.35	28160.19	18906.2	10154.15	7053.88	13656.41	9066.17	16787.31	17618.47	18035.49	46238.12	30311.1	28340.84	37377.58	44502.53	9858.04	5031.34	7047.95	27008.68	10629.46	19144.72	13178.42	19232.48	8870.41	19974.72	11494.5	33503.31	56214.11	75576.94	7962.33	35505.23	33188.81	7705.26	15774.81	8271.41	36352.44
K01443	19227.71	51143.93	21620.44	14972.81	66579.55	25592.74	16044	15732	13329.85	27557.57	31040.86	32799.86	15798.16	30129.99	45623.45	39386.33	26059.96	18199.71	25866.27	26280.33	29898.78	22993.57	23412.12	42417.15	39296.98	34520.94	39773.21	46182.7	10922.25	26140.41	22734.75	27607.52	34225.71	51099.98	24227.37	23180.13	19874.52	32070.18	26563.92	27748.54	54002.02	79450.38	14683.86	37167.07	34696.85	12997.26	16692.32	12694.98	27595.59
K01444	3138.75	1890.5	1310.83	128.67	1556.67	1074	1559.33	3251.67	4081.5	2565.5	6159.25	587	3548	4308.25	3009	1842.33	3272.34	1982.33	7095.18	5493.17	1155.25	430.17	7133.5	397.5	5064.33	2999.33	2818.34	3656.67	9247	2604.33	9277	2169	1480	3100	4069.42	1325.58	1162.75	4603	838.67	592.83	1710.58	488.5	1228.33	1600.25	28955.25	632.83	50.5	1219.75	524.5
K01446	3952	0	0	0	0	0	0	0	0	0	0	6683	0	0	0	6	6	12	0	0	0	0	27	0	0	0	0	0	0	0	9	4	0	0	0	0	0	0	0	0	0	0	0	0	7	5	0	0	6
K01447	1907.8	2494.8	1158.44	350.03	2899.27	6072.28	7207.43	6336.87	863.92	313.1	1433.96	758.04	1066.48	1307.86	963.22	4101.84	7013.73	2348.53	13370.72	8894.8	4432.55	6120.58	1831.25	4425.78	8256.07	6352.63	5594.54	5278.29	690.48	18222.31	14211.57	2396	5885.3	7892.49	5696.86	1661.49	1666.97	3570.2	2328.76	4017.33	4370.45	7898.66	2414.55	1274.93	235.66	6963.93	1242.68	782.28	1509.3
K01448	38558.71	53236.77	33216.36	44288.18	48911.99	22055.66	45846.72	37527.28	39618.77	55588.39	50998.23	25274.66	42140.39	55202.15	75739.36	77590.34	56972.81	39629.73	95955.95	65024.16	53100.8	23268.3	62337.15	37494.55	68297.37	47306.84	55482.43	53187.02	64201.49	43659.04	79674.7	35210.01	74553.98	106920.32	77677.21	47332.45	44941.49	47602.45	77122.44	23819.44	58918.78	60329.35	25110.56	40393.46	126527.96	31527.01	19989.88	34288.67	29837.64
K01449	6125.27	2480.2	1417.57	11242.71	1253.41	4231.16	9177.04	2023.16	7268.35	5460.11	6127.45	2375.8	6485.05	5626.68	3159.9	7191.68	4488.83	2811.37	11191.56	2115.24	1601.48	916.39	10412.68	281.71	1977.07	1238.94	3117	999.8	16863.6	4058.29	2970.77	2560.93	6780.11	7341.97	12590.95	7621.51	6735.78	3983.64	15250.45	482.08	6200.14	228.65	1234.86	2341.09	29689.92	8101.25	135.67	4751.53	351.59
K01450	0	0	0	0	0	0	0	0	0	0	0	0	0	0	0	0	0	0	0	0	0	0	0	0	0	8	0	0	0	0	0	10	0	0	0	0	0	0	0	0	0	2	0	0	0	0	0	0	0
K01451	8051.11	11263.18	11486.24	2975.24	31012.32	31397.75	19614.16	16171.99	4203.19	15086.85	8575.46	4634.95	6236.01	12010.34	26494.17	26151.26	21987.94	13808.89	43010.23	35042.78	12153.2	11389.48	10343.38	9164.72	37106.9	23890.92	23118.06	21042.19	673.06	38435.6	53521.85	11983.2	34772.72	55404.2	20341.39	8577.64	4914.9	16322.07	6928.19	9804.17	28486.1	23654.26	14419.87	19823.19	3082.66	10478.44	8760	6965.1	9353.67
K01452	50	107	22	0	119	7	72	34	0	12	81.6	0	13	5	35	575	839	56	2207	1180	56	198	26	38	1157	614.5	619	499	15.2	11	1539	0	3990	5405	592	1	0	91.5	12	266.8	19	23	49	136	0	268.2	21	80	0
K01453	3408.59	11849.29	3533.37	1071.33	14055.38	16276	2540.81	2696.91	140.5	2883.67	6622.13	900.71	3083	6705.84	4213.67	1881.09	2240.16	2404	3643.83	5980.17	7418.5	5023.54	4146.5	4225.04	4814.75	4553.01	5333.5	4425.54	4520.5	1232.67	3884.5	10774.87	3892.48	3569	1364	2685.33	2296	8291.79	548.46	6237.67	10522.15	10093.69	3987.81	6573.67	1576.91	1542.83	9716.4	1780.64	19487.17
K01455	237	262	102.25	763.5	427	3632.33	2450.5	2056.17	24	183	383.67	114	1138	146.5	290.33	606.66	640.83	1003.5	2424.5	2109	939.67	197.47	105.83	232.23	3121.33	1692.4	1801	1219.5	32.83	1358.84	6133	358.17	1566	1589.83	1345.5	282.5	805	254	96	305.77	1152.66	364	166.33	193.58	58.83	615.27	1199	108	496.33
K01457	2216.33	15154.72	5271.75	938	4367.63	7280.29	5847.17	10569.5	305.58	4329.67	7944	10523.5	1946	6219.5	8080.5	7105.58	6791.15	2962.42	6523.42	5461.49	3058.67	8653	2634.17	16366.33	15203.85	12798.5	13709.16	17766.66	135.93	1596.67	10412.42	6991.34	2687.17	6808.67	1730.5	3343	1647.75	4241.67	1052.5	12478.65	22575	30646.16	4052.66	10528.33	957	5725.17	4885.5	1534	5442.5
K01458	615.5	574	449	25	658.5	4438.1	3817.5	3352.7	59	283	667.5	260	292.5	628	301	1250.9	1378	565.5	4283.67	2360.5	846.83	253.5	433	555.28	7037.5	3258	4014	2560	2.5	541.5	11935.4	590	1497.5	2524	2261.5	271	62	908	62	262	555.5	120	1445	162	36.5	589	78	126	173.5
K01459	381	152	268	15	258	330.6	669.5	415.2	0	29	189	203	201	428	217	406.4	544	305	252.5	211	194	159	366.5	129	600	502	411.5	255	0	181	1104.4	333	397.5	763	285	131	0	509	28	34	1211	121	1406	122	25.5	112	12	136	125.5
K01460	159	569	100	16	85.17	2.67	344.17	4086.67	39	32	9	14.67	0	15	218	129.5	65	75	51.4	7.9	23.3	766	37.43	650.8	1201	1026	792	998	13	21	372.43	467	0	132	41.2	201	3	30	25	555	2140	2349	131	178	63	83.5	586	0	353
K01461	154	907	212	79	1167	35.33	185.33	229	0	370	829	58	154	567	511	246	139	164	144.5	1564	1614	271	622	414	457.67	447	533	472	8	12	262	1130	1419	756	47	197	583	2080	0	686	1365	1234.6	220	380	128	70	651	113	1402
K01462	33373.28	66104.61	32120.41	28927.24	74474.3	75848.39	47766.49	50997.23	31348.89	39635.97	45947.88	37384.79	25805.18	46350.79	52692.31	67470.68	58853.16	29309.93	119136.08	90782.02	65672.44	31814.42	39110.92	56660.15	84915.94	58104.72	66827.37	69207.29	39819.53	43118.45	91474.11	42546.5	62490.97	83439.99	70471.79	41480	36514.38	47726	49773.07	39172.1	75438.76	87312.6	37954.6	43227.26	65793.18	40270.2	23662.1	20107.04	34150.3
K01464	6751.4	7254.15	8727.61	5932.86	2895.84	10208.47	12039.76	6977.91	4235.75	16545.18	9123.04	3395.32	9713.7	11823.37	25815.32	19351.75	12317.85	12878.41	12797.55	5497.55	3438.77	1514.03	14935.11	938.85	14875.13	9457	8989.47	6812.25	9914.35	19922.69	26625.32	4810.04	21691.23	37649.49	18884.69	7533.87	5187.81	10111.2	11331.11	1399.29	7890.64	1283.83	8893.99	7065.84	31639.21	8277.32	1743.01	7532.61	2562.6
K01465	30991.98	66782.65	31580.06	25609.92	60154.87	44172.1	44033.23	48286.78	31314.51	35094.93	42506.54	35361.69	20979.7	41651.73	51186.93	63299.01	57139.02	28558.26	112621.57	92031.7	70692.44	37580.21	29770.46	60783.78	92565.74	63858.17	72550.87	75951.82	23497.42	60948.16	99773.2	40668.11	59049.34	78118.17	65984.56	35569.1	34445.29	45846.73	43255.45	44989.86	83394.61	102190.69	48833.2	38989.39	36750.63	47891.19	32149.76	14103.37	45914.16
K01466	299.34	971	86	518	360	16106.83	488.67	450.8	936	36	201	124	277.67	62	148	556	470.83	367	1812.7	219.9	342.9	1748	298	183.8	954.7	502.47	580.5	504	160.5	750.8	1165.33	90	1283.9	1030.38	2066.27	1456	602	150.1	982	833	1287	59	189	180	140.5	874.34	39	624.67	51.67
K01467	5024.38	4705.64	1495.25	262.75	2914.25	2785.48	878.25	2481.23	187.58	1489.78	2285.49	7258.5	356.75	1139.5	989.58	1286.44	1594.07	1319.17	3429.85	4712.89	2555.97	4709.28	1479.67	4333.46	7266.41	5260.36	4258.16	4918.41	61.38	915.17	6691.04	8006.11	1404.25	1278.5	767.7	2027.25	767	1905.42	248.5	5304.61	8680.92	12207.77	1790.08	4849.75	671.75	3853.04	4912	898.75	4439
K01468	5973.5	16305.27	12527.11	6947.09	30336.84	24264.24	15598.07	16612.22	10249.34	17872.37	10635.64	3908.71	6538.25	12637.59	28695.57	27395.96	23702.08	14674.46	30449.17	30606.06	21883.74	13451.65	11996.1	10883.65	35529.68	23963.95	22613.18	25300.71	5424.21	26776.74	42206.72	14275.97	26788.15	42828.95	33585.71	14626.26	12397.52	17554.04	14295.13	11648.79	20396.12	28925.72	11423.39	16352.84	4318.82	11914.7	12061.82	7411.97	11807.02
K01469	788.05	1240	571	68	1067.16	653.66	1707.33	2061	56	75	409	424.5	466.5	542	332.5	1203.08	1782.75	789.17	6589.5	3737	2230	724	1552	995.61	5724.17	2807	3270.5	2318	35	16737.5	7643.17	816	2013.5	2563.5	4405.5	397	662	1202	245	599	3449.5	373	485	512.5	68	790	106.5	392.5	642.5
K01470	3135.65	3737.05	1742.03	1738.42	2503.35	17038.64	2897.25	2967.12	777.1	2349.35	1657.13	1074.87	2954.22	2227.45	4821.65	5347.33	6221.64	3849.15	13888.58	8713.17	3633.95	3104.75	6924.75	1874.78	15117.4	9137.71	8117.55	7467.04	9380.88	18531.23	20499.35	2350	11204.71	18005.76	16035.32	2693.53	1023.7	3006.17	2852.42	1826.33	6684.21	936.5	3995.48	2985	1384.25	3423.77	1584.75	3918.77	2375.72
K01471	0	20	0	0	4	22	45	0	0	0	0	11	0	0	45	168	147	41	986	379	203	17	52	94	179	95	109	65	0	12	534	114	92	261	159	19	0	41	0	6	221	18	0	14	11	10	6	7	70
K01473	1688.8	3536.25	569	15	1622.25	19972.39	6279.33	3393.8	104.5	104	578.5	975	831.5	621.5	538.5	1837.1	3055.5	1258.5	11099.75	6415	3260.33	2436.5	1974	1526.78	12065	6667.5	6346.5	6107.5	42.5	16751	18255.1	1394.5	8905.5	12290	9427	674.5	240.75	2428.5	252	1339.67	6785	236	1690.5	864.33	164.5	1869	278	807	1004.5
K01474	1591.3	3566.75	556	15	1556.25	4853.39	6399.33	3401.3	52.5	88	485.5	850	797.5	596.5	574.5	1809.1	3011	1221	11076.25	6410.5	3285.33	1164.5	1810.5	1530.28	11833	6522	6201.5	6015	45	16755	17776.6	1294.5	8716.5	12116	9246	693.5	244.75	2429.5	282	831.67	4769.5	236	1650.5	853.33	164.5	1821	276	721	1058
K01476	2776.39	3346.29	1328.51	289.35	1451.68	6403.37	5498.48	4669.41	1563.67	2568.56	2795.84	662.21	2275.33	2641.75	3027.75	5055.55	6467.98	2082.83	10997.19	11440.46	9496	1924.94	5911.75	1821.44	10148.53	5388.84	6003.27	4394.79	4735.75	1217.98	16206.27	2098.87	9242.62	11804.71	5352.38	1606.33	1316.7	3292.01	1553.51	1754.42	2654.54	1563.05	2512.2	2504.56	1136.8	2069.85	969.98	3058.92	2290.63
K01477	518.75	678.84	477.16	75.25	709.17	1102.92	494.92	1587.06	189.08	657.17	741.25	43	154.67	317.67	175.33	2409.02	4381.82	406.09	5273.67	4986.5	2062.17	474.5	185.67	957.83	1581.41	380.76	282.66	516.41	66	215.17	3822.58	364.34	2079.17	2907	385.17	57.5	624.5	420.25	298.5	2495.31	2295.42	91.49	337.08	466.17	106.25	4166.01	42	373.5	87.17
K01478	7119.61	21690.27	6440.52	2408.44	53621.08	3356.02	2220.49	3286.12	4570.69	6156.25	10906.85	17305.24	2687.87	9857.17	12075.89	6048.14	3457.02	3347.63	7281.81	11145.67	12554.11	6846.28	5278.1	17265.99	20307.11	16151.24	20051.07	25974.16	9652.83	2713.09	11843.58	9232.2	5458.5	10253.63	11638.19	7945.63	7846.99	14932.15	6067.51	12086.72	18957.32	36935.6	3028.28	11038.56	2251.32	3828.14	7348.07	2635.47	12697.8
K01479	4709.91	23804.35	14012.12	1729.17	31729.81	22054.51	6488.23	18885.97	4745.75	17986.51	14946.25	13377.21	4388.66	14158.61	32721.32	24747.13	20108	13323.84	16905.73	25288.37	19150.21	16519.79	8417.85	22357.82	25236.1	21690.84	21724.76	28234.71	226.96	5360.74	18502.45	12951.2	16807.99	35268.32	7062.37	8263.5	5512.86	17983.31	3093.05	18235.29	30527.19	49152.95	12568.81	22527.17	3610.07	9441.19	12022.57	5390.3	12519.1
K01480	10610.93	31254.28	10120.12	12338.53	37273.39	28051.43	26924.93	25523.15	16968.03	7350.8	15187.02	14640.61	6821.99	14552.87	14482.71	18473.33	15304.1	8177.11	37358.35	29962.16	18395.92	19847.15	12121.25	26593.92	40818.15	31411.17	34377.32	37669.33	10415.68	14563.38	38961.16	22532.53	19636.57	23443.38	30429.13	20190.44	17397.65	21712.42	21868.58	19382.31	45014.47	56417.6	8152.61	18442.46	3477.68	11064.25	16608.15	7149.58	20727.87
K01481	3.67	0	0	0	16.33	0	0.67	0	0	0	0	25	0	0	0	7	2	26	16	12	0	5	29	0	5	3.67	5	2	0	9	0	11	68	0	2.67	14	0	209	0	1	0	0	0	3	0	12.67	0	0	78.67
K01482	437.8	279	22	54	75	625.66	636.33	333	1496.5	7	31	5	27	43.44	73	714	526	58	1734.83	813.39	878.55	38.5	8	455	336.67	145.5	109	138	41	151.5	989	237	140	164.5	636.5	115	79	189.11	356	5.5	135	11	37.5	16	5	211.5	0	28	39.5
K01483	1999.55	2497.34	1454.41	1358.25	2867.25	7820.55	6244.75	6217.37	382.08	1125.17	1664.35	743	503.67	1199.67	1046.33	5705.72	8204.32	2675.01	11173.07	8801.9	4268.97	1403.25	2057.17	2201.13	6712.94	3581.76	3793.91	2637.41	79.2	1964.17	14679.92	2580.34	8057.17	11607	3191.37	1623	1171.5	3106.75	1408.25	3520.61	4440.92	1699.49	5706.58	1474.92	443.75	8139.21	1674.5	692	1598.67
K01484	4053.58	21011.39	7250.91	1517.25	10883.58	3714.99	2745.26	12927.23	364.58	5912.78	11277.99	10975.84	3186.42	8876.17	9634.25	7849.86	7133.65	6215.84	5478.51	9784.39	6661.97	14485.78	4219.1	21041.96	19348.41	17367.86	18041.16	22148.91	113.38	3721.37	10310.54	15470.44	3355.75	7421.17	1801.7	5710.25	2902.5	6406.26	1140.5	18098.28	27868.16	44869.6	7838.91	16696.92	1995.25	6582.37	12834	2682.25	14078.5
K01485	5952.76	26066.57	8346.4	3544.75	37763.77	7146.05	7315.74	11992.13	539.6	7077.97	14021.94	11580.5	6206.88	12711.54	14443.81	13355.82	9819.87	6556.05	18118.37	17746.06	17524.11	9516.98	9379.02	21581.53	25074.95	19393.71	22996.3	25482.41	9317.76	19250.04	23152.55	12699.17	9824.76	17932.75	9903.02	6876.12	5139.36	13831.09	1670.38	15154.63	27113.92	38231.39	8595.59	16455.09	2736.49	7957.29	10895.82	5655.9	19758.47
K01486	7858.66	8106.45	8645.47	7369.74	2914.33	8886.27	11181.3	6035.59	16224.78	16743.11	9596.77	3257.89	9489.36	12604.62	26522.29	20582.68	12246.78	12524.4	14335.89	9701.01	10433.43	2476.47	14228.34	1126.26	12340.63	8512.34	9061.64	6024.04	21623.32	7120.08	21952.46	5193.54	28989.73	41446.47	20158.27	10176.98	10626.36	11829.33	21209.61	1582.56	6487.79	1346.97	6237.53	5907.69	31595.29	4408.38	306.51	6385	1585.14
K01487	4208.92	7363.3	2882.04	3342.75	26955.97	9326.69	8205.31	7684.17	1339.58	2526.42	4137.06	1173.05	3806.09	3198.36	3978.08	8189.4	9097.15	4673.26	12754.08	12137.59	6424.11	3542.04	5705.42	3146.78	13998.22	8317.66	8818.16	8291.7	4830.21	19463.37	22077.58	5322.88	9826.88	13038.75	7608.87	3465.5	3504.25	7533.9	3900.96	6831.28	9476.46	11023.18	6579.89	6365.25	1357.83	10657.38	2778.98	4244.48	2912.92
K01488	14898.04	53785.23	22921.01	4730.36	71154.92	24516.58	9664.5	19656.61	2311.93	26839.07	28399.32	30973.48	11789.83	27214.16	45836.87	31748.45	22119.71	18539.99	19401.66	29857.96	27461.24	26756.43	19137.38	44330.32	49089.94	40794.25	44166.85	52972.82	9795.69	20884.44	33521.2	30955.1	24894.7	48346.27	13875.74	13993.99	10218.95	31443.44	5303.49	35129.06	59762.14	93050.38	15637.08	46460.93	7314.28	11049.37	24516.25	12921.26	36030.15
K01489	19448.39	40491.97	20070.35	18827.41	39109.88	27539.15	27739.12	24467.15	19751.7	26659.73	25018.65	23289.18	13937.93	27776.79	38655.86	42405.35	29492.77	19459.71	43925.23	34836.14	31961.92	19254.32	21762.44	28304.9	43821.51	33365.69	36318.82	39434.08	17679.91	31806.39	43361.49	23687.26	39898.62	54517.32	43265.93	26437.81	21623.19	26744.05	35298.99	20116.62	38373.18	55749.8	16904.34	26548.02	34080.72	13260.86	15737.58	11363.51	20425.56
K01491	23548.02	39150.56	23999.9	22205.07	41890.64	37272.65	36245.14	33234.11	27107.77	28539.26	28203.44	23849.85	16243.03	30017.4	40083.52	51859.44	43523.36	22866.1	80720.56	63650.05	50130.25	21847.96	24009.36	37727.09	59081.55	39353.67	45582.62	45347.99	22966.45	38749.87	69245.37	26198.77	49595.5	65152.16	53114.41	30061.29	28707.75	30918.46	40296.36	24479.25	46734.95	56704.2	31135.05	35186.05	34551.3	30711.82	17016.92	13475.7	21294.06
K01492	112	0	5	737	52	252.5	369	29	85	17	12	0	78	40	20	224	203	58.2	354.5	68	22	3	0	0	16	5	70	0	49	163	6	23	50	40	615.5	368	376.5	97	343.5	0	127	13	0	4	3	54	0	29	3
K01493	16633.22	15032.42	13850.65	20243.82	31371.14	8717.91	22907.13	12469.3	25892.69	22625.48	16446.62	12009.68	12672.94	20942.9	29320.94	34200.43	22485.96	14403.34	33773.56	23785.28	27401.45	3874.76	17172.93	8131.02	16365.03	10782.48	15687.37	11792.08	22461.74	16302.53	19682.32	10943.32	32517.25	37417.83	35566.04	23470.54	24868.17	22613.37	38342.11	4973.8	17310.2	12451.93	8253.64	14127.47	32456.72	10971.61	6575.42	9380.61	11958.73
K01494	6806.05	24371.14	8765.75	1574.25	10071	25641.66	11181.34	19894.31	1471.08	5363.78	10679.49	11791.17	3043.42	8086.5	10613.08	17140.51	19794.4	8338.09	45169.14	36071.77	22017.3	17729.2	5886.93	29425.57	44420.72	30284.69	30904.75	35057.84	510.71	22260.34	48999.29	15362.45	15395.15	25125.62	22373.87	6906.75	4194.88	8000.59	3749.75	18913.45	27642.08	43882.27	21748.41	11135.58	2062.58	18254.71	10287	1888.42	9050.83
K01495	20710.27	41598.56	23043.45	12257.29	48642.39	26216.61	21436.12	27924.7	10802.94	29411.37	29815.83	23450.18	14414.11	30003.35	39781.94	39717.39	33702.3	20068.61	62544.09	57486.55	45564.46	22908.43	22805.03	35887.07	58805.68	40542.52	43607.69	47183.66	10463.64	32383.1	61363.31	26459.27	36413.44	52628.32	43751.73	20676.97	18714.57	31650.32	24009.81	27119.86	44694.58	59420.05	27673.31	26831.57	34635.97	24121.07	20313.75	9855.87	32376.06
K01496	6527.7	5600.9	2266.18	3516.41	3623.72	25305.12	11340.03	9492.73	7944.83	2973.07	6817.8	1292.17	5539.32	4991.95	2441.79	8945.07	10578.51	6147.75	33554.26	22597.33	12820.79	4731.01	8277.23	6724.17	16910.62	9355.21	11479.06	8572.93	10271.89	23692.04	27661.86	5593.27	13763.96	15732.13	14937.7	4786.42	7074.21	8664.79	6581.72	3500.62	7362.45	5209.55	6445.87	2359.2	29039.37	7831.63	3013.77	2266.02	2535.55
K01497	9363.02	46210.62	14837.87	2484.75	43049.4	9020.92	10423.41	25027.86	590.41	11100.46	22578.31	21835.21	5231.58	18319.28	19425.07	16351.77	14613.29	9039.27	12040.24	17058.33	19230.68	19149.06	9150.61	38009.36	34471.94	29318.88	34463.24	40353.61	442.38	4711.38	21930.14	24960.65	13040.58	21171.49	4485.04	10035.92	7482.41	20043.17	1968.38	30689.92	50002.79	73411.64	25184.22	24669.17	3641.49	17642.71	19866.07	3786.05	27415.34
K01499	76	145	2.5	4	31	0.66	77.5	12	0	0	3	5	20	13	3	59.66	76	25	1329.01	548.17	378.67	23	132	133.44	960.5	410	599.67	430	0	16	1131.34	89	278	476.33	541.67	38	0	0	18	0	98	0	4	10	0	49.67	6	14	30
K01501	2453	2309.38	2304.41	503.5	3274.12	1181.27	2177.25	3175.53	109	517	1299.17	435.5	371.17	836.17	656.17	4716.15	4987.91	1784.42	19557.25	20133.82	6784.84	9400.75	993	7668.83	16968.75	11220.25	10519.25	11198.75	81.5	1497.7	16256.32	3700.17	4003.25	5871.92	3744.5	228	879.25	2184.17	297.25	5862.17	8668.4	17718.33	13282.33	2154.42	367	11192.5	6296.5	428.5	4918.5
K01502	103.5	222.5	16	1	103.83	116.53	178	2541.4	24	41	79	35.5	66	12	2	161.8	356	63	1849	1597	252	157.5	92.5	113	366.5	179.5	179.5	150	4.5	30.5	707.8	54.5	153.5	185	199	28.5	0	58.5	40	126.5	173.5	26	109	60	13	90.67	1	29	130
K01505	723.5	1983.05	887.33	62.42	2692.59	2706.39	2330.66	7160.54	3550	1137.11	2638.16	558.5	336.25	911.5	1083.75	2022.91	2621.92	1602.58	6337.56	14811.47	9774.87	9156.95	950	6811.66	12633.91	9808.02	8329.67	9344.42	37.45	2869.13	13012.58	3804.56	2024.08	2884.67	1658	995.83	1326.7	3869.52	826.17	6448.3	8989.08	20255.11	1845.58	1330.58	441.75	3481.03	5264.5	344.25	4813.1
K01507	14678.08	28341.02	13877.32	12560.43	37455.25	24743.59	17757.97	24840.31	12385.42	11035.43	17289.21	18475.26	5369.58	16334.51	13828.07	21869.91	21999.07	9363.43	56807.89	41382.02	31375.5	12694.83	8474.52	25018.65	38569.94	25636.44	30655.93	32623.83	7069.21	30249.84	40624.68	14302.75	19063.55	23230.99	32162.58	17629.17	12671.11	15993.61	12300.01	19142.77	32927.25	40541.96	23127.69	20584	2274.54	22701.87	11544.8	4201.32	15362.27
K01510	0	0	0	0	0	0	0	0	0	5	0	0	0	0	0	0	0	0	18	0	0	0	0	0	0	0	0	0	0	0	0	0	7	0	0	0	0	0	0	0	0	0	0	0	0	0	0	0	0
K01512	11144.87	26159.93	8529.8	8181.8	32299.47	5079.83	7813.35	13373.93	5234.43	9192.53	16057.11	18063.48	6895.82	11842.96	10334.46	17900.48	14350.19	8159.75	29315.65	28263.52	29242.18	11113.47	12834.46	28033.17	36837.36	25460.92	26744.79	31093.32	11916.92	8382.75	34040.34	15676.27	14060	18773.44	24828.23	11113.99	9877.65	15219.37	10238.54	14783.3	23647.04	38126.37	8853.44	15150.81	30462.28	6344.57	8658.33	3962.54	9970.9
K01513	0	8	0	0	0	0	0	9	0	4	12	0	8	15	0	0	2	0	0	0	0	78	0	0	0	0	0	0	0	0	0	0	174	235	0	0	0	0	0	39	0	0	0	0	0	5	0	0	0
K01515	23765.44	58759.58	28908.22	16170.32	69830.88	25899.31	15617.21	25144.01	15627.03	42580.26	39599.58	35487.83	22664.86	39370.21	70387.77	57549.72	39528.78	30649.91	48953.08	43293.89	43520.69	26971.41	33834.49	51728.99	64020.75	48521	52493.62	59729.3	27648.5	11826.62	47044.11	34031.33	45126.55	80680.39	37787.26	25086	21221.4	40245.86	29981.4	33260.07	66966.66	91829.74	19082.27	38770.47	66280.04	18525.08	25262.74	16864.42	33523.39
K01518	0	0	0	0	0	0	0	0	0	0	0	0	0	0	0	0	0	0	0	0	0	0	0	0	135	61	46	38	0	0	232	0	8	19	42	0	0	0	0	0	0	0	0	0	0	0	0	0	0
K01520	23293.82	36719.26	21560.92	21464.12	19659.89	32704.46	31908.06	29289.89	26476.54	27672.46	25830.8	23420.84	15859.33	29225.88	40739.85	50156.37	39802.11	21241.09	76556.65	50264.81	41363	13033.87	21722.85	29779.18	45636.57	28128.37	36481.14	33777.57	27245.66	37171.2	55546.96	20488.74	44041.66	59281.26	50095.99	28573.84	25613.78	23103.18	37499.01	18522.5	35751.65	33649.83	28330.34	21023.32	34353.42	27262.41	11115.18	10440.46	18313.91
K01521	84	47	7	0	34	77.67	4.67	32	0	32	10.5	3.67	2.5	0	0	100	43	8	295.4	144.9	27.3	8	12.43	7.8	115.5	46	55	38	9.43	3	187.1	0	16.5	22.5	17.7	0	5	27	4	26.5	35	0	0	0	0	13.5	0	0	0
K01523	5287.2	5053.9	2024.35	1502.23	3181.8	23050.27	7626.52	7622.23	1324.17	2812.07	6574.47	1081	5086.48	4564.12	2292.63	7608.76	8487.84	5084.76	28555.09	18808.16	8863.62	4324.88	7706.23	4509	19117.62	11370.14	10919.56	9911.93	5252.55	19834.05	30210.36	4511.77	13230.29	17905.46	15176.05	2111.44	2203.95	5867.29	1288.05	3444.85	6678.79	4714.72	6239.71	2135.28	28836.04	6068.53	2972.43	2006.68	2325.55
K01524	20657.68	66402.08	28018.44	15506.57	79586.43	51124.31	34550.53	45573.29	14402.94	30746.13	39315.57	28637.06	16685.94	35613.9	48899.92	50912.07	44880.27	26458.42	78744.63	73659.65	59740.84	40583.31	28637.13	60738.64	82357.28	61220.99	66332.46	73901.2	11203.79	52077.28	76283.09	44015.24	45149	71002.15	46780.99	28519.87	25370.83	44868.4	29495.16	44278.64	78081.76	112770.59	34517.14	40096.89	36809.37	27434.38	35608.66	12973.08	46504.73
K01525	7614.19	32105.86	11362.7	3280.25	44210.06	4058.49	4694.99	15177.85	496.58	8721.79	17237.14	11532.21	5250.08	14002.84	11981.24	12951.76	12429.64	7428.93	23574.32	28674.44	20690.3	18049.73	8288.44	27821.83	31424.78	25369.37	27924.42	32073.45	188.88	3889.21	20495.17	22195.81	9186.24	13505.49	5726.37	7356.42	6657.74	17334.89	1585.38	22973.61	38029.29	58449.05	21526.39	25380.67	3163.49	16565.2	22003.07	4626.05	30828.17
K01531	6588.55	882.05	336.45	29	521.18	342.42	229.67	492.22	185.35	2272.85	4892.4	6954.37	2695.3	3032.2	44.65	5937.57	4730.8	753.07	5914.96	3439.57	8031.13	86	5587.43	4380.08	3070.38	1298.66	1359.63	1090.62	4777.43	127.8	3337.98	1803.5	936.26	1301.59	2753.67	1010.7	710.6	2555.3	1283	471.3	1263.8	11	148.78	365.5	28448.5	1271.05	25	616.6	205.8
K01533	16981	37482.27	15654.83	12787.78	46834.88	12266.76	25403.49	28071.84	13424.34	12088.26	20581.94	19440.04	6610.16	20109.39	14968.74	27579.97	23359.65	11005.76	52273.68	42831.41	32308.46	18355.95	10931	31673.33	40803.54	30658.2	36502.37	38041.63	5770.78	32459.95	43844.66	24480.81	25544.51	26871.16	30247.88	18670.34	17546.54	23668.71	18513.1	21919.32	40105.08	54510.48	25803.73	24273.56	3330.15	19237.39	20182.4	5012.04	31058.11
K01534	21226.54	31545.09	19152.5	17311.76	35383.34	16697.86	21857.08	23790.5	20721.36	27066.03	24798.07	22554.55	14065.89	27550.31	37650.09	49117.11	34916.7	17989.31	50733.68	33008.22	31538.03	12708.86	20824.76	27457.3	31139.81	24849.99	28816.4	29190.5	22855.2	29606.4	28984.84	17319.71	42420.31	56290.88	36342.32	23391.02	23045.5	25624.28	38498.23	16547.85	41039.84	40393.58	16193.28	27928.51	33745.52	18803.41	10504.58	12125.67	16076.49
K01535	44	9	0	0	0	4	21.5	0	0	0	0	0	1.5	0	4	13	12.5	4	296	224.5	844	0	0	995.5	24	8	4.5	9	5	0	41.5	0	19	15	22.5	0	0	16	0	0	0	0	0	0	4.5	5	0	3	0
K01537	25572.57	17161.1	14012.84	28373.17	12845.9	9043.14	27300.96	7392.39	21932.05	31073.08	26069.48	14463.42	23761.17	30288	32040.63	40607.92	26235.73	17124.46	41624.67	15890.24	22555.53	4379	35675.17	9860.16	22497.19	14069.91	18249.19	12115.74	39428.13	14647.33	28315.18	13440.54	41885.12	51024	45971.88	27954.87	25250.63	20142.13	51346.94	4124.62	19673.39	6082.99	6711.68	13842.62	90815.45	16228.85	6044.38	15862.63	14725.13
K01539	0	13	0	0	0	0	0	0	0	0	0	0	0	0	0	19	26	6	19	0	44	0	0	17	114	54	65	33	0	0	245	0	0	0	0	0	0	0	0	0	0	0	0	0	0	0	0	0	0
K01545	0	0	0	0	25.75	19.33	0	27	0	0	16.6	0	18	0	0	34	24	0	184	114	0	24.8	0	0.4	37	28.4	0	12	5.13	0	39	0	5	43	15	0	1.75	0	0	23.4	0	0	0	0	0	34.8	0	6	0
K01546	6253.2	3788.04	2363.02	8854.97	2158.42	6525.18	12657.03	6253.93	9521.01	5375.95	8103.8	719.04	6229.46	6722.01	3544.52	13496.85	13687.4	2874.68	19681.57	9014.9	4804.87	1847.01	10385.75	2703.19	7615.48	3016.45	5703.16	3335.46	21403.54	4733.06	10482.64	3326.77	8653.45	7973.22	12484.97	8106.54	9410.72	5162.61	11980.42	4316.83	6629.14	542.06	1248.66	2680.4	29564.79	8302.48	106.02	4260.3	436.94
K01547	6224.53	3788.04	2363.02	8984.97	2154.09	6578.18	12658.36	6281.93	9501.01	5375.95	8105.3	719.04	6223.96	6722.01	3544.52	13308.85	13647.4	2874.68	19607.07	8970.4	4732.37	1819.01	10374.75	2671.69	7485.48	2975.78	5648.16	3279.46	21403.54	4844.06	10316.64	3326.77	8603.45	7973.22	12508.3	8192.54	9422.72	5162.61	11869.42	4269.33	6632.14	542.06	1248.66	2680.4	29564.79	8176.81	106.02	4260.3	438.27
K01548	6300.2	3788.04	2375.02	8830.97	2174.42	6590.18	12559.03	6497.43	9501.01	5383.95	8115.3	750.04	6231.96	6729.01	3641.52	13364.85	13696.9	3062.68	19598.97	8983.7	4728.37	1859.01	10407.75	2667.19	7654.48	3087.75	5760.16	3348.46	21403.54	5119.06	10484.64	3497.77	8614.45	8205.22	12419.97	8106.54	9406.92	5219.61	11869.42	4356.33	6691.14	721.06	1264.66	2718.4	29597.79	8421.48	1224.02	4297.3	738.94
K01551	2061.57	1185.07	1028.32	44.56	1202.81	501.42	1080.44	4065.54	3957	2110.18	719.76	493.01	990.98	761.11	847.54	1636.77	1348.26	3208.7	8727.16	6353.58	1569.47	2263.75	2647.83	1284.15	5335.79	3649.58	3332.31	3560.93	413.18	1642.18	4695.82	1686.49	4962.62	6500.71	2704.85	430.44	423.44	1829.63	1936.3	1609.38	1570.4	3962.88	3179.93	1180.2	638.54	4652.83	3445.26	1324.68	2503.77
K01555	1536.83	2723.47	1263.43	128.17	2476.09	4886.42	4807.58	9432.93	3919.08	1362.17	2843.1	686.5	561.17	1374.67	1674.83	4694.6	8276.41	1963.17	13859.34	19615.64	9551.37	5105.42	1257.67	3675.33	13766.49	8738.17	7374.58	8484.83	88.2	3173.3	17460.88	3975.84	6136.17	8057.5	4451.5	870.33	1551.7	4423.6	1017.92	5788.94	9578	10162.43	3160.27	1245.42	415	7335.37	4828	512	4720.21
K01556	1695.92	3409.75	1251.97	154.69	2901.64	21374.94	7257.16	9103.8	3914.92	576.64	2099.55	737.5	789.83	1442.22	2082	3654.98	5662.65	2680.41	16247.25	16701.9	9051.53	3131.57	1766	1847.4	13532.28	7516.99	7945.94	6669.92	54.25	4303.64	24687.7	2631.5	7261.14	10384.67	6582.5	958.83	1015.2	5309.53	994.22	2241.75	2347.22	3267.76	4036.55	1184.39	217.25	2935.93	514.33	615.24	1436.21
K01560	10252.65	8751.5	3259.42	3865.21	9606.24	12365.65	16205.07	19052.22	4281.84	1449.03	3963.69	8609	2585.32	4629.63	5920.17	12603.87	12440.04	7197.64	21442.58	16725.06	12292.63	10009.06	5669	9948.8	20656.56	14871.18	13527.96	11981.17	4922.5	22887.52	33489.54	9362	12769.11	18565.01	9371.75	3746.58	2757.55	9669.3	2206.02	6849.01	19286.36	17392.58	12206.87	4116.11	1721.75	5183.69	10449.33	1987.39	12133.61
K01561	753.05	868	133	11	484.75	625.66	1305.91	757.5	7	34	65.17	465	228.5	143.5	148.5	601	981.33	358.5	3650.83	3844.83	1135.16	368	879	479.28	6197.17	3036	3638.5	2183.5	34.5	251.5	7640.5	696	1599.5	2391	1816.5	280	332.75	1326.5	74	176	3551	55	153	140	35	296	218	226	294
K01563	2240.17	9365.67	1834.5	959.75	9556.54	742.9	2166.51	1917.33	168.5	1811.61	3845.39	622.5	1853.75	3767	1920.59	939.93	1329.91	1873.25	3434.45	4023.92	5042.5	2577.28	2772.5	3339.33	5110.25	4238.52	5074.67	3843.75	21.25	2692.5	4541.11	9362.77	3419.08	3363.67	3106.34	2750.25	1928	5254.26	1588	3536.34	7304.42	7522.11	1146.41	3814.25	1060.25	1109.83	7047.5	1068.75	13476.17
K01565	240	17	167.66	0	82.33	5.5	34	10	0	0	32	0	40.67	23.67	4	59.33	41	154.67	82	58.5	35	2	46	0	8	91.67	18	11	0	20.2	18	62	111	13	8	15	86	30	186	7.5	138.07	10.33	13	46.67	0	199	6	41	8
K01567	4803.42	2359.2	1359.07	7632.71	831.41	1774.22	3903.8	694.48	4275.1	4853.58	6238.95	569.9	6866.15	5987.68	2849.26	4623.18	2597.83	2481.1	3156.18	645.83	1073.58	449.89	10957.22	116.71	1296.57	882.19	1310.5	701.05	16346.4	2012.43	1622.26	2702.93	2567.86	3782.46	5379.95	4411.37	2393.68	3517.98	7238.65	55.29	6114.14	429.85	765.82	3397.79	29500.4	2164.75	66.01	5220.15	386.19
K01568	0	0	0	0	0	0	0	0	0	0	0	0	0	0	0	0	0	0	0	0	51	0	0	23	0	0	0	0	0	0	0	0	0	0	0	0	0	0	0	0	0	0	0	0	0	0	0	0	0
K01569	254.8	609	110.5	16	19	14	343	4129	45	21	43	11	34	36	224	89	166	67	332.01	92.17	132.5	27	0	39.5	409.5	155	231.67	170	14.43	18	479.5	184	108.5	330.83	293.17	209	0	15	40	140	1724	11	131	46	31.5	26	17	41	49
K01571	8058.26	29419.02	15119.95	11842.49	35554.63	4114.88	9596.46	13285.65	6563.58	18566.67	15405.4	15466.72	8701.37	17006.62	34919.19	24773.21	13573.3	15756.84	11848.15	14692.38	12199.67	15490.26	10496.73	22593.7	23992.18	22061.98	24187.53	27777.43	12120.59	7783.92	11691.61	19705.36	19295.35	34244.43	13387.89	15670.24	12098.52	18634.41	15541.67	17409.5	36347.8	54159.48	12002.6	25865.96	4819.7	8734.49	16385.91	8031.54	18978.62
K01572	11885.72	34254.02	19224.57	21781.59	40384.34	7070.33	21539.92	16258.03	12174.92	23423.62	19164.76	13993.95	11677.21	24601.98	38183.68	31674.84	16905.31	17539.67	24442.23	17934.89	15990.39	16301.7	13622.63	23991.95	30183.68	26128.13	29825.35	32660.36	17042.17	15411.59	21827.96	22011.33	26701.75	39584.28	35989.89	28530	20382.66	20461.11	29848.74	18720.5	39245	56252.98	12328.52	23849.2	6032.57	13009.41	19271.66	10340.14	25347.13
K01573	3662.11	24775.27	7648.95	1519.5	34359.63	496.07	2064.49	8952.41	351	5663.62	11536.29	11042.21	3145.08	9065.34	9998.41	5605.32	2708.32	5542.46	3970.68	13640.82	11470.66	14669.48	5124.84	22610.95	20885.26	19765.45	21078.34	26322.54	94.75	3126.04	8870.95	16917.47	5275.07	8084.99	2559.67	6766.92	5667.16	12457.14	1486.13	16790.5	28819.87	52455.39	7428.81	15434.42	2082.24	3408.99	14294.07	2344.05	17323.67
K01574	70.25	263.75	8.75	0	82.83	86.25	27.5	52.75	14.75	5	10.5	89	28	19.5	9.5	639	495	60	1852.5	1080.5	1008	102	167	439	961	558	435	576	4.5	37	1042	80	586.5	967	711	5	0	112	0	10	1141	15	31	16	10.5	48.25	0	59	37
K01575	9350.83	13340	4109.24	543.67	2132	140.17	924.17	5885.34	161.67	3072	6067	23333.67	394.17	5073.34	7252.33	9105.16	5631.84	1307.95	4152.5	3086	6520.17	4199	1258.76	15503.67	8014.66	7180.7	9436.17	12500.17	50.43	473.7	665.33	3022.67	162.16	3964.5	902	2975.33	520.8	1482.83	706.67	7475.66	11818.9	20614.33	1828.33	6209.92	573.33	580.33	161	392	1026.33
K01576	100.75	195	17.5	0	83.33	43.5	139.33	33	0	32	33.27	26	98	20	0	142	232.33	54	392.5	187	381	65	156	206	1219	506	575	665	6.7	1	1442	17	473	749	453	21	3	30.5	44	18.8	440	0	0	80	2.5	196.2	0	67	59
K01577	59	64	16.5	0	24	4.33	0	0	0	0	0	80	0	0	0	118	132	9	81.4	54.4	113.63	57	167.5	81.58	2645	1247	1490	977	0	0	3042.6	30	620.5	982	732.7	0	0	18.5	0	0	1029	0	20	14	4.5	16	0	51	8.5
K01578	737.5	1038.25	520.5	41	991.83	1469.26	2137.58	3048.2	73.5	234	449	276	224.5	198	413	2715.9	3442.75	879	11478.75	9447.5	2362.33	489.5	718.5	1042.78	5569.17	2855	3218	2614.5	163.5	737	8996.15	851	7224.5	10288.5	2631	149.5	617	874.5	275	513	1828	136	1256	454.5	62	1285	471.5	296	485
K01579	8772.54	5731.09	6960.26	7317.28	4660.61	21380.16	15483.05	13787.29	12995.67	7830.61	10731.95	3069.11	5088.16	10065.05	3282	15716.62	18648.96	6412.54	45715.13	34362.89	27290.68	5900.62	7891.79	10532.11	29197.83	14524.31	17673.28	15919.58	5899.13	11962.76	41764.23	4586.37	14139.64	12848.95	29813.62	11354.56	12492.73	8523.46	16217.98	6595.53	6903.68	5304.24	19691.44	4033.15	29029.52	18131.81	1718.17	1651.02	1937.62
K01580	11541.9	47298.61	13235.18	7144.18	43729.53	837.74	11291.89	17737.73	1228.6	10757.89	21664.38	28058.12	4521.22	19321.71	21475.47	14718.87	8637.54	6739.52	7811.54	14869.13	16215.62	19381.85	9695.34	36893.01	28804.83	27964.54	32652.63	39858.95	9447.39	6004.9	7184.72	24225.67	7952.51	16402.42	10014.32	15610.69	9916.25	19303.51	9067.59	25991.83	46200.67	74931.24	6380.43	24512.1	4740.73	4727.01	20725.81	5382.63	31013.14
K01581	4252.16	9160.89	8168.46	657.07	3747.48	8572.31	9374.25	8593.9	576.17	13227.22	5976.69	3061.24	3891.71	8396.14	24063.78	17600.93	12661.65	10405.99	14369.76	11472.86	6285.09	7789.95	5489.4	6679.6	13987.67	10466.14	9275.18	9950.07	507.96	19356.36	19812.9	7178.9	17669.26	29651.74	7414.3	3067.26	3059.57	8919.58	1643.61	7198.14	19208.48	17445.35	7240.8	5398.44	2723.5	8054.03	7271	2692.5	7591.71
K01582	456.33	3556.97	349.09	2203.27	992.77	1259.19	1059.17	1454.88	1679.27	495.74	1309.19	135.54	422.21	749.92	340.9	843.4	559.36	616.23	4860.03	3735.8	1431.3	4049.07	809.43	3352.22	8326.51	6064.87	5320.23	5826.62	103.23	1076.91	6147.62	3095	3802.52	2521.14	3525.5	2154.2	1020.7	1605.01	2231.05	3190.92	7911.44	9977.36	683.37	856.64	375.14	1451.28	3516.33	305.71	3351.91
K01583	38	0	2	23	340	0	82	184	191	0	12	9	18	27	11	798	696	79.5	949.5	364	39	41	61	19	68	60	49	11	12	34	52	0	158	15	74	70.5	23	289.5	616	10	34.5	64	0	7	3	78	4	0	14
K01584	3321.12	27864.96	10947.71	1933.17	6122.99	20775.1	4623.47	15205.97	293	7736.5	15026.23	20520.88	1843	12576	15331	10638.31	5406.75	4020.83	17627.15	12146.4	4089.3	12793.71	5712	29832.84	24604.41	21481.68	25287.17	31944.71	112.2	1364.83	11143.06	9648.04	3236.31	13367.67	3758.7	7736.33	1123.75	4329.12	1396.63	18425.13	34004.14	52017.69	9650.64	29794.5	1735.08	5133.2	4544.23	4491.31	5014
K01585	10085.45	30657.65	13104.36	8602.77	36825.01	5521.33	16994.42	21789.59	12574.75	11003.12	16851.8	12493.88	7502.59	17790.67	17258.57	17914.88	15166.16	10713.11	26674.32	25871.93	18637.45	17943.44	13235.27	27669.15	33513.51	28520.77	30311.51	36073.96	14497.72	14263.19	25039.62	22070.47	13781.82	17262.46	22312.24	17465.49	15149.83	19517.81	15672.3	18850.23	38912.2	59643.88	10093.13	25154.76	4293.07	8443.38	19091.74	8804.56	20928.34
K01586	24853.1	41600.03	23607.06	21823.07	46789.45	34496.8	33540.97	32813.45	24778.27	28908.62	29216.27	24054.35	16944.03	31201.57	38343.52	52544.52	45055.36	23264.3	84263.11	70053.87	53229.25	26476.84	24041.61	40934.72	67303.55	46544.83	50924.62	52047.74	18461.15	38887.4	71857.32	30137.04	47350.25	60217.91	57437.91	30166.54	29921.75	34654.63	40478.86	27855.75	54404.19	68336.14	30819.55	27600.22	34958.3	30766.89	24334.25	12500.53	31238.56
K01588	23712.1	38316.06	22737.56	21594.57	41564.97	34094.57	33531.47	31959.61	27028.77	28095.76	27299.61	23837.85	15795.03	29051.07	39745.52	50616.94	41723.86	22805.27	74605.06	56654.05	47776.25	23552.96	22776.86	37753.59	59888.55	40561.84	46135.62	46975.99	22931.45	38379.07	64288.04	26971.77	45602	59405.66	51981.41	29229.79	28324.75	30433.96	40452.86	25065.75	50231.52	61600.03	30091.05	25568.72	34549.3	29579.82	19076.42	11406.03	22464.56
K01589	12411.16	32130.11	11329.17	2313.19	39131.52	26993.01	13191.49	25706.57	5748.25	7563.43	16276.19	19033.21	4784.16	12001	13231.07	21847.74	24195.96	9995.71	45973.33	46067.57	35438.05	20334.47	9002.77	30922.73	43294.06	31022.28	32649.03	36906.62	477.71	24500.02	43064.53	20875.48	17014.29	25151.2	15798.71	8005.25	7191.94	19697.28	4313.6	23072.36	36407.09	54743.81	24368.07	20816.56	2777.46	19168.05	16672.4	4213.83	19973.38
K01590	50.5	3085.3	114.2	71	203.37	65.6	128	381.27	30.6	333.1	806.3	25.7	160.3	590.7	1814.9	584.3	375.3	388.9	87	9648.8	14701.3	488	477	600	900.23	598.96	659.46	626.62	4546.8	53.6	817.92	770	1319.46	1259.26	43.9	158.2	963.1	2409.4	0	1276	1745.8	1608.6	124.4	281	311	48.6	719	125.6	1520
K01591	23936.46	40851.56	28806.11	21219.64	41494.43	33589.07	32975.47	30696.11	27015.77	39665.26	29018.75	25789.42	18184.07	34076.54	61893.88	63597.73	48034.93	30223.67	75952.06	57955.62	48315.75	21545.6	24626.15	36220.59	57366.55	38179.6	44542.05	44435.56	23024.45	38236.73	62504.14	25698.13	53674.93	79599.73	52067.98	30469.72	28724.32	34405.03	41239.22	23516.25	45370.59	56227.63	32977.19	27973.91	36131.8	29540.32	16909.42	12972.03	21459.27
K01592	0	0	0	0	0	0	2	0	0	0	0	0	0	0	0	0	0	0	0	0	0	0	0	0	0	0	0	0	0	0	0	0	0	0	0	0	0	0	0	0	0	0	0	0	0	0	0	0	0
K01593	519.17	341.5	813.5	18	339.83	1241.5	1965.17	1274.5	12.5	209.5	376	206	367.5	703	300	710.5	1075.5	501.5	623.5	375.5	425.5	148.3	394.5	223.9	4063.5	2000.57	1844	1673.5	0	517.5	6245.5	582	648	1045	3261.67	344	59	722	47	76.6	511	139.5	1553	956.5	32.5	130.27	30.5	152	254.67
K01594	11	23	0	0	10.5	26.5	81	47.5	0	1	21	10	0	4.5	7	25.5	49	28	0	0	0	16	23.5	0	0	21.5	4.5	0	0	77	92	93.5	24	6	6	19	0	81.5	0	0	42.5	3.5	0	1	0	0	0	0	13.5
K01595	6875.03	29427.41	10785.98	2272.92	37609.16	6085.07	7513.66	18343.36	4657.68	7505.89	14941.77	11665.91	4291.55	11355.04	12030.39	14302.41	16707.03	7640.49	33265.64	33652.94	18899.46	17743.73	7013.94	26476.38	37977.09	27830.33	29955.05	34998.24	289.01	6401.87	32536.78	18711.81	10226.7	16415.42	10983.34	7459.45	6843.19	17241.26	3382.05	21807.44	34542.75	54172.55	22222.12	20931.92	2519.99	17765.14	14489.4	3933.32	18294.14
K01596	1523.91	1956.59	2485.83	4563.18	1319.84	20328.26	5986.85	4891.44	4116.74	1101.17	1721	175.17	894.84	899.83	434.49	6085.25	8446.74	1352.08	25303.16	13184.25	5650.99	3178	445.83	3375.11	11232.19	4735.01	6251.49	4637.16	7093.51	3098.33	13053.2	1304.51	6461.34	7244.67	11730.65	5218.15	3435.68	2033.33	9258.17	4218.81	3269.66	529.49	13050.66	1417.59	143.66	14721.18	161.84	860.34	186.5
K01597	4333.17	1149	871.33	97.67	1059.8	1085.5	2385	5742.87	4550.5	540.25	1499.5	6908	234	715.5	1264	6864.5	7192.34	961.22	14631	16360.4	14434.2	299.67	451	3279	9674.33	6130.5	4878.67	7004.17	12.5	2682.13	18574.63	547.5	3752.83	4166.17	12311.67	1658.33	1418.2	2593.6	1577.67	636.33	605.83	525.5	1331.21	1051	155	647	69.5	153	395.27
K01598	4118.83	13	24.33	88.68	80.67	227.51	337.68	121	298.66	1.25	7.33	6819.67	97.34	83.33	94.33	689.98	1309.67	248.49	516	71.67	62.99	108.33	113.33	25	259.67	96.67	110	4	241.01	291.99	56.33	81	146.67	212.67	465.15	469.15	344.18	763.33	1105.17	2	87.16	27.33	51.33	26.34	16.33	1172	11.34	87.34	15
K01599	13424.42	37627.53	13560.84	8452.44	44578.85	32517.54	22548.27	29091.89	12482.75	9848.09	19541	12683.66	8227.44	16010.25	17492.22	25921.15	25323.04	12623.58	68404.87	56793.15	42015.15	21815.83	13075.42	34870.14	63847.56	43656.94	46323.11	48981.62	10796.71	33524.02	72523.03	25561.12	31954.96	40058.57	56207.66	21938.9	19297.09	22968.75	34712.25	24850.36	41530.26	57428.15	26597.54	24569.46	4397.76	21507.88	19579.65	9418.06	26445.08
K01601	526.3	1129	525	71	1620	6264.43	4923.5	4119.2	38	167	308	349.5	221.5	224	192	1285.9	1972.5	528.5	9876	6219	1802.83	471	1455.5	852.78	6029.5	2973.5	3410.5	2695	171	507.5	11093.4	395	5418	7399	2393.5	527	162	992	315	649	1449	1002	159	574	173.5	578.67	82.5	276	487.5
K01602	139	852	153	29	1384.5	3103.93	2410.5	1488.7	26	138	193	223.5	121	185	123	479.9	612.5	296	6179.5	3436.5	1080.5	293	903.5	514	2234.5	1162	1292.5	1128.5	13.5	215.5	4347.9	245	863.5	1129.5	922	504	42	806	103	269	284	962.5	35	358	123	174.67	15	117	371
K01607	11107.41	12808.77	3816.83	12624.34	30678.47	40546.31	29340.35	17916.07	9041.84	3805.95	6212.52	8568.18	3091.67	6342.34	3257.33	15291.13	15194.89	5099.1	23668.95	17278.83	13481.13	6808.52	4690.67	7173.72	23737.05	12836.86	16179.07	12089.57	11685.53	26744.74	41515.28	12571.78	21220.9	20430.5	19385.52	11275.34	11370.14	12756.22	12646.58	10790.85	14858.92	12160.26	6814.74	4359.08	1284.25	16262.96	5697	1970.34	9730.5
K01608	326.8	302	377	22.5	427.75	16841.33	276.33	923	151	186	390.27	196	96	73	158	1746	1649.33	1065	1573.65	640.4	666.63	1556.5	240	529.58	3215.5	1629	1910.5	1237	28.2	451	3844.1	891	1099.5	2118	1279.2	318	121.75	329.5	644	856.8	1735	512	2703.5	295.5	156	2306.2	1300	201	776
K01609	12810	9255.34	7643.17	12968.28	6922.35	32529.92	21590.05	19397.89	18082.92	9481.11	11795.12	3887.44	8358.33	12187.72	4335.92	20011.94	23644.29	9181.05	58614.67	38493.69	30383.01	7214.59	12575.02	11722.21	36659.25	18649.91	22598.11	18522.15	10817.37	32614.53	55703.94	7596.04	24966.64	22358.54	40514.12	15239.73	15421.87	13381.76	22176.48	7776.8	12145.08	6690.07	21544.44	6645.07	29457.85	24834.24	3197.17	4139.52	3424.45
K01610	9284.41	30675.02	12370.42	9905.03	37877.18	10885.93	20949.91	23817.7	12132.43	12364.76	16755.27	14272.88	6397.99	17331.42	14794.91	19256.22	15123.47	10190.29	28515.26	31402.98	27379.76	17010.88	12217.52	27432.54	38853.71	31027.19	32077.45	37367.21	5417.21	30135.58	41305.24	20431.97	20164.79	23911.99	30877.11	17365.82	12334.36	18609.83	13461.18	19164.38	35289.59	55043.31	12074.77	21915.81	3263.63	9192.29	16584.4	5723.58	19846.38
K01611	8237.77	10417.75	8821.89	4407.3	4226.24	5894.96	6505.64	5241.22	6068.69	17672.83	10580.13	3309.64	10201.94	12286.4	26367.21	19982.47	14416.21	12443.59	17510.56	17778.8	14184.1	8892.38	14487.77	7168.29	15434.27	10595.47	10052.2	10946.37	16852.53	4096.37	17628.62	10725.56	17982.01	30985.75	12992.75	9196.05	7769.62	10519.49	17124.31	4990.18	15681.16	15666.54	5190.65	7993.46	32013.54	5730.13	6355.01	7500.76	5599
K01613	16360.69	47215.31	25692.87	12939.82	41299.73	13862.4	25660.3	34762.69	18501.02	30204.26	31160.94	26420.35	11747.78	31534.82	43131.02	42403.27	33129.11	21244.63	62856.3	54266.21	39546	22489.54	19779.95	45915.34	58163.55	41698.64	49040.2	53724.49	11051.7	33809.57	56399.21	26018.6	30273.17	46234.92	39882.74	24959.12	20545.53	28300.13	21752.61	29517.75	50859.44	76283.09	30067.14	31842.97	33829.22	22734.49	16708.34	7806.53	21038.87
K01615	157	260	102	2070	171	1632.5	2456	634	976.34	41	118	23	302	260	49	817	94	310	4150.16	166	254	0	130.25	6	273	124	220	144	53.66	1654	232	88	770	215	4602.16	2921.66	820.5	145	3558.5	9	221	67	16.66	128	24	3475	33	348	25
K01616	57.5	222	37.75	4	92.83	48	49.67	66.67	3	8	32	0	55.5	16	30.33	72.33	115.67	104	32	8	72	179.67	37.33	16	196	119	127	116	45.5	23.67	216	18.67	179.5	201.83	78.5	9	31	23	71	55	87.33	16	58	44.75	28.33	310.5	10.5	177	10.83
K01617	55.33	237	112	0	109.5	163.67	59.67	294.33	41	92	129	17	14	15	15.67	1224.51	1310.33	47	3900.5	3426	762	53	50	421	456	202.33	260	226	2.5	107	906.33	56	411	629.67	426	15	7	76.67	10	42.67	243	0	122.33	0	0	678.67	21	29	41
K01619	20826.44	40831.97	20681.9	19837.97	44259.63	27424.72	27430.96	24100.26	20812.03	27563.84	26177.28	23625.6	15724.69	29553.65	40727.44	43904.76	30670.13	20147.71	46170.07	36379.89	36142.92	18722.42	24150.02	29321.28	41372.78	32148.83	34504.05	38149.08	22356.86	31253.38	39662.34	24788.68	40443.83	55541.98	44707.11	27808.98	22719	28910.54	39402.69	19456.5	39422.46	52059.38	16760.11	25667.3	35055.8	13498.38	18264.33	12839.69	26389.39
K01620	14473.79	35417.17	20022.29	19836.45	38370.33	31573.51	28867.18	27501.76	22394.42	24943.3	20849.25	16663.02	12471.58	25047.26	37401.67	38942.9	28605.66	19665.09	49709.97	37778.4	31086.88	18167.28	15983.42	26876.06	48749.94	35386.22	39162.58	41322.28	6866.6	35066.51	52350.13	21599.95	43694.83	56237.64	50105.21	27233.62	25136.91	25678.35	35276.52	19543.32	41546.08	50220.42	16412.78	23168.46	5264.28	18355.31	15623.42	10455.92	19978.44
K01621	4379	4509.17	544.5	2007	709.95	1032.56	2492.5	586.17	843	129.11	490.89	6996.5	295	329	440	1774.16	1431	489.56	7494.77	3176.58	3906.17	138.78	687.5	2452.99	1508.2	803.74	799.5	779.5	27.83	1755.5	1710.18	4249.77	1777.56	1513.5	4009	2853.75	462	674.67	2826	193	1175	93.61	219	801	231.5	3713	50	241	424
K01622	0	0	0	0	0	0	0	0	0	0	0	0	0	0	0	35	18	0	1060	687	1010	0	0	397	846	494	278	490.5	0	0	1023.5	0	206	333	898	0	0	0	0	0	0	0	0	0	0	0	0	0	0
K01623	2047.55	2173.5	931.35	538.25	1652.5	5106.94	6979.42	8000.04	2143.5	106.25	568.5	511	437.42	861.67	1561.92	2710.41	2685.33	2074.5	7394.5	2984.5	3378.5	1356.75	1418.25	2232	3400.25	2716.7	2933.25	1640.5	50.75	18500.03	10217.56	2464.5	3418.5	4331.25	4500.5	1566	726.3	2141.42	1423.75	1183.67	3978.32	2966.27	2330.07	779.17	194.75	3975.83	1436.33	387.25	1283.11
K01624	29182.69	44098.76	29497.96	28353.18	42420.51	33599.24	33034.4	31094.43	31384.37	40877.54	29680.7	32562.96	18753.36	34505.97	63994.24	66020.57	46856.01	30222.52	71714.58	56310.28	44521.15	21679.74	25671.4	33977.63	53212.34	37577.89	42661.63	43908.11	23363.35	38643.03	53694.95	26702.06	58021.06	82836.2	55164.19	34618.36	31317.56	35488.46	52001.72	24003.04	46188.64	58089.53	33224.19	31834.39	36523.76	31018.57	17339.35	14272.24	21451.62
K01625	16971.46	53616.73	24529.78	13987.95	67295.01	12915.92	19740.09	27823.6	14986.52	30170.41	31986.52	26955.39	12656.9	30859.08	45744.37	42945.01	28702.05	22017.41	40287.38	39291.46	31080.15	28233.59	22455.47	46819.99	53804.21	44334.61	48663.37	57552.08	5783.39	29951.9	41057.82	31161.33	36056.27	51623.39	30159.56	24479.9	17946.7	35848.54	20850.58	33212.05	59202.14	96082.69	17640.39	33268.17	34536.36	18178.13	23846.67	9173.5	30303.93
K01626	23827.46	83573.73	26745.94	10689.93	109283.09	30909.23	17301.98	38588.82	3724.82	21190.2	41782.5	47437.8	10916.83	32687.18	32169.96	32078.14	28660.27	17551.28	51837.54	60613.76	49017.04	38300.02	20695.98	68478.03	72228.95	58003.75	66019.76	77067.19	977.39	27034.42	51120.25	50853.59	27663.87	40806.3	19161.81	22771.24	16974.65	44624.5	10456.81	53377.01	86746.12	133082.92	34961.17	59937.77	6960.63	31175.1	36281.05	11180.91	52409.01
K01627	11568.6	33801.11	21134.57	9539.84	38873.9	13600.76	24563.16	29027.82	14184.25	23005.79	19568.11	14566.45	7409.13	22167.81	35574.76	37505.26	32415.05	18184.69	58919.72	51737.41	38858.12	18421	11354.98	33545.76	48943.7	33719.95	38202.85	40619.44	5522.05	33349.09	53598.79	21669.17	30461.67	44637.9	36141.29	20362.25	17970.6	24685.11	17145.91	22557.04	37545.34	55453.97	28327.43	24406.87	4627.07	21194.05	16635.41	5690.39	20213.98
K01628	7093.97	5516.91	2511.57	13478.97	6718.04	6291.99	10964.7	5346.65	13237.01	4238.33	8013.59	2585.62	6161.91	6706.34	3473.67	9135.14	6098.83	3533.43	24568.82	9881.65	8728.92	1951.14	8462.65	3663.48	18040.44	10318.68	12729.75	9088.34	21873.69	7984.99	22561.91	5806.47	17863.49	16317.35	28234.3	12015.02	12512.08	7698.4	26231.78	2532.69	8173.12	3097.82	2274.57	6183.3	29398.67	9128.14	3058	3763.01	6906.22
K01629	42	747	4	1845	828	214.67	595.67	137.5	539	53	90	22.67	42	24.5	26	603	127	170.2	709.8	104.7	185.3	41	47.43	17.8	258	157.5	262	144	33	591	304.6	319	688	196.5	1121.7	1160	540	107	1028	34.5	252	89	119	22	5	170	111	10	225
K01630	804	154	111	3522	136.5	1707.67	1766.67	1088	3904	77.5	158	30.67	295.5	314	73	607.17	392	239	3477.91	1073.07	380.3	100.8	196.43	122.2	2834	1291.9	2933.17	1032.5	4762	2607	3456.43	429	2927	1237.33	3806.87	1819	3730	1451	2228	33.1	463	272	28	48	79.5	366.1	8	103	18
K01631	2357.8	3936.75	1057.5	349	5672.91	4952.1	5328.92	4138.7	110.5	900	2362.5	657.34	1462.5	2383.5	1219.5	1875.15	3102.75	2311.17	3790.9	3140.9	3175.63	2568	2294.43	2458.58	6971.17	4534	5223	3880.5	55.5	1496.5	10993.5	3782	6385	8156	1807.2	856.5	1066.75	4219	191	3544	4372.5	5706.5	4022	2111.5	605	1471.5	4520.5	782	7830
K01633	15692.7	32844.11	14790.38	7480.43	39616.64	12671.05	22514.86	27993.32	8076.51	11431.98	18226.66	19467.98	6586.32	18073.14	15860.58	23695.61	23786.78	11342.29	53876.23	49251.55	31069.26	19340.19	11383.21	28711.37	46288.56	32428.71	35884.87	39755.94	5238.46	29752.48	49624.92	21306.84	21407.47	28123.06	29028.61	16073.67	13185.29	20274.85	12818.69	22745.36	36958.57	54927.3	24693.09	19840.32	3589.76	20286.47	16650.65	6010.23	20035.04
K01635	165	86	9	0	984	22	285	97	0	0	0	72	77	0	54	77.17	133	75	155.01	87.17	25	110	107	8	980	317.5	260.17	185.5	23	15	580.33	124	173	228.33	312.67	81	0	85	58	2	171	21	13	45	7	90	41	55	100
K01637	6872.16	28332.11	9745.84	1987.52	35547.85	20572.08	5970.16	16249.03	610.58	6946.43	14140.69	11454.71	3909.16	10530.83	11021.49	11705.18	12418.45	7503.93	24322.67	31058.6	23605.38	18660.47	6313.44	25584.73	30663.65	24135.95	26011.52	30367.45	259.95	4293.02	21908.46	18630.81	8169.13	13740.49	5780.54	6441.42	5579.86	13872.45	1342.93	22009.53	32696.26	53730.81	20988.86	16755.23	2513.63	17510.22	16308.9	3048.83	18555.05
K01638	8943.94	39811.63	12194.13	3969.52	64301.65	41748.4	10915.64	21527.31	829.08	8787.55	18385.73	12376.25	5535.99	13848	12896.48	13922.15	14937.27	8911.77	31327	40755.99	33484.5	20479.25	9942.28	27800.58	34298.75	27206.3	30675.36	34180.99	310.28	23230.86	28929.07	26676.11	15579.45	21607.81	11213.41	9996.34	9335.27	25468.92	3021.56	25451.79	37548.56	59264.37	21955.34	20761.65	3481.37	20439.65	20690.97	4357.8	28369.22
K01639	2592.36	5656.85	8085.82	6972.68	2217.58	1776.93	3055.91	1273	3456.76	12873.36	4645.86	2332.41	4928.05	7898.95	25327.8	17197.7	9524.21	9240.68	4946.73	956.24	2142.27	1010.28	5751.27	576.34	2314.48	1811.99	1675.72	1331.41	5116.39	2320.83	1605.57	2885.53	14952	26178.25	7076.42	5774.6	2607.7	6350	14152.05	1172.66	4564.18	1978.28	3939.79	8479.51	2717.82	6854.01	2559.16	5238.24	3741.72
K01640	7386.88	27659.9	10323.43	2061.92	32256.3	14633.84	13003.66	27499.56	4677.58	6520.78	14085.02	11964.83	3202.25	9532.61	11903.5	15190.15	17158.31	10062.09	39417.68	41303.53	23576.72	16972.7	5973.01	25027.77	42222.08	29621.52	31597.41	34984.58	435.45	25281.4	46901.04	18698.61	18981.93	28755.67	16007.04	8167.75	6347.7	14947.27	2826.59	20492.28	34741.81	48564.81	28213.35	15096.16	2266.22	20650.54	14595.17	2799.2	13513.88
K01641	4210.17	408	71	0	454.33	551	1499.17	3667	177	179.25	340	6711	28	232	34	5289.17	5109	72.89	4261	6130	6111	88	237	2581	4712	3384.17	1976	2818	9.5	82.5	10973.83	95.5	2518.83	2835	6010.67	90.5	157	169.5	20	316.5	203	58	154.88	85	192.5	370.17	24	26	87.67
K01643	2707.79	8038.45	7738.61	1103.43	9058.24	1494.67	998.6	1411.32	1588.27	15630.28	6057.73	2327.51	5181.29	9753.54	23675.33	13690.26	7426.22	8859.46	4211.76	3208.7	4704.86	1952.42	6136.08	2220.51	3913.14	3023.79	3409.32	2824.57	325.98	1504.32	3498.6	4151.15	11633.86	22500.11	5861.72	4865.83	2113.61	8425.82	2622.72	2992.79	6458.68	4832.43	3730.86	6274.28	2878.71	986.25	5747.43	3888.46	13023.94
K01644	5980.81	9904.95	10744.94	1077.18	7452.89	34470.82	4618.18	6001.32	2869.27	15602.28	6602.98	2785.51	5923.3	9906.71	24362.83	19328.92	14473.71	10968.39	34163.51	21795.45	10384.19	6906.16	7978.58	4536.15	23837.56	12344.38	14616.9	10883.82	777.81	34965.52	30031.93	3950.15	19387.86	34295.11	19046.72	5559.83	3197.36	8441.91	3528.97	5027.79	9847	3590.59	18780.61	7430.2	2808.96	13943.26	3232.93	5050.8	7743.44
K01646	1950.79	5474.45	7205.61	775.43	4674.24	1453.67	703.6	1047.92	1411.27	14831.28	4365.73	2212.51	4365.29	8024.54	23091.33	13569.26	7251.22	8590.46	2775.36	1247.7	2737.06	1111.42	5230.08	1098.51	1488.14	1332.79	1298.32	1118.57	325.98	1331.92	622.6	2252.15	10640.86	22135.11	4262.52	4381.83	1305.61	6451.02	2567.72	1585.79	3753.68	2534.43	3481.86	4928.28	2504.71	805.25	2900.43	3505.46	6784.94
K01647	20203.9	38081.86	15327.67	19627.04	45383.1	49648.3	34576.96	31521.41	19468.41	11990.73	20468.37	21741.75	8658.7	19323.75	15386.13	32698.38	31749.46	12833.9	77431.98	58881.65	43517	23496.3	12002.83	35731.37	58388.74	39596.16	43898.19	46186.37	7982.75	35363.28	66833.66	26188.65	33398.05	35613.74	48354.73	25094.63	21400.71	25090.11	26283.92	25668.66	48220.65	57800.87	25831.87	21755.38	3496.67	29904.43	19707.74	6079.24	26889.25
K01649	23788.74	41515.51	17944	25122.23	51599.21	42628.55	41743.69	32852.25	31080.66	17823.32	32388.84	16092.69	16011.94	29257.31	16389.19	36402.09	35746.66	16494.67	92554.97	67530.38	54224.46	23799.1	25346.35	40190.15	79492.91	51073.87	59658.22	55985.87	27991.91	60369.28	98029.89	31282.27	46680.64	45867.82	74324.04	33486.31	35663.65	37525.58	40206.88	26873.77	54348.5	60886.69	30448.59	24731.48	60965.68	34200.64	22012.51	8851.85	33732.21
K01652	38445.05	99138.28	40408.99	38858.87	108921.54	84885.96	58201.15	60681.04	37563.01	42867.94	58032.01	47614.81	26910.06	56909.97	60325.13	73196.71	60280.11	35600.73	123985.49	97806.24	83725.05	52578.43	39188.77	85106.64	122471.16	89241.15	103066.33	104111.09	34719.61	100409.92	125357.05	64325.27	80500.95	99502.5	90374.3	50648.84	50510.08	67124.44	56591.95	61331.76	121183.34	148473.26	48184.87	66522.93	39368.7	48281.66	53828.4	18969.64	81691.09
K01653	17198.14	36944.01	21683.96	26809.87	40782.25	34272.11	32371.17	26069.72	22402.5	25623.32	25472.9	16703.09	13280.81	27039.12	36035.13	44881.83	35640.15	20235.08	69595.95	52272.47	41199.2	20442.38	17655.98	33240.07	57107.74	38006.16	43714.57	44599.12	17740.4	39106.65	62911.35	24191.13	42795.15	54601.22	54433.49	29475.92	26673.32	29680.07	36045.57	23048.03	43898.4	55332.21	29398.4	23735.17	33311.85	29039.57	14862.17	8394.51	19870.75
K01654	4745.94	8963.27	3391.79	3908.67	4758.47	18579.56	6149.06	11944.58	7740	1659.12	4344.46	1161.54	1511.41	3518.67	3148.16	3324.99	3248.82	4143.09	10763.52	12880.99	6787.99	11095.08	3551.84	8580.7	20783.93	16985.58	15539.34	15283.71	9957.75	8884.17	21030.28	11478.97	12389.07	11519.16	17543.17	5468.75	8508.66	8759.64	4755.8	7998.86	13375.3	25058.29	4286.14	7341.42	1341.74	3241.19	11030.57	1662.55	9390.67
K01655	47.17	4	1.5	0	18.67	24.58	1.67	1.5	0	0	2.33	3.5	4.67	0	2	3.5	4	0	50	18	0	1.33	0	0	417	258	226	160	0	0	471.33	18.5	104	195	289	1	0	4.67	0	0	23.5	0	0	3.5	0	132.67	0	7.67	9
K01657	13211.48	32846.61	14414.96	12529.53	39980.65	46826.49	20955.46	28880.64	17408.92	11754.73	18422.16	14461.65	7131.74	17883.89	13838.66	24033.26	25236.03	12041.22	57234.07	48717.55	38863.47	21759.82	10021.29	33168.38	56653.51	37958.28	42319.87	44242.94	6205.55	33262.37	62039.9	22230.34	28791.21	30478.36	41579.28	19609.15	19260.11	22647.98	20451.86	23523.46	38358.47	55879.63	25553.17	23382.74	3087.34	23197.07	16714.74	6111.57	20066.79
K01658	14005.65	32763.49	16693.96	15328.03	41035.27	15538.32	27025.46	30959.14	15384.09	11700.73	19306.99	14590.48	7007.74	18608.56	13996.41	26640.26	27060.7	12615.55	62270	58093.89	42101.17	28015.48	9782.36	39739.25	63407.84	44370.48	46477.2	51283.94	1114.72	36020.37	64418.47	24685.34	27029.71	30093.86	44327.58	21815.65	18419.33	22186.81	21849.36	27415.79	44488.3	72649.63	38371.67	22037.74	3241.7	32067.57	21754.74	5055.28	24242.79
K01659	4927.19	13659.11	6014.37	1699	33042.14	4213.82	3264.74	9551.35	443.58	4050.29	7914.89	1355.04	3187.08	5244.84	3685.82	5814.76	7450.14	5844.43	10427.17	17752.81	14539.13	14368.73	4933.84	13324.5	20530.45	16665.29	15032.08	17681.7	153.45	3775.38	15958.58	16626.48	5407.24	5453.32	2887.87	3533.42	5014.41	11960.97	843.38	13901.44	25678.2	38340.38	19284.64	13549.59	1998.07	16006.53	18336.07	2924.05	18709.5
K01661	9008.61	26603.14	9792.58	2223.54	33906.81	18649.09	5569.41	13179.67	6304.17	9431.76	14042.01	17957.88	2550.08	13860.33	10838.98	8134.29	5669.56	3904.42	15556.81	18171.78	18056.34	8536.72	6414.1	17922.29	22014.21	16902.53	19867.28	23713.71	421.67	6256.74	15446.34	13221.47	10618.54	11901.66	15174.89	12013.49	6639.03	14842.99	6765.85	12645.91	21975.34	32781.81	5030.77	18146.07	1789.04	3629.26	6613.24	3244.75	12455.38
K01662	26026.68	44491.81	25324.9	22795.49	50075.06	34142.65	33064.8	31360.53	27027.27	30455.01	31721.11	24136.85	19447.94	34547.32	43101.27	46408.1	37538.61	23802.66	70736.78	55757.55	45299.67	23529.21	28141.36	36289.92	54866.42	38590.85	45641.37	43975.17	27631.7	38484.87	57848.7	30127.77	46884.32	62022.45	49558.94	31276.12	29523.79	34889.96	40950.11	26595.75	52106.36	61494.2	31386.92	38652.88	35797.55	30232.15	22579.67	16369.03	33695.14
K01663	107	27.5	4.5	2.5	71.5	39	13	37	0	0	0	132.5	4	0	1.5	19	120.5	36	41	31	11.5	41	59	3	33.5	98.5	44.5	9.5	0	3.5	51.5	44	57	32	49.5	152.5	36	614	15	0	0	23.5	56.5	0	2	5.5	0	0	22
K01664	7032.95	26451.97	9387.08	1646.13	34777	16653.5	2346.33	10424.04	1390.02	8065.54	16730.35	11432.48	6668.15	13183.98	12222.96	6628.79	4494.2	5851.31	5596.83	12901.32	11141.63	16784.63	13349.63	22039.9	22159.61	20050.33	21467.96	26328.41	9809.91	1643.04	8474.52	18141.59	5763.75	11794.57	3907.19	7041.49	4823.75	15363.39	1977.54	16269.14	29213.65	49308.82	17153.84	16885.06	31341.09	11450.19	13630.91	5902.62	17394.26
K01665	13629.09	32755.81	15836.4	7703.4	42916.81	10406.02	19967.18	25237.03	9566.6	14263.71	24558.36	12594.15	9979.16	22622.98	16065.37	18784.69	18527.86	11530.76	30739.67	33479.3	27806.82	19459.46	17519.8	27297.59	36097.88	28518.92	31102.12	35656.49	10278.62	28642.37	34681.17	23837.6	18312.42	22821.2	23069.68	16749.31	13333.29	21822.91	11894.71	23738.75	39165.96	57128.3	24941.07	27633.07	32408.17	20163.73	19419.59	8287.96	25870.53
K01666	205.08	568.25	221.75	130.92	179.92	15428.34	395.42	270.83	131.5	101	191.85	23.67	118	72.5	133.67	950.17	872.08	275.83	2064.93	1464.73	1863.8	1474	86	779.8	445.58	278.58	294.5	224.92	48.7	433.83	766.6	513.5	438.5	461.34	781.2	353.33	426.25	272.92	340.17	632.8	496.58	90.33	352.41	74.5	30.25	1234.36	41	227	39.5
K01667	3208.61	7865.97	10676.87	6888.17	24941.56	1297.67	10171.65	3804.41	3620.09	16561.51	6412.9	2604.04	3745.66	12012.92	25167.99	19988.57	11639.49	9268.04	7945.56	6606.07	6822.71	1497.5	5208.09	2365.74	8818.93	6498.24	7672.34	8339.54	4648	4893.84	9532.76	3427.7	16563.32	26797.7	16591.29	9658.93	8666.24	10737.63	10135.46	3011.76	5814.55	9084.78	3948.81	6035.92	2854.49	2251.43	3499.57	3093.05	4931.67
K01668	0	0	0	0	17	0	0	15	0	36	0	0	0	0	0	83	19	10	11	3	32	0	1.25	15	16	3	0	0	0	3	11	0	0	0	0	0	0	15	0	0	0	0	0	0	0	0	0	0	0
K01669	14919.03	73928	24061.34	6343.38	61378.66	31089.11	21014.47	48756.28	5978.92	17706.91	37146.97	33792.75	9209.4	29631.56	32391.24	28280.49	27794.93	16596.34	58665.82	64468.38	44442.21	45072.8	17503.94	70107.45	88762.93	70070.51	74237.38	88420.91	611.88	33274.57	78001.62	42258.01	24910.01	43275.49	34490.38	19307.75	12966.11	39552.67	7628.2	52182.05	86186.35	139719.25	32741.88	48023.87	5970.95	23934.99	37336.14	8372.95	50455.66
K01671	9	0	0	0	760	0	3	0	0	32	0	19	3	0	10	141	29	52	5.4	7.9	9.3	41	1.43	7.8	9	3	3	0	23	3	35.6	7	17	26	1.2	0	0	19	0	0	41	0	8	0	0	16.5	17	0	34
K01673	18012.16	38080.06	22947.82	7450.22	41388.96	32432.48	19918.38	35050.16	12908.1	27623.51	27216.38	15219.52	13326.19	26612.4	39027.44	39369.45	36013.36	21882.39	75511.43	67595.79	41595.77	22471.3	21814.21	34075.05	56697.57	37483.89	42272.8	43950.91	15198.17	31544.98	65079.95	24042.77	36467.67	55398.27	32152.17	16523.05	16877.1	29313.08	12769.53	25241.88	41804.04	55932.54	41885.76	25015.38	34352.08	31371.69	16862.75	10245.4	21227.4
K01674	1576	20068.34	5162	943	26394.5	136	1054.5	5906.83	74	4434	8534.34	10290	990	6724	7863.75	6119.5	3887.25	1516.39	8878.5	8177.5	6018.5	5027	3187.93	15532	12261.25	10671	13336.5	17698.5	186.5	240.5	2944.25	5982.33	4041.67	7994	1559.5	4447	2203.75	6796.67	565	9859.5	16235.67	29377.1	2695.88	13618	988	798.67	1799.5	1949	3767
K01676	9306.74	31074.11	13827.72	7335.6	40028.72	20484.66	14234.25	21903.85	3179.58	11407.79	17493.64	11948.05	5133.92	17174.11	12064.15	18363.74	16956.97	8455.04	30411.23	29856.6	19718.48	18800.64	7784.37	26806.41	33299.12	25752.46	29085.66	32827.2	600.72	9458.2	25381.84	20674.31	14120.24	16049.66	17091.39	14394.66	10779.25	16659.75	10746.63	22587.11	37055.7	56086.48	21505.24	19236.76	2875.71	16854.29	19183.91	3631.68	24907.95
K01677	7947.61	6197.9	7960.2	12800.03	1495.6	5917.55	9428.97	3334.94	13611.92	16912.48	9178.29	2725.77	10676.06	12124.37	25571.39	20253.57	11455.35	11144.19	14330.47	2738.48	3255.44	1152.33	13450.84	717.11	3525.84	2167.01	4802.47	1421	21633.6	7116.76	4572.6	3670.29	19601.08	29436.74	16851.85	12419.1	11192.52	9536.53	24208.26	614.39	8717.98	1056.4	4249.84	6399.15	31523.26	7418.25	161.68	7509.76	864.38
K01678	7919.61	6197.9	7960.2	12800.03	1495.6	5917.55	9428.97	3334.94	13611.92	16912.48	9178.29	2725.77	10676.06	12124.37	25571.39	20264.57	11455.35	11144.19	14365.47	2753.48	3268.44	1152.33	13450.84	720.11	3544.84	2182.01	4802.47	1433	21633.6	7116.76	4576.6	3670.29	19631.08	29480.74	16911.85	12419.1	11192.52	9536.53	24208.26	614.39	8706.98	1056.4	4249.84	6399.15	31523.26	7418.25	161.68	7509.76	864.38
K01679	7375.55	14823.39	7681.55	2036.44	32932.96	27930.28	13542.59	20789.82	8202.92	5051.56	8033.57	2271.67	3336	5634.33	4766.58	19476	23751.55	8614.48	52440.02	48774.73	35047.22	17152.62	6151.43	20101.01	46248.38	30252.65	27894.52	31224.83	962.04	25204.18	57036.59	16729.39	19030.31	23713.5	27739.87	6826.41	8065.78	14393.23	4349.47	14782.3	25229.04	36077.58	22678.29	13015.39	1857.33	20397.49	13360.83	3151.24	10962.21
K01681	20768.66	18412.77	10693.49	15774.5	33096.68	37443.83	25059.97	31008.67	24968.41	10786.58	17215.61	11790.58	10648.6	14185.31	8168.01	26826.44	30733.56	15015.15	75552.32	60682.25	41289.24	21165.74	14856.99	24769.47	57912.06	36589.7	38426.81	35994.38	18318.93	36893.84	75080.55	23232.42	36028.54	36550.17	47090.39	18942.48	23002.65	22218.94	32370.59	19841.36	38836.66	43172.1	28305.54	11583.19	31418.8	36312.5	21250.75	7263.43	17070.22
K01682	9887.99	37755.11	11809.62	3238.25	54316.69	8389.75	7862.57	22468.75	883.58	10308.79	20890.89	12076.71	6783.33	17223.84	13198.74	11627.91	12191.47	9000.68	23374.15	40055.17	31539.16	25507.06	9960.94	33387.86	36997.2	31482.04	33704.25	37759.95	338.13	4876.51	26071.7	27806.81	11365.49	14620.49	6083.37	8041.92	8546.44	23809.99	1559.88	28797.61	44235.79	74033.38	22021.89	22125.92	4062.49	17093.7	30619.57	4169.8	46648.77
K01683	12	185	0	612	59	143	39	6	40	0	2	0	0	0	0	138	22	25	363	55	29	0	0	0	43	0	33	10	10	97	42	161	112	45	784	443	144	22	615	0	68	0	45	0	0	94	0	8	0
K01684	2313	6248	1408.5	1545	9636.75	763.67	1554.42	2109.84	276	1700	3739.5	557.67	1824	3622	1802	1082	1726.5	2166.83	3511.58	3597.07	4366.63	2233	2693.43	2582.58	3328.83	3032	3390.67	2614	42	1848.33	3582.6	4896.5	2531	2337.33	2836.37	1885	1925.25	4477	1261.5	3496.67	8279.5	5118	4022	3169.33	882.5	1141.5	7138.83	1149	13381
K01685	1989	2848.25	1477.25	6224.25	2678.5	6246.03	6943.92	6537.57	2653.5	894.5	2135.25	830.67	1037.5	1620	1375.5	4060.3	5337.42	3068.7	8481.83	4633.57	1859.96	5330.5	2055.43	3982.86	16430.86	10877.3	9453.34	10559.5	77.5	3177.5	22939.8	5208	7919.9	9661.71	6301.37	2590.75	1570.83	3171	1618.5	4180.84	15316.67	12145.5	6436.5	2294.66	517	4005.25	6056.5	840	4497
K01686	3812.32	6288.37	3454.18	6899.21	3669.99	1349.43	3512.43	3058.92	3756.1	3758.6	3049.62	853.29	1674.04	4918.93	1929.61	5627.74	5932.67	2493.82	7429.07	5503.03	3383.02	1437.31	2771	1146.79	6791.97	4162.68	4355.63	4574.85	371.04	3409.83	10567.14	2287.01	11046.25	9133.77	6430.95	4167.72	2881.36	4243.65	4093.92	2089	7371.82	2103.5	2172.33	2432.81	425.32	3559.5	1359.43	1608.71	2647.27
K01687	21697.35	42437.08	24359.49	23067.09	44837.52	45115.93	41876.73	35211.34	22438.75	28732.31	28690.8	18106.15	16957.72	30631.54	40359.25	49803.34	44540.69	26440.4	81855.08	58981.88	43642.01	26163.81	25630.68	36506.29	75072.43	48801.53	54495.18	53100.3	22764.33	58065.79	89625.64	29265.09	55412.15	74300.69	62341.99	32331.53	28548.79	33989.57	40618.31	28948.46	59506.44	65456.56	40448.59	30781.3	35030.01	34987.1	21608.35	13774.47	24529.81
K01689	24317.1	41994.56	23133.06	23686.07	45728.14	34298.07	34169.14	32124.11	27662.27	28801.26	28879.61	23893.85	16542.03	30776.07	40310.69	51395.61	42382.69	23036.77	80462.56	61644.05	51414.42	22454.46	23564.36	38727.59	62582.75	42421.47	48031.62	48247.99	22962.45	39032.57	69886.94	27511.27	49561.9	63220.83	58852.41	30869.29	29757.75	32336.13	41588.36	25214.92	47654.02	58477.03	30282.38	26682.72	34782.3	29335.65	19743.42	11729.53	27234.56
K01690	5299.66	25821.02	7351.95	1268.25	11950.96	7909.08	7945.07	15116.53	278.75	5680.62	12125.14	11597.21	3576.58	9674.84	10558.91	9646.47	8407.32	7290.43	14537.5	15278.56	9409.46	15816.48	5910.77	23050.78	26588.18	21772.2	23443.34	26316.79	130.95	20354.04	21568.11	16948.47	9829.07	15157.49	7163.37	6422.42	3816.16	10005.72	1310.63	18576.8	29073.12	48078.89	8979.56	12100.92	2260.49	6253.44	15561.07	2117.05	18089.67
K01692	4891.95	10891.59	3072.48	367	6320.18	46341.42	14071.68	14056.2	2754	2422.67	4774.57	1402.67	2832.35	2208.68	2159.84	12242.35	15953.8	5912.77	56847.32	46275.8	22898.49	10223.32	5067.1	8862.92	43601.5	22697.35	24309.66	20974.66	947.8	38307.07	63578.71	6425.34	21413.67	29561.51	28150.38	1700.5	2647.95	6250.78	1836	10091.35	13642.71	6916.15	3007.82	3257.01	764.5	18754.9	3180.5	3408.84	4153.28
K01693	11554.05	7346.99	5146.04	14818.41	5665.98	31558.42	19239.57	13184.24	15217.33	4740.04	9203.38	3369.87	8235.69	7532.64	3202.27	16746.85	17607.66	7999.2	49846.49	28110.72	20366.94	6557.92	9436.3	10236.42	31071.56	17018.67	20258.3	14932.09	17550.22	29119.54	46473.44	7271.61	23424.13	23282.84	36693.9	13391.65	16698.21	10972.37	22597.12	6437.76	14499.7	6166.38	21433.99	5471.77	29420.56	25275.31	3155.1	4397.38	2921.53
K01694	0	0	0	0	0	0	0	0	0	0	0	0	0	0	0	0	0	0	0	0	0	0	0	0	0	0	0	0	0	0	0	0	0	0	0	0	0	0	0	0	0	0	0	0	0	0	0	0	0
K01695	16384.11	33769.7	14784.21	14459.53	40701.74	32979.99	23878.54	30190.95	19366.5	15388.4	23672.16	14879.65	10430.74	21383.89	14602.99	25876.45	26593.35	13151.81	60858.8	50821.05	40234.14	20909.07	18046.96	33291.71	55678.09	36724.45	41784.28	43110.03	10949.55	34374.54	60549.98	24058.68	29307.38	30080.65	42220.66	21921.65	20075.11	25629.48	24549.11	25030.27	40172.97	55816.79	25913	24061.99	31658.84	27844.41	16776.74	6923.07	20514.79
K01696	16983.44	33564.7	14743.54	14574.21	40518.41	33602.5	23208.55	30938.85	21841.66	15580.9	23562.49	14921.32	10542.58	21572.22	14050.65	26896.93	28921.77	13420.97	64586.11	54882.05	41060.1	21056.2	17896.96	33694.61	56323.96	36673.82	43489.61	43405.03	15924.72	35946.43	60846.13	24048.18	31676.95	32481.99	41651.84	22006.13	25331.12	27152.78	24677.78	25016.37	39672.13	55935.62	26692.66	20874.33	31745.17	26008.51	16765.08	6561.91	20499.79
K01697	1393.34	2973	1027.66	90.84	1922.35	17775.67	4586.67	13881.24	4413	845.5	2742.6	513.67	295.5	1084	2446.5	3240.16	5950.18	2370.16	15572.18	20074.47	16355.9	2660.34	926.93	1335	10950.66	6360	5924.18	5917.84	175.7	4969.76	17153.6	1610	2855	5497.17	6702.51	926.66	1434.98	4825.7	1129.34	2744.46	1566.33	1374	2294.66	574	254.5	2281.7	2075	246	1559.54
K01698	16221.77	36966.23	19460.32	12380.48	40503.06	31932.63	20244.88	33228.78	18305.43	24549.12	25214.25	16852.35	14599.03	23624.23	38259.35	35612.02	33119.36	21443.01	63788.71	55779.55	42588.42	21476.74	21719.03	35024.92	55691.05	37463.78	42559.12	43571.99	16309.28	31597.87	60445.83	24009.66	34844.67	54362.66	37459.92	18182.03	21115.66	29410.3	23761.53	23830.25	41630.29	55993.48	28610.17	24666.22	34239.8	23758.9	16803.42	11030.03	20964.56
K01699	11.5	16	30	101	17	30.67	97.67	12	82	35	0	3.67	0	0	0	171	46	24	213	65	226	0	0	125	356	123.2	186	134	2.5	20	310	0	87	199	304	55	31.8	15	60	0	21	0	0	13	3	593	7	12	0
K01702	13.25	92.25	0	0	12	16	7	21	0	5	11	5	4	3	48	113	58	45	119	98	84	20	0	27	51	62	55	18	0	15	250	61	9.5	117	33	10.5	0	14	0	74	24	12	0	8	4	52	0	0	22
K01703	17535.35	36861.26	22468.75	22163.05	41266.87	34986.13	32558.8	25467.12	22748	25726.52	25737.26	16875.65	13608.9	27472.73	36667.37	43252.87	35089.08	20344.56	68279.71	50167.88	42868.06	20746.14	19107.86	34475.75	59029.96	39231.05	45007.14	45358.12	17726.33	38542.59	65146.54	24717.77	41240.57	53264.73	57238.21	31273.59	26416.3	30318.55	33450.56	23241.33	46394.76	55728.88	30143.66	30259.91	33316.05	29138.71	14913.67	9813.61	20118.51
K01704	17500.35	36715.26	21631.75	21784.05	41007.12	34933.13	32170.8	25412.12	22748	25394.52	25104.26	16790.65	13286.9	26839.73	36472.87	41489.87	33024.58	20250.56	66687.71	48185.88	40271.06	20702.14	18020.86	33000.75	58604.96	38813.55	44682.14	45062.12	17721.33	38378.59	64737.54	24339.77	41133.57	53041.73	56798.21	30856.59	26201.55	30155.55	33428.56	23172.33	44404.26	55519.88	29529.66	23790.91	33272.05	28825.21	14894.17	8406.61	20032.51
K01705	0	0	0	0	0	0	0	0	0	0	0	0	0	0	0	0	0	0	11	3	32	0	0	15	1056	500	601	397	0	0	1332	0	0	6	957	0	0	0	0	0	0	0	0	0	0	0	0	0	0
K01706	492.75	379.75	196.75	32	719.25	2927.92	235.42	1183.25	118.75	444	606.5	106.67	100	162	204	2245	2133	495	5181.4	4107.9	927.3	436	282.43	609.8	3923	1661	1980	1363	26	277.5	5197.6	212	1137.5	1802	1597.2	152	48.75	348.5	62	703	1365	38	766	99	35	2683.75	131	94	123
K01707	726.75	461.5	420.25	21	799.25	5262.68	2556.75	3140.45	109.75	381	657.5	190	168	226	359	1866.4	1887	1508	4274	3101	593.33	564	293	485.78	4523.5	2124	2397.5	1502	23.5	855.5	8343.9	838	1086	2056	1428	107.5	24.75	444	80	1052	1807	557	3523	387	155	2181.25	1446	262	844
K01708	417.55	372.75	129.25	5	522.58	2019.42	307.42	943.25	90.75	404	522.5	50.67	156	151	165	1968	1937	376.67	3102.4	2344.4	722.3	400	244.93	459.8	4161.5	1698.5	2049	1388.5	14.5	196.5	5451.6	103	1316	2035	1388.2	35	24.75	301.5	95	740	331	8	19	106	24	1477.75	95	49	151.5
K01709	884.42	1049	172	5040	207.83	2335.1	2133.67	1506.2	3939	79.5	244.5	83	370	330	106	926.9	1256	407	5146.61	1494.83	1092	222.8	281.5	483.4	4525.2	1986.87	3803	1881.5	4772	3551	5206.8	739	3452.4	1961	5715.67	2998	4127	1763.5	3520.5	310.6	534	452	127	106	92.5	537.27	14	133	192.67
K01710	22124.34	45747.43	27086.79	20813.58	49054.54	15864.39	31213.75	33948.19	26922.77	39784.17	31125.45	25767.05	16369.66	34977.67	61275.04	62333.86	47160.71	29093.92	85492.4	64461.73	54902.1	16183.4	19974.48	38196.33	74567.43	49445.05	51831.06	54749.53	6629.97	39406.55	89740.05	27249.75	61814.46	87387.44	71873.3	30112.71	27214.16	35664.8	37616.93	21584.77	48280.52	53000.9	20754.84	29183.58	9051.33	15477.82	20480.78	10494.44	33091.74
K01711	4833.38	4473	4541.57	9242.35	3096.58	9847.75	14611.59	9485.17	9858.66	3693.5	3171.68	1065.17	2522.76	5013	2355.08	10822.22	13210.26	4117.48	35602.15	21734.8	14064.15	2642.8	3125.76	7629.04	28359.92	15991.32	17721.84	16138.42	5123.96	28088.02	44011.25	3870.5	20614.42	19168.84	35546.65	9730.73	11644.01	6767.08	9895.84	2578.73	4591.98	3608.16	3323.41	2011.76	410.08	4199.05	333.34	752.59	1891.5
K01712	6208.8	16465.27	12307.61	6891.09	30553.17	24985.74	15719.07	17205.12	10232.34	17738.87	10445.24	3971.21	6457.25	12347.59	28644.57	26625.96	22833.08	14869.96	31362.57	30564.06	21987.54	15490.15	11711.6	12551.15	37537.18	25996.45	23726.68	27487.71	5428.41	27374.64	42722.22	15681.97	26816.65	42230.95	34527.41	15556.26	12365.52	17609.34	14892.63	12822.59	25432.12	34202.72	11351.89	13369.84	4434.82	12164.4	14264.82	6824.97	13234.02
K01713	2150.32	11629.18	2056.49	926.67	32573.09	15652.67	1174.34	1414.33	137.17	2502.34	5602.69	357	2148	4607.84	2010.99	803.98	744.99	1072.35	788.66	6411	9418.66	4154.32	3177.84	4424.67	5169.68	5110.67	5789.34	6389	3.93	328.37	2201.17	7272.33	3878.01	1832.99	704.67	1228.34	3442.41	10930.84	283.67	5891.99	10784.22	13196.92	1178.5	6885.34	995.33	648.66	9145.67	1737.66	16778.5
K01714	30513.3	53487.14	32313.64	28382.86	69947.93	69703.26	52007.47	47407.52	30194.19	41913.69	33995.91	28329.69	21127.76	38071.96	65284.56	76579.68	62232.8	35374.89	109386.9	91920.31	68960.9	36722.27	30805.94	48500.25	98285.85	63835.35	69299.25	68588.67	23379.82	75746.17	116027.67	39545.75	80148.72	114134.19	72804.31	37529.81	34832.24	47183.84	49158.36	37281.94	74412.87	87708.27	41783.23	35425.61	37589.84	41307.32	27557.18	16524.22	31948.21
K01715	6596.84	7177.75	8767.26	7541.87	3662.85	39133.48	13400.47	12470.96	15367.46	17103.93	10170.89	5069.17	7082.58	11580.27	24844.27	20996.1	16802.62	13717.32	25083.18	17762.8	14282.26	4407.78	11515.01	3154.49	19910.38	11567.18	11747.31	9976.91	5770.78	23977.59	31602.3	5999.29	21779.58	35915.93	23027.26	7968.67	7333.88	12900.02	11791.76	3550.12	9316.33	2367.23	12370.88	5368.65	31033.51	8042.86	2935.43	4002.13	3328.67
K01716	5304.41	28122.52	7771.7	1826.25	35712.63	7695.5	8711.07	15623.78	325	6138.62	12728.64	11835.21	3509.08	9713.84	10806.41	9111.72	7413.57	7424.43	12998.9	18395.19	15250.13	16139.48	7074.27	24604	27153.68	23304.2	24680.51	29093.29	143.38	20551.04	22439.28	18977.47	10469.07	16119.99	7726.37	6743.92	5277.99	14875.39	1329.63	18741.3	32245.29	53201.39	9353.56	15314.42	2370.49	6603.19	16455.57	2657.55	19095.17
K01719	9934.65	32350.98	14828.19	6980.03	38267.66	43291.76	22914.48	29679.91	10935.59	11411.43	18863.19	12084.21	4949.66	17109.5	13773.74	22779.32	23492.21	8943.79	55057.65	46031.99	28385.88	14302.3	8268.44	23225.76	38532.64	25639.69	30809.86	32735.54	664.04	29179.01	47228.86	17901.31	20272.96	24901.16	26412.54	15121.84	11738.27	18620.53	11616.1	20429.69	28920.34	40316.91	24860.21	18937.31	2375.02	19891.63	9734.23	3612.12	14843.49
K01720	2215.5	6417.25	2163.75	899.5	11332	16634.67	1453.17	3219.5	211	2470	4892.67	521	2012	4134	2217	2244.34	2215.33	2626.75	4867.91	4399.57	6687.3	4745.42	3211.33	4259.8	5522	4581.83	5288.92	4453	60.83	2016.17	4868.18	5713.17	2573.5	3206.83	1926.37	1435	1400.75	5116.67	344.75	5319.67	7123.16	9315	4551.83	6778.75	1051.33	4900.33	8403	1773	13725.83
K01721	1441.5	2128	636	30	930.75	2674.86	4807.66	2677.4	25	78	465	715	526	1033	718	1513.8	2221.5	1164	2534	1541	1775	723	1452	864	1522.84	1332	1304	499	19.5	897	6118.3	1355	1261.5	1761.5	441.5	712	65.75	1940	156	492	4342	299	3006	442	75	682	151	373	709
K01724	5422.75	27889.94	10319.98	1728.19	33187.13	38994.48	11130.4	18704.43	1069.17	5642.37	11989.58	12106.54	3346.66	8917.56	11873.41	14499.55	14898.47	8870.59	42178.67	38935.91	19271.33	20125.83	7209.34	26497.71	43337.29	31191.55	32687.95	37342.46	350.78	23499.38	44110.21	18164.03	15026.79	24438.66	17852.01	7127.25	6093.66	15961.07	1759.35	19006.55	31044.42	52054.82	23330.25	16284.06	2114.49	18939.38	13699.9	3001.54	13630.34
K01725	269	350.5	97	8	883.5	957.77	376.17	764.03	93	176	336.1	202	162	77	178.67	949.07	1029.33	694.5	3125.9	3880.73	933.97	506.5	442.5	347.13	3795.33	1787.83	2015	1371.5	59.7	824	8626.17	443.67	1084	1630.17	1209.2	133	276	831.67	139	320.14	1862.33	311	78.33	173.83	70.5	1486.03	1191	316.5	579
K01727	1302	13543	6499	1575	2364.17	0	1057.5	5408.67	43	3957	7756	9955	1248	6872	7756	3997.5	1238	1371	620	157	1003	4080	3752	12969	7754.23	8016.46	9959.46	13013.62	43	299	56.75	4007	210.46	4319.46	692	3955	614	1828	743	7811	14737	21613	3476	25562	684	1066	197	4400	1256
K01728	63.5	73	28	7	205	26.5	24	373	0	32.5	94	62.5	22	4	31	90	91	107.5	143	122.5	146.5	2016.5	94.5	1609	2710.08	2434.5	1531.5	2395	3	47.5	1177	1531	390.5	276	94.88	3	0.5	100	31.5	1335.17	5354.5	5526	166.5	248.33	138	112	2206	44	1461
K01729	5343.5	17960.75	3807.5	2268.5	32071.75	1975.1	2209.5	3712.7	199	5875.5	12627.6	796.5	5915	12260	4358	1422.9	1706	2485	1668	8211	13753	10167.5	6466	10253	9436.32	9925.5	10652	10048.5	1.2	1511	9732.4	14109.5	6070.5	3110	1935	2470.5	4162.25	14322	337	12102.98	20391	23376	1692	9944.82	2592	2720.2	20923.5	2846	44196
K01730	36.75	655	113	71	44	56.17	69.67	143	0	213	538	27.67	81	495	285	188.5	98.5	93	312	582.5	693	380	449.43	673	487	530.5	612.5	622.5	0	94	247.5	611	1093	188	107	175	230	698	0	740.5	1088	1312.6	195	251	119	75	727	60	1508
K01731	0	0	0	0	0	0	0	0	0	25	19	0	0	0	0	0	0	0	67	43	0	0	0	0	0	0	0	0	0	0	0	0	0	0	0	0	0	0	0	0	0	16.6	0	0	0	5	0	0	0
K01732	51	0	0	32	17.75	91	127	12	17	6	6	0	18	4	0	0	0	36	66	32	35	0	0	0	55	36	21	15	0	120	52	421	42	43	153	171	18.75	21	200	0	122	4	0	6	0	15	10	0	0
K01733	18365.85	38203.76	21804.26	17624.95	41442.87	33828.05	24593.96	27069.15	26172	27433.02	26562.18	16958.48	15622.31	27490.9	37667.46	47025.06	39759.49	21357.98	71023.59	55572.89	48875.27	21472.89	22521.11	36924.25	75857.87	51526.97	52571.23	55281.37	18166.31	34312.86	89382.96	24618.27	54257.82	68749.55	69324.45	25143.35	25624.96	30441.25	34657.81	23688.83	45755.93	55844.05	30141.3	31025.82	33739.22	28084.37	14904.24	11927.52	20375.76
K01734	13128.42	29268.55	17351.4	16399.39	36634.8	5340.18	17367.59	15506.2	12499.86	25995.93	22003.37	15654.98	13781.32	25311.82	36319.3	37760.71	22336.04	17244.43	25778.97	20860.57	18777.12	16064.8	18925.21	25092.45	29520.36	24201.95	26923.38	32095.58	16998.25	11058.24	19906.81	17171.32	24061.25	36493.41	25441.06	20608.83	14890.29	21287.89	24048.79	17646.54	36538.21	53636.87	12677.88	21690.81	33375.59	11575.34	14473.08	9908.29	18406.76
K01735	22076.07	36053.06	16149.02	19723.18	41131.69	32449.78	31957.81	30839.11	23106.43	16096.51	24689.3	21902.95	12919.99	23490.59	17541.82	37636.43	35801.96	14719.52	75724.83	58121.65	48122.11	21640.35	20585.82	37540.19	55464.55	37341.84	42916.69	43531.42	18347.29	35752.6	61648.58	24478.91	34046.74	37601.76	47013.12	26307.34	24790.19	25507.59	37439.17	23819.32	43783.47	55814.1	27032.57	22475.86	32531.13	29782.05	16797.26	9660.37	20582.18
K01736	23425.6	38671.56	22534.4	21634.07	41284.64	34143.07	33554.47	31659.61	27028.77	27986.01	27083.61	23785.85	15688.36	29010.4	39634.02	50692.44	41866.36	22518.99	76587.06	57908.05	49062.75	21581.46	22638.36	37559.59	60696.55	40896.67	46293.62	46593.99	22952.45	38313.87	68409.71	25169.77	47635.33	62015.16	56879.41	29447.29	28482.75	30348.46	40253.36	23789.25	44683.95	56087.2	29970.05	25279.05	34420.3	29272.32	16839.42	11320.03	21001.56
K01737	11919.12	14146.56	14726.63	11726.45	30628.38	15430.85	23594.44	22895.57	20924.42	20816.62	16552.44	5567.65	8793.15	18256.78	27561.74	33577.75	31737.37	14316.38	63179.88	50419.57	40706.76	5244.09	13226.63	12852.5	40089.18	21270.87	25029.46	23437.11	10502.8	34066.53	58193.1	8647.07	30361.38	41246.23	43906.03	17937.06	17837.59	22988.18	18990.78	7907.55	12604.31	11551.19	21695.75	9851.49	31218.26	19073	3757.24	4892.65	6564.06
K01738	33768	68834.73	32046.7	30308.68	83345.78	53659.05	40387.52	41805.17	28436.78	37276.1	46879.45	37384.53	24252.88	45437.98	49823.47	57811.97	44463.24	27182.68	82649.5	61154.02	54833.86	35771.85	37205.3	57394.9	76820.64	57758.35	66818.72	68723.98	28352.98	55633.57	69967.66	47685.47	56238.12	69962.77	64491.3	41951.84	36365.44	49626.62	48792	42744.67	88492.59	105431.82	32360.94	50329.12	65678.94	35471.68	34116.75	17572.73	50389.34
K01739	4267.58	26576.52	7847.15	3287.25	35495.04	48937.91	5077.74	12528.8	987.67	5999.62	12719.96	11498.71	2624.33	9941.61	10398.82	8592.47	6778.4	5111.56	9824.99	16332.59	14899.68	18015.98	6815.6	23298.45	25142.35	21418.91	21559.51	27586.29	356.76	19182.17	12405.27	16788.47	6868.65	12026.81	8344.21	7301.75	4397.29	14703.33	2671.63	17720.16	30414.39	47595.83	6281.67	21005.92	2156.96	4052.84	14739.73	3877.26	17713.95
K01740	19861.66	21435.13	20996.09	32931.23	37718.02	66305.24	39581.2	25171.27	27952.32	27183.97	20729.67	6994.95	14976.87	25006.06	30071.3	44049.46	34068.75	20388.44	74681.18	49893.85	32998.48	17296.92	19931.11	15560.47	39109.41	23990.7	30988.38	25904.87	25422.64	42112.38	52027.05	21899.94	47663.39	52937.99	52898.73	33342.91	31900.21	27750.66	50876.75	15146.23	31191.08	30712.05	27788.56	18835.01	33045.33	35020.77	13784.76	10446.22	16999.39
K01744	8673.02	29019.71	15237.9	9385.03	33578.28	21441.99	13951.12	13345.73	8900.59	23105.66	20540.29	13098.98	8589.81	20407.29	32649.62	25014.39	16193.41	12039.49	18042.85	14341.93	13293.72	9153.83	14779.53	18214.68	17590.18	14032.76	19185.97	20731.7	9988.14	7617.04	9439.51	15266.71	20780.32	33565.01	15644.29	15938.03	13398.33	20270.15	13023.72	16018.76	26224.09	35508.5	7462.81	21119.16	32262.11	11249.22	6731.5	6293.64	12747.63
K01745	8319.9	35888.76	18852.36	8322.93	57109.27	27056.95	17187.57	25004.5	10924.42	22594.6	19942.71	14498.54	7738.91	19745.92	37690.89	31386.13	25984.23	17254.42	34692.51	38804.05	27921.74	22604.54	16488.11	28444.22	54857.21	40063.66	39859.85	47450.04	5516.91	28189.41	50918.23	27479.63	29919.99	49155.61	37170.88	21222.68	15413.43	25822.56	15819.97	25693.56	46489.44	66985.86	15501.55	34165.17	5831.65	15118.73	20192.99	10276.63	20914.02
K01746	238	300	11	1020	15	1134	393	461	1303	4	116	55	144	48	40	219	27	295	1412	197	122	182	106.25	13	191	112	699	87	53	789	145	102	1193	636.88	2048	1461	2520	64	3226	191	37	92	139	90	197	586	0	440	0
K01749	17669.52	41698.06	20322.32	13110.48	49073.34	31726.57	19748.55	28646.74	17911.43	25948.01	28287.19	16997.85	16235.03	26967.73	38855.35	36578.52	32866.03	21732.01	64136.15	53192.15	39259.72	22900.46	23416.03	36920.09	57248.55	39095.14	44731.12	45368.49	16301.78	29978.57	60673.59	27621.77	36922.34	54684.66	37717.42	18512.03	21887.91	32766.53	25735.53	26289.25	45155.12	60282.37	28487.67	27278.22	34922.8	24361.4	22468.92	11795.53	33302.96
K01750	5512.39	7164.42	3185.29	1125.24	26319.25	32911.43	14847.65	12818.53	1660.59	1526.5	3369.93	2128.57	4440.21	3989.39	4792.44	17320.42	17113.07	5796.07	34435.36	26481.55	21217.86	5726.81	8092.12	7503.17	27464.6	15849.71	17349.93	13677.57	4919.66	22655.99	44550.44	6265.53	21920.43	31628.4	19420.99	8395.19	3200.65	10038.92	7375.19	4481.1	10474.89	9197.26	10863.47	4048.11	1545.58	9544.49	3337.66	5649.75	4064.14
K01751	4624.18	3099.4	1995.36	2825.61	1669.93	8945.18	8376.43	4571.57	1118.17	4445.18	6194.54	803.24	5305.2	5166.37	1312.82	2438.3	2010.1	2307.91	5858.48	2508.8	1600.06	606.03	10643.11	405.79	5110.76	3153.53	3235.97	2419	5112.43	18318.46	12110.47	3417.79	3496.83	3891.61	9123.9	4556.45	1618.06	5064.65	5244.11	281.29	5037.64	539.33	1767.57	8550.34	29027.71	5085.65	204.18	4832.61	904.18
K01752	33869.77	53815.91	26853.16	33286.46	73630.08	37786.03	37898.43	30815.4	29568.33	35250.42	39263.13	33195.46	23488.21	39856.89	44050.68	53595.2	37565.36	24296.5	64070.11	49928.16	47600.42	24524.54	35971.63	36130.2	48418.44	38178.3	45025.74	45041.41	38485.06	41345.69	47057.55	38361.94	51743.08	61973.01	55934.6	40985.93	36291.64	44285.83	57756.39	26939.27	60337.46	69459.42	33355.65	42196.28	64915.92	34520.39	25052.25	17630.12	37626.59
K01753	500.75	3780.42	304.25	992	23790.33	2000.19	418.67	1656.12	2308.75	1205	1681.84	432.34	281	728.94	176	1935.07	1429.33	532.08	3294.9	7568.46	3823.52	921.5	875.43	1602.8	6817.33	4133.2	4685	5051	530	289.33	8030.33	1321	1782.17	1924	2490.7	1411	2250.8	4049.61	1041	2019.17	3095	6976.5	661.38	598.33	254.5	1569.5	936.33	188	1069.5
K01754	23973.3	43227.56	22822.11	14202.3	45130.97	46560.86	34044.04	40531.83	15444.51	25751.37	27962.08	25268.52	16965.37	26534.85	40818.77	49154.2	44541.55	25302.59	83960.36	64777.87	45746.31	24597.76	25990.79	36267.21	73899.86	47692.78	52560.69	50812.41	17376.4	66154.85	94756.08	28644.27	50231.7	73571.99	52204.51	23537.36	20363.67	34378.8	30356.15	28086.36	55643.79	59259.38	37188.06	30651.33	34546.19	34445.9	18033.25	12629.75	23865.06
K01755	20275.96	17456.21	16913.36	19320.07	10163.96	33379.9	30912.32	21329.53	22215.77	23284.5	16620.71	13463.81	13550.7	20771.98	28279.53	44761.37	38964.87	18425.09	69455.9	42720.64	38082.84	8796.26	18951.77	15550.05	45159.12	24792.16	28926.28	23515.45	17843.95	36515.53	67056.71	13853.24	41501.51	52071.84	55030.99	24569.37	21545.09	18816.66	37008.23	9097.09	22009.73	10628.75	26904.57	15385.13	32353.81	28153.66	3478.85	9621.98	4323.89
K01756	24067.6	41195.56	23121.4	21745.07	45860.14	34116.57	33696.97	32289.61	27048.77	28850.76	28858.61	23942.85	16507.36	30751.4	40289.02	50705.61	41931.36	22892.99	76964.06	59290.05	50544.75	24469.46	23654.86	39984.09	64288.05	44331.67	48945.12	50210.99	22930.45	38384.37	70007.54	28801.77	48472.83	62159.16	57237.41	29744.29	28612.75	32362.46	40302.36	26512.25	52787.45	64043.7	30386.55	26862.05	34919.3	29477.32	21917.42	11750.03	28691.56
K01757	0	0	0	0	0	4	0	0	0	0	0	0	0	0	0	0	0	0	0	0	0	5	0	0	0	0	0	4	0	4	0	0	0	0	0	0	0	0	0	0	0	5	0	0	0	7	0	0	0
K01758	1087.76	757.79	701.37	650.83	667.46	1034.17	1027.32	3540.58	191.5	187.67	1010.06	330.38	266.5	374.34	480	2274.25	3100.5	1340.33	4060.34	2028.34	1577.5	820.54	745.93	863.54	5890.08	3128.35	3276.67	2455.04	31.7	1026.67	7681	1570.37	1595.48	2612.16	3908.34	892.33	390.75	735.62	1822.46	1163.3	1224.15	554.19	368.48	866.17	208.91	1355.87	2083.9	368.14	1318.34
K01759	31053.2	67579.27	29916.43	23577.01	96175.44	22350.78	36710.96	40790.93	15419.78	33992.17	38561.15	41602.24	19444.99	39072.5	49562.58	57217.29	43372.32	27466.08	73498.56	63960.76	48110.96	36605.21	29272.3	58004.49	73511.08	57412.57	63540.98	70475.84	18047.42	37327.32	65300.39	43783.28	51283.92	73183.13	43319.01	33713.84	27427.83	43338.8	40168.24	42260.81	80540.06	118247.81	38105.86	46751.41	36717.99	34102.31	33193.93	16984.63	38591.65
K01760	9213.67	30448.52	9146.38	1900.05	40608.4	4435.81	6845.14	19108.37	5261.35	8009.82	16343.2	18283.79	3908.86	12487.04	12664.85	11689.93	13438.4	5251.86	25627.72	32230.32	24291.24	16007.33	8350.84	24588.03	38150.43	27095.24	28612.59	32801.38	545.41	21471.8	29631.42	18714.11	7988.82	13428.92	13143.77	7642.05	6644.09	19262.36	2616.43	21331.42	36485.42	50012.75	6848.27	20039.06	2556.92	6527.91	14606.06	4414.36	23209.9
K01761	3993.08	10148.8	9262.48	1515.99	5089	2342.39	4407.66	10404.63	5950.25	14354.79	6532.53	3401.57	6552.13	9655.39	28669.11	18024.37	13529.24	12681.36	15035.3	20948.79	11675.76	8753.84	8053.29	5802.83	19828	13643.7	12210.35	14588.24	9546.04	20406.82	23264.67	9067.13	13612.76	29665.82	16108.45	6404.01	5782.13	8003.84	5794.78	5690.12	12032.89	17128.98	7028.83	8354.36	3794.39	3707	7107.08	6204.67	6323.67
K01762	0	4	0	0	0	34.5	18	12.5	0	0	0	0	0	0	0	0	13	9	0	0	0	3	0	0	6	3	1	0	0	83.5	8.5	7.5	7.5	5	0	32.5	0	7	0	0	10	3	4	1	0	11	0	3	1
K01766	2301.61	20478.97	6225.54	1330.5	32409.31	1609.84	1406.82	6845.58	151	5320.01	10770.75	10349.71	1890.66	8505.67	8950.99	5042.57	2105.99	2283.34	1234.46	7527.37	8431.96	9347.7	4477.77	18047.34	13428.43	13236.51	15368.51	20069.54	76.63	434.34	1809.1	8730.53	2886.99	6141.32	1112.87	4308.67	3249.24	10617.3	652.13	12935.96	20547.97	36829.45	3323.48	16024.17	1337.74	3005.36	6879.57	2650.3	11920.67
K01768	5693.17	10770.92	2772.17	2656.5	4022.94	20180.69	9295.56	9868.18	6692.5	596.11	1704.64	1855	1810.75	1447.5	1986.08	10202.74	13061.67	3995.92	43728.88	32043.75	21132.16	7983.28	4998.83	11653.8	24303.7	13417.95	15749.67	12382.5	5621.08	6054.67	38155.95	9443.11	13643.08	15087.49	16156.68	5456.75	7245.75	8560.67	5400.5	4501.5	10569.33	8431.44	1846.5	1913	826.83	4482.68	820.5	1444.75	2842.17
K01769	0	0	0	0	0	0	0	0	0	0	0	0	0	0	0	43	35	0	63	30	81	0	0	38	0	0	0	0	0	0	0	0	0	0	0	0	0	0	0	0	0	0	0	0	0	0	0	0	0
K01770	16218.13	34789.56	21033.15	19571.15	38805.43	10013.14	22378.39	20263.8	20571.6	27341.01	25017.86	16221.35	14467.36	27032.9	37422.52	39623.79	29436.69	20023.88	51709.75	36355.82	27056.59	18604.66	20248.36	30261.66	46252.3	31539.85	37004.12	38458.57	17882.62	15701.51	40018.18	22491.77	35718.67	48779.99	38943.71	25508.63	22427.3	23710.31	36674.19	20945.32	40445.37	54756.87	26493.14	24116.05	34043.55	26600.22	16510.59	10581.03	19720.79
K01771	30	16	0	0	41	27	10	434	32	0	28	0	0	6	0	0	243	0	10.5	0	0	0	0	25	7.25	6	17	0	0	0	13	0	0	5	34.88	8	0.5	0	0	37	0	7	0	0	4	0	0	0	5
K01772	9677.12	35161.03	12788.76	2314.94	39806.72	42805.99	13911.07	26594.24	5277.25	9143.04	16836	12697.21	4645.49	13048.5	13480.57	18730.57	22251.37	10212.93	50574.18	48829.98	35249.21	23610.58	9075.77	33255.56	49834.31	35011.31	35965.19	41663.87	508.71	24717.52	50201.48	26338.75	17366.96	25280.32	21095.71	9651	8452.19	20219.03	4535.6	25003.86	42209.01	60332.58	24668.94	19218.56	3043.71	19367.38	18879.4	3674.16	21706.88
K01775	27128.26	44587.04	30205.63	24092.52	66599.5	38619.27	37188.32	35276.17	30299.78	43348.67	32294.73	26175.89	21009.66	37158.65	65021.33	70297.01	56773.38	32469.13	85136.95	67341.36	55883.16	27080.61	29943.29	41978.84	69094.25	46803.38	51731.42	53432.02	28358.21	40115.94	73626.77	29078.44	59997.86	87199.35	62866.4	33961.64	32936.63	41162.72	47469.58	30017.28	51342.97	68175.11	34490.22	30385.53	37540.88	39321.14	18885.34	16785.29	24214.61
K01776	23631.71	40258.81	28717.53	21614.71	40941.01	33392.31	31761.96	30161.46	24393.36	40104.26	29580.92	25722.25	18079.98	34563.21	61770.47	62898.67	47114.51	29091.43	67786.66	51996.12	47001.29	20852.27	24793.4	35409.01	57188.63	38848.68	43475.55	44174.31	22901.36	36314.34	61262.14	24397.13	54396.01	80665.06	52444.63	28377.24	27457.81	33633.48	37195.05	23847.75	44904.18	54038.8	32878.28	30987.32	36137.72	28156.07	16779.08	13443.94	21120.27
K01777	1134	1353	608.25	489.75	218.75	1571.75	1439.33	823.45	1459.25	385.75	559.92	325.75	1779.25	1251.25	2346.25	2370.75	1294.08	1010.5	3927.31	1384.33	473.15	379.75	2702.25	198	775.25	631.75	689.25	471.25	4661	981.2	2308.25	825.25	1633.25	2591.38	2707.1	2106.5	461.75	648.9	3463	54	712	113	255.5	1087.25	762	742	31.75	2425.25	159.5
K01778	19241.93	38968.56	22536.45	21132.3	41257.97	32983.81	33219.8	31729.47	23409.1	27951.87	26837.73	17165.35	15542.78	28909.68	39698.02	46850.77	37814.13	22415.21	74795.23	56885.05	43120.25	22974.56	22671.11	36252.97	56735.77	38862.26	43745.35	45627.99	22461.45	38074.69	61002.88	27004.77	40887.78	55727.49	49590.41	28963.79	25088.25	30271.28	33627.81	24675.33	50136.81	61372.88	29874.69	25512.91	34452.8	29502.47	19042.42	11346.04	22444.56
K01779	7333.07	19165.67	12104.89	5566.49	42452.47	5353.93	7191.91	7441.01	5181	16805.75	11881.01	3703.9	8327.21	14476.5	29469.53	22170.85	15452.81	14379.82	14033.11	24312.11	24237.63	13642.81	10683.38	12338.11	21844.95	18360.42	17857.93	18050.74	4969.2	5694.59	18855.92	18339.57	17840.02	32371.87	12583.44	9465.68	9166.77	20084.42	10019.7	13352.3	24413.45	35473.87	11380.66	18463.69	4673.08	11475.61	18878.42	7705.91	27973.67
K01781	0	50	0	0	2	0	0	0	0	0	0	0	0	0	0	43	35	0	38	18	81	0	0	38	57.5	27	18.5	12	0	0	62.5	0	24.5	57	15	0	0	0	0	0	0	0	0	0	0	0	0	0	0
K01782	7023.41	27734.11	10071.95	1747	35917.97	9316.82	10240.82	16418.85	505.33	6902.79	13953.56	11837.21	4085.58	10734.34	11110.99	10850.18	12005.22	6632.1	24216.68	24815.48	16308.38	16969.73	7476.94	24757.75	29754.2	23844.79	25219.67	31098.7	282.88	20220.21	24989.33	18806.64	12071.49	18424.82	9541.71	6893.92	5157.66	15327.64	1440.88	20483.11	34262.54	50687.55	18914.39	19837.17	2457.24	16648.37	15011.57	3809.05	18363.34
K01783	25964.6	47310.06	24160.4	23305.07	55379.64	37552	36808.47	34078.81	27575.77	30384.26	32193.61	24190.85	18292.36	34231.4	41447.02	51785.84	43073.36	23599.1	82450.67	64947.38	55515.75	24202.46	25561.36	41073.59	64653.75	44449.37	50533.62	50060.49	22995.45	38790.87	73165.01	31551.77	50893.4	63727.16	59731.41	31351.29	30791.35	36303.46	42856.36	28045.25	53100.95	63003.2	30678.93	29474.05	35511.3	29820.99	25427.42	12611.03	39843.56
K01784	34695.48	67490.05	37528.1	32648.07	73436.11	62382.41	50276.15	53873.89	44888.45	49991.26	47035.48	37625.12	26009.08	47321.24	72600.41	83675.25	68496.71	38641.14	126641.58	97386.81	81302.34	34576.27	40104.64	66217.78	110757.56	74716.25	81575.35	83867.96	38384.75	68728.63	119562.98	39789.25	84155.16	112072.05	101136.29	47607.96	48948.03	54256.38	58511.09	39465.46	76620.44	94176.88	37962.6	45926.49	66596.13	41234.64	24833.12	17806.58	31847.57
K01785	18613.6	35684.8	21418.15	17480.93	39794.34	27313.75	25133.79	16979.81	16520.53	29142.86	24386.32	21498.94	13191.99	29724.93	37722.62	42579.66	29191.2	18071.08	38707.23	26486.96	23905.38	17997.64	20353.04	26757.05	39167.39	28465.89	31877.24	36669.21	16899.81	31021.41	37835.36	22189.11	35109.93	46118.94	38098	27240.65	17559.02	26579.01	25569.8	19543	40954.2	51529.32	14361.66	26041.87	33436.03	13610.61	12957.44	8560.06	18996.45
K01787	1791	772	2358.08	1841.93	284.84	1218.51	2367.26	781.67	3088.16	3096	1274.08	213.67	456.34	3346.33	586.66	2862.73	1599.17	595.89	4116.91	805	337.16	40.33	580	11	164.17	148.67	489.33	143	310.34	3003.99	512.83	395	3780.67	1222.84	4987.98	4017.23	2191.01	715	4690.17	42	523.66	50.83	290.66	1000.34	45.33	4557.25	36.34	339.84	172
K01788	9965.37	9643.51	8755.32	7121.08	28911.41	1727.35	2521.82	1397.2	5705.6	15792.52	11313.78	9460.41	8552.55	12748.12	27168.81	22637.54	13696.21	10567.65	6952.88	6959.2	12927.28	2562.79	12546.1	5426	5321.47	4743.15	4515.88	5239.74	9585.38	1712.51	2453.3	6707.2	18919.72	32119.59	4960.6	5516.37	3901.03	13202.5	10974.38	3142.5	8746.86	9115.62	4551.01	10128.92	31619.32	2389.27	5811.99	5993.07	10800.55
K01790	19643.97	34985.59	21003.47	20281.46	19379.23	15314.44	28510.94	26758.85	21805.29	26823.36	25639.69	23278.94	13187	27931.24	35794.97	37803.28	27953.82	18364.58	63465.41	42453.45	37118.39	12830.05	16257.52	29874.36	49162.46	31412.07	38779.68	37402.72	17094.43	36403.86	58958.83	21475.18	39944.92	51611.74	47683.53	27112.76	23380.71	22544.16	32465.52	17493.29	36394.11	40942.31	17012.21	28289.75	6345.04	12360.08	9886.43	8770.88	18678.16
K01791	16489.94	16205.14	14687.83	16475.93	30876.19	24572.92	17553.88	17204.23	19744.96	23636.29	16604.3	12694.61	11289.3	20848.73	30929.34	34420.44	26200.52	16521.53	50282.4	39345.9	32563.64	9540.23	18217.57	12776.98	35491.8	21295.41	23297.55	22836.17	19980.36	16038.56	42545.64	14365.02	36542.12	48046.67	44868.15	21610.32	21311.55	19712.69	31411.29	8935.4	17379.3	17771.09	8149.1	13663.99	33179.89	11968.91	10750.08	8981.01	11274.63
K01792	4540.11	27116.52	8151.03	2167.93	39010.97	2821.08	3021.75	9988.58	632.16	6871.62	13923.57	11260.88	4139.42	11089.17	10733.07	8460.47	6262.99	5961.75	15176.81	22198.19	14230.12	15770.31	6553.77	24152.42	25735.68	22321.37	24279.34	29009.29	386.75	3890.03	13770.46	18750.47	7731.24	11774.83	4497.85	7481.9	6203	15234.39	2298.3	18583.6	32340.28	54927.72	7723.22	19332.26	2471.82	6265.06	17160.41	3500.39	23510.17
K01795	34	0	66.5	6.5	80.75	1555.5	20	194	59	157	249.6	13	27	20	0	351	196	16	95	27	171	149.5	8	148	49	18	33	37	1.2	13	380	16	100	55	73	11	1.75	20	0	149.8	255	8	8.5	44.5	13	1778.2	0	19	0
K01796	770.5	1473	659.66	50	1222.33	1722.33	2449.66	1433.5	63	191	772.77	101	421.67	617.67	502.5	1479.58	2287.58	1142.67	7396	4596.5	1385.5	1221	550	632.5	4950.17	2858.17	2684	2546	48.7	16915.5	6519	748	2652	3858	4998	267	250	687	366	1237.8	1537.17	467.33	1765	561.67	91	1489.7	121.5	552	406
K01799	1216.5	2180.5	1236	999	23163.5	5503.69	5283.33	5465.4	139.5	710	1363	647	772.5	1259	674	1878.3	2575.5	954.5	3550.5	6283	4160.33	1147.5	2403.5	1658.78	5751.67	4343.5	4375	4448	27.5	1014	9543.8	2400	5242	6998	1563	1090	1485	5147	146	1353	5660	5760.5	2230	6984.5	208	1436	976.5	1734	1651
[truncated: 6,672 more rows]
[truncated: 398 more columns]
